# Supplementary material for: Lin28a forms an RNA‐binding complex with Igf2bp3 to regulate m6A‐modified stress response genes in stress granules of muscle stem cells
Source: Cell Prolif. 2024 Jul 17;57(12):e13707. doi: 10.1111/cpr.13707 (PMC11628740; doi:10.1111/cpr.13707)
Supplement: Supplementary file 6 — Table S1. The primers used for quantitative analysis. [file CPR-57-e13707-s005.xlsx]

## Sheet: Sheet1
Supplementary Table 1. The primers used for quantitative analysis.
gene_name	Primers(5'→3‘)
Igf2bp2-F	GTCCTACTCAAGTCCGGCTAC
Igf2bp2-R	CATATTCAGCCAACAGCCCAT
Igf2bp3-F	CCTGGTGAAGACGGGCTAC
Igf2bp3-R	TCAACTTCCATCGGTTTCCCA
Twist1-F	GGACAAGCTGAGCAAGATTCA
Twist1-R	CGGAGAAGGCGTAGCTGAG
Twist2-F1	TACAGCAAGAAATCGAGCGAAG
Twist2-R1	GCTGAGCTTGTCAGAGGGG
Tut7-F	TGGTCTGGGAATACACTGACA
Tut7-R	AACTCTAAAGCATAGAACCGCAG
Setx-F	GTGCTCCAACAAGTCTCTGTCAG
Setx-R	TTGGAGAGCTCAGCCATTCCTG
Usp1-F	ATGCCTGGCGTCATACCTAGT
Usp1-R	GCAGCTTACTGGGGAGGAC
Bard1-F	ACCATGCTGGATGGACACCGTT
Bard1-R	GGCGAGTCATTCTGATAGCCAG
Supt16-F	GTCTGTGCCAACAGAGATGCTC
Supt16-R	CCGTAACTGTCTGGAAAGCATGG
Wrn-F	GAGTCTGTGCTTCCAGTATCCG
Wrn-R	GCAGATCCAAGTAAACAGGCTGG
Smarcad1-F	GCACCAGTGAAATCCGAAGGATG
Smarcad1-R	TCACTCTCCTGAGGATGAAGGG
Upf1-F	CAGGCAAGACTGTGACATCAGC
Upf1-R	ACGACCTTCAGTCCTGTCTGGT
Trip12-F	GGTCAGACACAAGTGCCTTAGAG
Trip12-R	CAGGTCTTGGCTGGATAGCATTG
Ino80d-F	TTTGCAGACGGACAGCAGTGCT
Ino80d-R	GGTTTCCTCTGTTGCTGGTGCT
Palb2-F	CATACCTGGCACTTCACAGAGG
Palb2-R	GTCATCACCAGAAGAGCACAGC
Ercc3-F	GCTCTATGAAGCCAACTGGATGG
Ercc3-R	GCCACATACTCTCGGTAGAACTC
Smchd1-F	GCAGGAAGATCACTACCGTCCA
Smchd1-R	TCCAACACGGAAAGGAGAGTCC
Fbxw7-F	CGAGACTTCATCTCCTTGCTTCC
Fbxw7-R	CCAGAGAAGGTTATCCTCAGCC
Fancm-F	AGGAGTGGCATTGCCTCAGTCT
Fancm-R	GTGTAGGAAGCGGACGATCTTG
Setx-F	GTGCTCCAACAAGTCTCTGTCAG
Setx-R	TTGGAGAGCTCAGCCATTCCTG
Dcp2-F	GAGGTGTCGGACCTTCTCAAAG
Dcp2-R	ATGGACTCCGTTCGCTCTCTTC
Pds5a-F	GCTCAGGAACCTTGCTACCATG
Pds5a-R	GGAGAAGCAACTTCACAAGTGCC
Slf2-F	AAAGCCTCCTGCGGTTTCCAAG
Slf2-R	CTCTGCGTGTCTTCCATCTCCT
Vcpip1-F	CGTGTGGTCTTATGCAAAGGGAC
Vcpip1-R	TGCCAGGTAGATGTGGAAAAGTAC
Usp7-F	TCCTCAGCAGTTGGTGGAACGA
Usp7-R	GCCACAAAACTGGTCCTCTGCA
Msh3-F	CAGTGTGCGGGATGACAGG
Msh3-R	CCAAGGCGCAGATCACAGG
Ttf2-F	GATGGCCCGAATAAGGGAAAG
Ttf2-R	ACCACAAACTCCTCATGCAATAA
