# Supplementary material for: Lin28a forms an RNA‐binding complex with Igf2bp3 to regulate m6A‐modified stress response genes in stress granules of muscle stem cells
Source: Cell Prolif. 2024 Jul 17;57(12):e13707. doi: 10.1111/cpr.13707 (PMC11628740; doi:10.1111/cpr.13707)
Supplement: Supplementary file 7 — Table S2. The list of genes related to Lin28A expression. [file CPR-57-e13707-s007.xlsx]

## Sheet: Table S1
Supplementary Table 2. The list of genes related to LIN28A expression.
gene_id	R_value	symbol	reporter
79727	1	LIN28A	219823_at
2649	0.9184	NR6A1	227494_at
57167	0.9012	SALL4	229661_at
10642	0.8986	IGF2BP1	223689_at
2649	0.8981	NR6A1	228894_at
1789	0.8928	DNMT3B	220668_s_at
131405	0.8852	TRIM71	231310_at
55211	0.88	DPPA4	219651_at
389421	0.877	LIN28B	229349_at
	0.8747		236501_at
55211	0.8695	DPPA4	232985_s_at
10642	0.8629	IGF2BP1	241574_s_at
10620	0.8553	ARID3B	218964_at
84101	0.8545	USP44	224048_at
151871	0.849	DPPA2	240301_at
100506013	0.8469	APELA	1559280_a_at
57380	0.8468	MRS2	218536_at
51083	0.8437	GAL	214240_at
471	0.8399	ATIC	208758_at
23016	0.8382	EXOSC7	212627_s_at
117166	0.8364	WFIKKN1	1552811_at
57380	0.8346	MRS2	218538_s_at
4935	0.834	GPR143	206696_at
54596	0.833	L1TD1	219955_at
153129	0.8311	SLC38A9	235241_at
51765	0.8309	STK26	224407_s_at
1820	0.8277	ARID3A	205865_at
84889	0.8273	SLC7A3	230597_at
22929	0.8266	SEPHS1	208940_at
10642	0.8253	IGF2BP1	227377_at
55270	0.8211	NUDT15	219347_at
7762	0.8211	ZNF215	220214_at
442894	0.8178	MIR302B	231061_at
9521	0.8172	EEF1E1	204905_s_at
7374	0.8161	UNG	202330_s_at
11222	0.8107	MRPL3	208787_at
1820	0.8096	ARID3A	228008_at
1964	0.8094	EIF1AX	201016_at
400506	0.8091	KNOP1	213237_at
6636	0.808	SNRPF	203832_at
10622	0.807	POLR3G	206653_at
22929	0.8051	SEPHS1	208939_at
83640	0.8046	RAMAC	225208_s_at
7753	0.8029	ZNF202	204327_s_at
7013	0.8013	TERF1	203449_s_at
84955	0.8012	NUDCD1	225439_at
22929	0.8004	SEPHS1	208941_s_at
171019	0.8	ADAMTS19	1553179_at
26135	0.8	SERBP1	210466_s_at
6490	0.7995	PMEL	209848_s_at
100129662	0.7979	FGF13-AS1	1560537_at
2649	0.7976	NR6A1	227496_at
56943	0.7973	ENY2	218482_at
6742	0.7971	SSBP1	202591_s_at
79731	0.7966	NARS2	219217_at
102288414	0.7937	C11orf98	221637_s_at
79081	0.7937	LBHD1	221637_s_at
55813	0.7935	UTP6	218715_at
90025	0.7924	UBE3D	227790_at
664701	0.7921	ZNF826P	1569191_at
2978	0.7921	GUCA1A	206062_at
51067	0.792	YARS2	218470_at
11157	0.7914	LSM6	205036_at
26135	0.7909	SERBP1	209669_s_at
391712	0.7909	TRIM61	238990_x_at
54069	0.7906	MIS18A	219004_s_at
151194	0.7901	METTL21A	235177_at
100113381	0.79	SNORD19B	217850_at
26354	0.79	GNL3	217850_at
29929	0.7894	ALG6	219649_at
	0.7886		244688_at
64965	0.7882	MRPS9	226749_at
22823	0.7872	MTF2	209704_at
9790	0.7852	BMS1	203082_at
60491	0.7851	NIF3L1	218133_s_at
3159	0.782	HMGA1	206074_s_at
84259	0.7818	DCUN1D5	223151_at
51010	0.781	EXOSC3	227916_x_at
25926	0.7809	NOL11	221970_s_at
2186	0.7808	BPTF	231953_at
149775	0.7806	GNAS-AS1	232881_at
84661	0.7804	DPY30	224129_s_at
3183	0.7803	HNRNPC	227110_at
55153	0.779	SDAD1	228408_s_at
54596	0.7789	L1TD1	236894_at
54069	0.7786	MIS18A	228597_at
6627	0.778	SNRPA1	215722_s_at
	0.7777		241776_at
23165	0.7776	NUP205	212247_at
79647	0.7774	AKIRIN1	222459_at
9188	0.7769	DDX21	224654_at
2978	0.7765	GUCA1A	1255_g_at
286410	0.7751	ATP11C	226785_at
55632	0.7729	G2E3	223254_s_at
84908	0.7724	FAM136A	215947_s_at
100287852	0.7724	FAM136CP	215947_s_at
53371	0.7723	NUP54	218256_s_at
10772	0.772	SRSF10	206095_s_at
26770	0.7717	SNORD79	227517_s_at
26769	0.7717	SNORD81	227517_s_at
26774	0.7717	SNORD80	227517_s_at
26802	0.7717	SNORD47	227517_s_at
26806	0.7717	SNORD44	227517_s_at
619498	0.7717	SNORD74	227517_s_at
692196	0.7717	SNORD76	227517_s_at
692197	0.7717	SNORD77	227517_s_at
60674	0.7717	GAS5	227517_s_at
9530	0.7717	BAG4	228189_at
81892	0.7714	SLIRP	221434_s_at
89874	0.7714	SLC25A21	220474_at
11169	0.771	WDHD1	204727_at
55706	0.7698	NDC1	234672_s_at
118487	0.7694	CHCHD1	226896_at
26747	0.7692	NUFIP1	205135_s_at
29097	0.7686	CNIH4	218728_s_at
10539	0.7686	GLRX3	209080_x_at
	0.7678		233413_at
2717	0.7673	GLA	214430_at
10556	0.7671	RPP30	203436_at
6895	0.767	TARBP2	203677_s_at
100847052	0.7663	MIR664B	201478_s_at
677835	0.7663	SNORA56	201478_s_at
1736	0.7663	DKC1	201478_s_at
3720	0.7662	JARID2	203298_s_at
1022	0.7658	CDK7	211297_s_at
10622	0.7651	POLR3G	206654_s_at
10874	0.7651	NMU	206023_at
6502	0.7639	SKP2	210567_s_at
55299	0.7637	BRIX1	219177_at
5684	0.7632	PSMA3	201532_at
80306	0.7632	MED28	224416_s_at
2956	0.7629	MSH6	202911_at
5324	0.7623	PLAG1	205372_at
55632	0.7622	G2E3	223256_at
64983	0.7619	MRPL32	225260_s_at
55646	0.7618	LYAR	223413_s_at
27443	0.7617	CECR2	223729_at
	0.7612		237911_at
56474	0.7611	CTPS2	219080_s_at
84549	0.7607	MAK16	211686_s_at
26047	0.7602	CNTNAP2	219302_s_at
100847052	0.76	MIR664B	201479_at
1736	0.76	DKC1	201479_at
677835	0.76	SNORA56	201479_at
	0.76		237203_at
84128	0.7596	WDR75	224721_at
1478	0.7594	CSTF2	204459_at
6627	0.7592	SNRPA1	206055_s_at
5519	0.7583	PPP2R1B	202883_s_at
23279	0.7582	NUP160	212709_at
23160	0.7571	WDR43	214662_at
1983	0.7571	EIF5	208708_x_at
10978	0.7571	CLP1	204370_at
6949	0.7569	TCOF1	202384_s_at
6631	0.7569	SNRPC	201342_at
167227	0.7563	DCP2	235258_at
4116	0.7562	MAGOH	210092_at
55110	0.7562	MAGOHB	210092_at
80155	0.756	NAA15	222837_s_at
1788	0.756	DNMT3A	222640_at
64149	0.7559	C17orf75	203830_at
286410	0.7558	ATP11C	242690_at
55170	0.7557	PRMT6	223275_at
440416	0.7557	CCDC144NL-AS1	1564360_a_at
22823	0.7557	MTF2	203347_s_at
54881	0.7556	TEX10	218104_at
6611	0.7556	SMS	202043_s_at
11196	0.7554	SEC23IP	209175_at
10799	0.7552	RPP40	213427_at
79075	0.7551	DSCC1	219000_s_at
56647	0.7547	BCCIP	227322_s_at
84240	0.7547	ZCCHC9	225538_at
5471	0.7539	PPAT	209434_s_at
157695	0.7531	TDRP	242387_at
1662	0.7527	DDX10	204977_at
9324	0.7526	HMGN3	209377_s_at
55676	0.7526	SLC30A6	226161_at
55787	0.7524	TXLNG	227520_at
51645	0.7519	PPIL1	222500_at
4116	0.7514	MAGOH	210093_s_at
55110	0.7514	MAGOHB	210093_s_at
171019	0.751	ADAMTS19	1553180_at
56902	0.751	PNO1	203622_s_at
10910	0.7508	SUGT1	223329_x_at
1983	0.7507	EIF5	208290_s_at
3308	0.7507	HSPA4	208815_x_at
79691	0.7506	QTRT2	219178_at
83596	0.7504	BCL2L12	233110_s_at
6637	0.7501	SNRPG	205644_s_at
102465439	0.7501	MIR6733	201323_at
10969	0.7501	EBNA1BP2	201323_at
1434	0.75	CSE1L	210766_s_at
23528	0.7495	ZNF281	228785_at
10240	0.7493	MRPS31	212603_at
9227	0.7491	LRAT	220317_at
79960	0.7485	JADE1	225816_at
7756	0.7485	ZNF207	200829_x_at
23560	0.7484	GTPBP4	218239_s_at
57129	0.7483	MRPL47	223480_s_at
9767	0.7481	JADE3	204866_at
6103	0.7476	RPGR	207624_s_at
10328	0.7474	EMC8	218057_x_at
8820	0.7473	HESX1	211267_at
8886	0.7468	DDX18	205763_s_at
9939	0.7465	RBM8A	222443_s_at
57673	0.7463	BEND3	227920_at
129401	0.7463	NUP35	225470_at
5471	0.7462	PPAT	209433_s_at
29097	0.7461	CNIH4	223993_s_at
5631	0.7461	PRPS1	209440_at
5203	0.746	PFDN4	205361_s_at
57122	0.746	NUP107	218768_at
55632	0.746	G2E3	223255_at
4237	0.746	MFAP2	203417_at
51678	0.7459	PALS2	205429_s_at
27101	0.7455	CACYBP	210691_s_at
708	0.7455	C1QBP	214214_s_at
9373	0.7454	PLAA	209533_s_at
84284	0.7454	NTPCR	223272_s_at
55110	0.7454	MAGOHB	218894_s_at
28998	0.7452	MRPL13	218049_s_at
9410	0.7451	SNRNP40	215905_s_at
6502	0.7448	SKP2	203625_x_at
25879	0.7448	DCAF13	225676_s_at
8464	0.7444	SUPT3H	206506_s_at
80018	0.744	NAA25	227245_at
7403	0.7439	KDM6A	203992_s_at
10157	0.7438	AASS	214829_at
151647	0.7432	TAFA4	242348_at
55787	0.7432	TXLNG	1557954_at
51454	0.7431	GULP1	215913_s_at
54148	0.743	MRPL39	218558_s_at
7019	0.7427	TFAM	203176_s_at
84365	0.7425	NIFK	224714_at
100847052	0.7424	MIR664B	216212_s_at
1736	0.7424	DKC1	216212_s_at
677835	0.7424	SNORA56	216212_s_at
51454	0.7423	GULP1	223837_at
440416	0.7416	CCDC144NL-AS1	1564359_a_at
54534	0.7414	MRPL50	225580_at
79624	0.7412	ARMT1	218195_at
8091	0.7412	HMGA2	208025_s_at
8880	0.7408	FUBP1	203091_at
101927668	0.7404	LOC101927668	237193_s_at
6627	0.7402	SNRPA1	216977_x_at
54984	0.7399	PINX1	223907_s_at
55759	0.7399	WDR12	218512_at
5015	0.7399	OTX2	231731_at
8487	0.7398	GEMIN2	205063_at
25929	0.7396	GEMIN5	225712_at
1977	0.7396	EIF4E	201435_s_at
10419	0.7395	PRMT5	1564520_s_at
9533	0.7388	POLR1C	209317_at
29078	0.7387	NDUFAF4	219006_at
6119	0.7386	RPA3	209507_at
6877	0.7385	TAF5	1553528_a_at
91272	0.7385	BOD1	225030_at
708	0.7384	C1QBP	208910_s_at
51605	0.7383	TRMT6	222768_s_at
2107	0.7381	ETF1	201574_at
8886	0.7377	DDX18	208896_at
80306	0.7376	MED28	218438_s_at
51605	0.7375	TRMT6	233970_s_at
2239	0.7375	GPC4	204984_at
7019	0.7375	TFAM	203177_x_at
84135	0.7372	UTP15	228050_at
54802	0.7372	TRIT1	218617_at
51010	0.7371	EXOSC3	223490_s_at
10157	0.7371	AASS	210852_s_at
55038	0.7371	CDCA4	218399_s_at
1964	0.7369	EIF1AX	201019_s_at
27330	0.7369	RPS6KA6	220738_s_at
6634	0.7368	SNRPD3	202567_at
79228	0.7368	THOC6	218848_at
6897	0.7366	TARS1	201263_at
9972	0.7362	NUP153	202097_at
55183	0.7356	RIF1	226503_at
400506	0.7355	KNOP1	213235_at
81887	0.7355	LAS1L	208117_s_at
80306	0.7354	MED28	222635_s_at
137695	0.7353	TMEM68	227936_at
6883	0.7348	TAF12	209463_s_at
84154	0.7348	RPF2	225866_at
7323	0.7347	UBE2D3	200668_s_at
100302138	0.7345	MIR1292	200875_s_at
26792	0.7345	SNORD57	200875_s_at
692201	0.7345	SNORD86	200875_s_at
692213	0.7345	SNORD110	200875_s_at
10528	0.7345	NOP56	200875_s_at
158	0.7344	ADSL	202144_s_at
85028	0.7341	SNHG12	228990_at
677825	0.7341	SNORA44	228990_at
677838	0.7341	SNORA61	228990_at
692073	0.7341	SNORA16A	228990_at
56902	0.7338	PNO1	242905_at
58516	0.7337	SINHCAF	220147_s_at
23076	0.7337	RRP1B	212846_at
10910	0.7335	SUGT1	224309_s_at
51692	0.7333	CPSF3	225082_at
7013	0.7333	TERF1	203448_s_at
51174	0.7328	TUBD1	221326_s_at
11196	0.7326	SEC23IP	209176_at
10694	0.7324	CCT8	200873_s_at
7341	0.7323	SUMO1	211069_s_at
5683	0.7321	PSMA2	201316_at
6905	0.732	TBCE	203715_at
5903	0.732	RANBP2	201712_s_at
55785	0.7317	FGD6	219901_at
730051	0.7316	ZNF814	241912_at
1763	0.7314	DNA2	213647_at
11319	0.7312	ECD	203013_at
138255	0.7312	CFAP95	243610_at
6432	0.731	SRSF7	214141_x_at
116028	0.7309	RMI2	226456_at
3149	0.7306	HMGB3	225601_at
407975	0.7298	MIR17HG	232291_at
406982	0.7298	MIR20A	232291_at
406952	0.7298	MIR17	232291_at
406979	0.7298	MIR19A	232291_at
407048	0.7298	MIR92A1	232291_at
406953	0.7298	MIR18A	232291_at
406980	0.7298	MIR19B1	232291_at
55632	0.7298	G2E3	223257_at
10128	0.7296	LRPPRC	211971_s_at
79960	0.7296	JADE1	225820_at
6632	0.7294	SNRPD1	202690_s_at
9282	0.7294	MED14	202610_s_at
54517	0.7292	PUS7	218984_at
27330	0.7291	RPS6KA6	228503_at
80306	0.729	MED28	222636_at
11200	0.7289	CHEK2	210416_s_at
5557	0.7288	PRIM1	205053_at
11146	0.7287	GLMN	207153_s_at
285381	0.7287	DPH3	225195_at
5683	0.7287	PSMA2	201317_s_at
7520	0.7283	XRCC5	208642_s_at
79760	0.728	GEMIN7	1555751_a_at
51001	0.728	MTERF3	219363_s_at
55622	0.7276	TTC27	218710_at
114799	0.7274	ESCO1	226866_at
124801	0.7273	LSM12	212532_s_at
8932	0.7273	MBD2	214397_at
10606	0.7269	PAICS	201014_s_at
10575	0.7266	CCT4	200877_at
101180901	0.7264	IPO11-LRRC70	234304_s_at
51194	0.7264	IPO11	234304_s_at
27258	0.7263	LSM3	202209_at
29883	0.7262	CNOT7	218250_s_at
51491	0.726	NOP16	203023_at
5902	0.7259	RANBP1	202483_s_at
9074	0.7259	CLDN6	208474_at
51023	0.7259	MRPS18C	228019_s_at
8607	0.7257	RUVBL1	201614_s_at
83732	0.7256	RIOK1	224450_s_at
2239	0.7255	GPC4	204983_s_at
84816	0.7255	RTN4IP1	224509_s_at
6635	0.7252	SNRPE	203316_s_at
3336	0.7252	HSPE1	205133_s_at
339487	0.7249	ZBTB8OS	228970_at
3159	0.7249	HMGA1	210457_x_at
9074	0.7249	CLDN6	237810_at
92345	0.7245	NAF1	244828_x_at
11321	0.7244	GPN1	209313_at
3308	0.7242	HSPA4	211015_s_at
23082	0.7241	PPRC1	203737_s_at
29777	0.724	ABT1	218405_at
2719	0.7237	GPC3	209220_at
8089	0.7235	YEATS4	218911_at
64220	0.7235	STRA6	1569335_a_at
10165	0.7233	SLC25A13	203775_at
	0.723		217205_at
10813	0.7229	UTP14A	221514_at
51188	0.7228	SS18L2	218283_at
3720	0.7223	JARID2	203297_s_at
22868	0.7223	FASTKD2	216996_s_at
22823	0.7221	MTF2	203345_s_at
	0.7217		1560250_s_at
2960	0.7217	GTF2E1	205930_at
28977	0.7216	MRPL42	217919_s_at
112858	0.7215	TP53RK	225402_at
29080	0.7215	CCDC59	222792_s_at
55132	0.7214	LARP1B	226750_at
5901	0.7213	RAN	200750_s_at
55127	0.7212	HEATR1	218594_at
	0.7212		242346_x_at
1163	0.7211	CKS1B	201897_s_at
	0.721		240681_at
29080	0.721	CCDC59	218936_s_at
5631	0.7209	PRPS1	208447_s_at
80178	0.7209	TEDC2	219556_at
101929027	0.7209	LINC02387	240944_at
6905	0.7207	TBCE	203714_s_at
9716	0.7203	AQR	212584_at
8624	0.7201	PSMG1	203405_at
80306	0.7199	MED28	228992_at
55172	0.7198	DNAAF2	219166_at
55010	0.7197	PARPBP	220060_s_at
51602	0.7196	NOP58	223096_at
4869	0.7193	NPM1	221691_x_at
79023	0.7193	NUP37	218622_at
51649	0.7189	MRPS23	223156_at
9443	0.7188	MED7	204350_s_at
57532	0.7184	NUFIP2	224956_at
196294	0.7183	IMMP1L	230556_at
10245	0.7182	TIMM17B	203342_at
79000	0.7179	AUNIP	220011_at
201725	0.7179	C4orf46	235088_at
51678	0.7177	PALS2	1558522_at
57696	0.7177	DDX55	231843_at
51373	0.7176	MRPS17	218982_s_at
7775	0.7174	ZNF232	219123_at
10153	0.7173	CEBPZ	203341_at
	0.7173		242627_at
7855	0.717	FZD5	221245_s_at
79760	0.7165	GEMIN7	222821_s_at
8884	0.7163	SLC5A6	204087_s_at
22948	0.7163	CCT5	208696_at
6418	0.716	SET	215780_s_at
646817	0.716	SETSIP	215780_s_at
642869	0.716	SETP4	215780_s_at
26787	0.716	SNORD61	213762_x_at
27316	0.716	RBMX	213762_x_at
3038	0.7158	HAS3	223541_at
84916	0.7157	UTP4	224903_at
51182	0.7156	HSPA14	219212_at
6877	0.7153	TAF5	210053_at
84891	0.7152	ZSCAN10	1553874_a_at
102465453	0.7151	MIR6756	211042_x_at
4162	0.7151	MCAM	211042_x_at
58516	0.7148	SINHCAF	223038_s_at
129450	0.7147	TYW5	235686_at
	0.7145		237060_at
27097	0.7144	TAF5L	1554415_at
55003	0.7142	PAK1IP1	218886_at
5704	0.7141	PSMC4	201252_at
23528	0.7141	ZNF281	218401_s_at
51013	0.7138	EXOSC1	222609_s_at
26135	0.7137	SERBP1	217724_at
100507043	0.7137	TUNAR	232111_at
10772	0.7134	SRSF10	210178_x_at
7486	0.7134	WRN	205667_at
100616234	0.7133	MIR4454	231381_at
790952	0.7133	ESRG	231381_at
64216	0.7132	TFB2M	218605_at
	0.7132		238822_at
153478	0.7131	PLEKHG4B	230441_at
26770	0.7131	SNORD79	228238_at
26769	0.7131	SNORD81	228238_at
26774	0.7131	SNORD80	228238_at
26802	0.7131	SNORD47	228238_at
26806	0.7131	SNORD44	228238_at
619498	0.7131	SNORD74	228238_at
692196	0.7131	SNORD76	228238_at
692197	0.7131	SNORD77	228238_at
60674	0.7131	GAS5	228238_at
5771	0.7128	PTPN2	213137_s_at
65251	0.7124	ZNF649	223616_at
23528	0.7122	ZNF281	222619_at
23195	0.7122	MDN1	212693_at
84946	0.712	LTV1	225748_at
80312	0.7119	TET1	228906_at
100652748	0.7119	TIMM23B	225535_s_at
100287932	0.7119	TIMM23	225535_s_at
1382	0.7119	CRABP2	202575_at
26973	0.7118	CHORDC1	218566_s_at
80018	0.7117	NAA25	225888_at
9933	0.7116	PUM3	203712_at
51018	0.7115	RRP15	219037_at
79447	0.7115	PAGR1	218300_at
	0.7114		235696_at
27101	0.7111	CACYBP	201381_x_at
8872	0.711	CDC123	201725_at
57050	0.7108	UTP3	209486_at
286827	0.7108	TRIM59	227801_at
158880	0.7107	USP51	229278_at
7341	0.7104	SUMO1	208761_s_at
3313	0.7103	HSPA9	200692_s_at
128872	0.7102	HMGB3P1	216548_x_at
29964	0.7101	PRICKLE4	223516_s_at
100188893	0.7101	TOMM6	223516_s_at
440416	0.7101	CCDC144NL-AS1	1560099_at
1788	0.7098	DNMT3A	218457_s_at
80155	0.7098	NAA15	226998_at
55285	0.7097	RBM41	232860_x_at
55269	0.7096	PSPC1	226574_at
4172	0.7096	MCM3	201555_at
55110	0.7094	MAGOHB	222776_at
10434	0.7092	LYPLA1	212449_s_at
92667	0.7091	MGME1	225890_at
6168	0.709	RPL37A	213459_at
55703	0.7089	POLR3B	219459_at
64682	0.7087	ANAPC1	218575_at
730268	0.7087	ANAPC1P4	218575_at
5917	0.7087	RARS1	201330_at
8930	0.7086	MBD4	209580_s_at
58517	0.7085	RBM25	212031_at
152518	0.7084	NFXL1	227220_at
51249	0.7084	TMEM69	223335_at
7181	0.7084	NR2C1	210531_at
10389	0.7082	SCML2	206147_x_at
55342	0.7082	STRBP	223245_at
51493	0.7082	RTCB	200042_at
79682	0.7081	CENPU	229305_at
25804	0.7078	LSM4	202737_s_at
51729	0.7077	WBP11	217822_at
6741	0.7076	SSB	201138_s_at
10762	0.7074	NUP50	213682_at
29093	0.7071	MRPL22	218339_at
10465	0.707	PPIH	204228_at
51174	0.707	TUBD1	231853_at
1434	0.7067	CSE1L	201112_s_at
84319	0.7067	CMSS1	224523_s_at
5519	0.7066	PPP2R1B	202886_s_at
55131	0.7065	RBM28	218593_at
3980	0.7061	LIG3	204123_at
642559	0.706	POU5F1P3	210265_x_at
51501	0.7059	HIKESHI	219979_s_at
57504	0.7059	MTA3	223311_s_at
2649	0.7056	NR6A1	210392_x_at
80324	0.7055	PUS1	218670_at
29088	0.7055	MRPL15	218027_at
9326	0.7054	ZNHIT3	212544_at
55291	0.7053	PPP6R3	222467_s_at
6728	0.7052	SRP19	205335_s_at
84869	0.7052	CBR4	244052_at
4192	0.7049	MDK	209035_at
22823	0.7047	MTF2	203346_s_at
	0.7045		1557348_at
9949	0.7044	AMMECR1	226421_at
79568	0.7044	MAIP1	219176_at
9282	0.7043	MED14	202611_s_at
4331	0.7043	MNAT1	203565_s_at
56339	0.7042	METTL3	209265_s_at
55646	0.704	LYAR	223414_s_at
8487	0.7039	GEMIN2	211114_x_at
10480	0.7038	EIF3M	202232_s_at
55916	0.7037	NXT2	209628_at
5356	0.7035	PLRG1	225194_at
79101	0.7033	TAF1D	221580_s_at
100302240	0.7033	MIR1304	221580_s_at
692072	0.7033	SNORD5	221580_s_at
677792	0.7033	SNORA1	221580_s_at
677805	0.7033	SNORA18	221580_s_at
677822	0.7033	SNORA40	221580_s_at
692063	0.7033	SNORA32	221580_s_at
654320	0.7033	SNORA8	221580_s_at
79000	0.7033	AUNIP	222946_s_at
11169	0.7031	WDHD1	204728_s_at
55342	0.703	STRBP	233252_s_at
64745	0.703	METTL17	223528_s_at
3070	0.703	HELLS	223556_at
898	0.7027	CCNE1	213523_at
6426	0.7027	SRSF1	208863_s_at
79830	0.7026	ZMYM1	220206_at
5393	0.7025	EXOSC9	205061_s_at
132430	0.7023	PABPC4L	238865_at
1665	0.7023	DHX15	201386_s_at
79892	0.7021	MCMBP	222464_s_at
8932	0.7021	MBD2	214396_s_at
55211	0.702	DPPA4	241199_x_at
5707	0.7019	PSMD1	201199_s_at
8239	0.7018	USP9X	201099_at
51765	0.7017	STK26	218499_at
10946	0.7017	SF3A3	203818_s_at
22803	0.7016	XRN2	223002_s_at
5303	0.7016	PIN4	204571_x_at
54534	0.7014	MRPL50	225581_s_at
100132815	0.7013	IPO5P1	1560446_at
1965	0.7011	EIF2S1	201144_s_at
9880	0.701	ZBTB39	205256_at
2618	0.7009	GART	212378_at
5717	0.7005	PSMD11	208777_s_at
8487	0.7005	GEMIN2	210779_x_at
55706	0.7005	NDC1	218073_s_at
54780	0.7004	NSMCE4A	219067_s_at
6599	0.7004	SMARCC1	201074_at
10146	0.7002	G3BP1	201503_at
55653	0.6999	BCAS4	220588_at
10172	0.6999	ZNF256	223714_at
136227	0.6997	COL26A1	229080_at
7347	0.6997	UCHL3	204616_at
	0.6997		213757_at
28977	0.6996	MRPL42	222466_s_at
3184	0.6995	HNRNPD	209330_s_at
26135	0.6992	SERBP1	217725_x_at
4436	0.6991	MSH2	209421_at
7181	0.6989	NR2C1	210530_s_at
10003	0.6987	NAALAD2	222161_at
9474	0.6986	ATG5	202511_s_at
10480	0.6985	EIF3M	202231_at
64318	0.6985	NOC3L	218889_at
797	0.6984	CALCB	214636_at
11340	0.6984	EXOSC8	215136_s_at
4999	0.6983	ORC2	204853_at
79807	0.6981	GSTCD	235387_at
23595	0.698	ORC3	210028_s_at
8487	0.698	GEMIN2	211115_x_at
3837	0.698	KPNB1	208975_s_at
56683	0.6979	CFAP298	218123_at
64946	0.6978	CENPH	231772_x_at
94056	0.6977	SYAP1	225154_at
9521	0.6976	EEF1E1	213907_at
58527	0.6975	ABRACL	223361_at
4673	0.6975	NAP1L1	204528_s_at
51444	0.6973	RNF138	239143_x_at
153339	0.6973	TMEM167A	226276_at
3183	0.6973	HNRNPC	214737_x_at
79719	0.6972	AAGAB	202852_s_at
79682	0.6972	CENPU	229304_s_at
79023	0.6972	NUP37	238637_at
51728	0.697	POLR3K	218866_s_at
102465454	0.6968	MIR6758	213671_s_at
4141	0.6968	MARS1	213671_s_at
9724	0.6968	UTP14C	221513_s_at
10813	0.6968	UTP14A	221513_s_at
440138	0.6968	ALG11	221513_s_at
115353	0.6968	LRRC42	215084_s_at
55319	0.6968	TMA16	218513_at
5015	0.6967	OTX2	242128_at
10630	0.6965	PDPN	204879_at
4869	0.6964	NPM1	221923_s_at
57456	0.6964	KIAA1143	227493_s_at
55291	0.6963	PPP6R3	217928_s_at
55100	0.6963	WDR70	219193_at
54830	0.6962	NUP62CL	220520_s_at
56180	0.6961	MOSPD1	1557455_s_at
1977	0.696	EIF4E	201436_at
	0.696		232254_at
1730	0.6959	DIAPH2	205603_s_at
55720	0.6958	TSR1	221987_s_at
728485	0.6954	LOC728485	242070_at
56919	0.6953	DHX33	226262_at
23421	0.6952	ITGB3BP	205176_s_at
9025	0.6952	RNF8	203160_s_at
5682	0.6952	PSMA1	201676_x_at
5422	0.6951	POLA1	204835_at
100507428	0.6951	LINC00458	237275_at
196475	0.6949	RMST	229782_at
10468	0.6949	FST	204948_s_at
4507	0.6947	MTAP	231984_at
5198	0.6947	PFAS	213302_at
54819	0.6946	ZCCHC10	223803_s_at
7024	0.6945	TFCP2	209338_at
1665	0.6945	DHX15	201385_at
9221	0.6943	NOLC1	205895_s_at
80308	0.6942	FLAD1	212541_at
54663	0.694	WDR74	218278_at
89876	0.6939	CFAP91	1556488_s_at
23234	0.6936	DNAJC9	213092_x_at
7181	0.6936	NR2C1	204791_at
57570	0.6935	TRMT5	227653_at
27085	0.6933	MTBP	1563614_at
5984	0.6933	RFC4	204023_at
2187	0.6932	FANCB	1557218_s_at
7019	0.6932	TFAM	208541_x_at
27436	0.693	EML4	220386_s_at
9014	0.6929	TAF1B	216941_s_at
23658	0.6928	LSM5	211747_s_at
55120	0.6927	FANCL	218397_at
1381	0.6927	CRABP1	205350_at
222223	0.6926	ELAPOR2	244317_at
1911	0.6925	PHC1	225958_at
55117	0.6925	SLC6A15	232263_at
51385	0.6924	ZNF589	219968_at
9330	0.6924	GTF3C3	218343_s_at
285672	0.6922	SREK1IP1	1553581_s_at
	0.6921		231597_x_at
151194	0.6921	METTL21A	235931_at
55785	0.692	FGD6	1555137_a_at
7112	0.6917	TMPO	203432_at
23517	0.6915	MTREX	227447_at
	0.6914		233016_at
132625	0.6913	ZFP42	1554777_at
5682	0.6912	PSMA1	211746_x_at
6741	0.6908	SSB	201139_s_at
1678	0.6907	TIMM8A	205217_at
29945	0.6907	ANAPC4	232524_x_at
5424	0.6907	POLD1	203422_at
144195	0.6905	SLC2A14	222088_s_at
6515	0.6905	SLC2A3	222088_s_at
4673	0.6902	NAP1L1	208754_s_at
153469	0.6899	JAKMIP2-AS1	1561101_at
4691	0.6898	NCL	200610_s_at
54069	0.6898	MIS18A	229671_s_at
262	0.6895	AMD1	201197_at
55023	0.6894	PHIP	244811_at
5520	0.6893	PPP2R2A	202313_at
359787	0.6893	DPPA3	231385_at
400206	0.6893	DPPA3P2	231385_at
101060236	0.6893	DPPA3P4	231385_at
55364	0.6892	IMPACT	222698_s_at
4678	0.6891	NASP	201970_s_at
29889	0.6891	GNL2	201948_at
10393	0.689	ANAPC10	207845_s_at
200916	0.6887	RPL22L1	225541_at
51096	0.6885	UTP18	203721_s_at
9616	0.6885	RNF7	218286_s_at
440275	0.6885	EIF2AK4	225164_s_at
23560	0.6883	GTPBP4	218238_at
55471	0.6881	NDUFAF7	223560_s_at
64745	0.6879	METTL17	223988_x_at
85028	0.6878	SNHG12	223774_at
677825	0.6878	SNORA44	223774_at
677838	0.6878	SNORA61	223774_at
692073	0.6878	SNORA16A	223774_at
132001	0.6877	TAMM41	226815_at
643401	0.6877	PURPL	1557765_at
4673	0.6873	NAP1L1	208753_s_at
65260	0.6873	COA7	219420_s_at
1964	0.6872	EIF1AX	201017_at
54865	0.6868	GPATCH4	224634_at
11052	0.6866	CPSF6	202469_s_at
121053	0.6866	NOPCHAP1	226349_at
11169	0.6865	WDHD1	216228_s_at
84190	0.6864	METTL25	229018_at
23435	0.6863	TARDBP	200020_at
8886	0.6862	DDX18	208897_s_at
51444	0.6859	RNF138	218738_s_at
127253	0.6858	TYW3	227141_at
64745	0.6857	METTL17	218366_x_at
56474	0.6852	CTPS2	222819_at
84916	0.6848	UTP4	230656_s_at
114821	0.6847	SCAND3	244758_at
89978	0.6846	DPH6	238662_at
7323	0.6846	UBE2D3	200669_s_at
55695	0.6846	NSUN5	213773_x_at
165055	0.6846	CCDC138	235644_at
6059	0.6846	ABCE1	201873_s_at
51637	0.6844	RTRAF	217768_at
3183	0.6843	HNRNPC	200014_s_at
9221	0.6843	NOLC1	211951_at
9631	0.6843	NUP155	206550_s_at
79725	0.6842	THAP9	230185_at
9299	0.6841	SNORD30	224610_at
9300	0.6841	SNORD28	224610_at
9301	0.6841	SNORD27	224610_at
9302	0.6841	SNORD26	224610_at
9303	0.6841	SNORD25	224610_at
9304	0.6841	SNORD22	224610_at
9297	0.6841	SNORD29	224610_at
9298	0.6841	SNORD31	224610_at
23642	0.6841	SNHG1	224610_at
25904	0.6841	CNOT10	223219_s_at
256227	0.684	STEAP1B	217553_at
4361	0.684	MRE11	205395_s_at
	0.6839		1560652_at
27000	0.6838	DNAJC2	213097_s_at
	0.6837		241048_at
55127	0.6836	HEATR1	218595_s_at
8239	0.6832	USP9X	201100_s_at
54663	0.6831	WDR74	221712_s_at
57181	0.6831	SLC39A10	225295_at
8894	0.6829	EIF2S2	208726_s_at
23119	0.6829	HIC2	212965_at
145282	0.6826	MIPOL1	244246_at
127602	0.6824	DNAH14	242283_at
5689	0.6823	PSMB1	200876_s_at
8458	0.6819	TTF2	204407_at
23119	0.6818	HIC2	212964_at
346157	0.6817	ZNF391	215523_at
1122	0.6817	CHML	206079_at
3843	0.6816	IPO5	211954_s_at
51111	0.6815	KMT5B	222759_at
5411	0.6814	PNN	1567214_a_at
55632	0.6813	G2E3	223258_s_at
284071	0.6813	MEIOC	1562484_at
3161	0.6812	HMMR	209709_s_at
9530	0.6812	BAG4	222909_s_at
134728	0.681	IRAK1BP1	238599_at
348093	0.6809	RBPMS2	228802_at
8930	0.6809	MBD4	214047_s_at
55720	0.6804	TSR1	218156_s_at
5983	0.6802	RFC3	204127_at
54962	0.6802	TIPIN	219258_at
7203	0.6799	CCT3	200910_at
51053	0.6799	GMNN	218350_s_at
7378	0.6799	UPP1	203234_at
4927	0.6798	NUP88	202900_s_at
646817	0.6797	SETSIP	40189_at
6418	0.6797	SET	40189_at
221830	0.6797	POLR1F	226784_at
3276	0.6795	PRMT1	206445_s_at
23256	0.6795	SCFD1	215548_s_at
7979	0.6793	SEM1	202276_at
6428	0.679	SRSF3	208673_s_at
9616	0.679	RNF7	224395_s_at
51184	0.679	GPN3	218461_at
57128	0.6789	LYRM4	218561_s_at
11232	0.6789	POLG2	205811_at
53904	0.6788	MYO3A	244364_at
51634	0.6788	RBMX2	204097_s_at
60560	0.6787	NAA35	219362_at
51174	0.6787	TUBD1	210389_x_at
677812	0.6787	SNORA29	208778_s_at
6950	0.6787	TCP1	208778_s_at
134430	0.6786	WDR36	238677_at
51441	0.6785	YTHDF2	222430_s_at
101927668	0.6784	LOC101927668	237192_at
693221	0.6783	MIR636	214882_s_at
6427	0.6783	SRSF2	214882_s_at
1479	0.6782	CSTF3	203947_at
79868	0.6781	ALG13	205583_s_at
163071	0.678	ZNF114	1552947_x_at
205860	0.678	TRIML2	1552580_at
2187	0.6778	FANCB	1557217_a_at
4919	0.6778	ROR1	211057_at
1288	0.6777	COL4A6	210945_at
9984	0.6774	THOC1	204064_at
84930	0.6773	MASTL	228468_at
80308	0.6773	FLAD1	205661_s_at
7675	0.6771	ZNF121	1553979_at
284307	0.6771	ZIK1	235773_at
10036	0.677	CHAF1A	203976_s_at
27443	0.6769	CECR2	239752_at
65003	0.6769	MRPL11	219162_s_at
51441	0.6769	YTHDF2	217812_at
51029	0.6768	DESI2	212371_at
4287	0.6765	ATXN3	205415_s_at
64682	0.6764	ANAPC1	231973_s_at
730268	0.6764	ANAPC1P4	231973_s_at
285074	0.6764	ANAPC1P2	231973_s_at
8928	0.6763	FOXH1	231407_s_at
8562	0.6762	DENR	234915_s_at
84933	0.6761	C8orf76	225702_at
6059	0.6761	ABCE1	201872_s_at
10294	0.6761	DNAJA2	226994_at
3070	0.676	HELLS	220085_at
3093	0.676	UBE2K	202346_at
126017	0.6757	ZNF813	217665_at
9675	0.6757	TTI1	212898_at
10643	0.6757	IGF2BP3	216493_s_at
83439	0.6757	TCF7L1	221016_s_at
26047	0.6756	CNTNAP2	215145_s_at
260294	0.6755	NSUN5P2	213460_x_at
155400	0.6755	NSUN5P1	213460_x_at
57560	0.6753	IFT80	235476_at
286827	0.6753	TRIM59	235476_at
7326	0.6752	UBE2G1	226005_at
9775	0.6752	EIF4A3	201303_at
6732	0.6751	SRPK1	202200_s_at
55127	0.675	HEATR1	228351_at
440416	0.675	CCDC144NL-AS1	229669_at
10606	0.6749	PAICS	201013_s_at
993	0.6749	CDC25A	204695_at
55781	0.6749	RIOK2	222663_at
27145	0.6748	FILIP1	231945_at
246184	0.6746	CDC26	225422_at
55117	0.6745	SLC6A15	240419_at
10056	0.6745	FARSB	223035_s_at
	0.6744		232772_at
11198	0.6743	SUPT16H	217815_at
10556	0.6741	RPP30	1556061_at
100287765	0.674	LINC00630	1559510_at
10240	0.6739	MRPS31	212604_at
6434	0.6737	TRA2B	200892_s_at
4678	0.6736	NASP	201969_at
50487	0.6735	PLA2G3	220780_at
10124	0.6734	ARL4A	205020_s_at
5682	0.6733	PSMA1	210759_s_at
9188	0.6733	DDX21	208152_s_at
10463	0.6732	SLC30A9	229500_at
3608	0.673	ILF2	200052_s_at
8550	0.673	MAPKAPK5	212871_at
9128	0.6729	PRPF4	209161_at
285401	0.6728	LINC00698	1557369_a_at
400579	0.6728	LINC02076	1564383_s_at
9129	0.6728	PRPF3	202251_at
7014	0.6725	TERF2	229790_at
54821	0.6725	ERCC6L	219650_at
	0.6724		242890_at
10328	0.6723	EMC8	227363_s_at
100652748	0.6722	TIMM23B	218118_s_at
100287932	0.6722	TIMM23	218118_s_at
647946	0.6721	MIR924HG	240365_at
5462	0.6721	POU5F1B	214532_x_at
29081	0.672	METTL5	221570_s_at
90102	0.6719	PHLDB2	238419_at
9097	0.6719	USP14	226567_at
10549	0.6719	PRDX4	201923_at
26065	0.6718	LSM14A	212131_at
79723	0.6718	SUV39H2	1554572_a_at
54931	0.6716	TRMT10C	223267_at
102465454	0.6716	MIR6758	201475_x_at
4141	0.6716	MARS1	201475_x_at
6949	0.6713	TCOF1	202385_s_at
55757	0.6712	UGGT2	1555561_a_at
1488	0.6712	CTBP2	201219_at
4175	0.6708	MCM6	201930_at
8726	0.6708	EED	209572_s_at
129450	0.6708	TYW5	235181_at
55471	0.6708	NDUFAF7	220943_s_at
54927	0.6707	CHCHD3	217972_at
23219	0.6706	FBXO28	202272_s_at
79576	0.6702	NKAP	223439_at
145282	0.6701	MIPOL1	1552573_s_at
78995	0.6701	HROB	219879_s_at
84057	0.67	MND1	223700_at
3622	0.6697	ING2	205981_s_at
3609	0.6697	ILF3	208931_s_at
85015	0.6697	USP45	224441_s_at
2177	0.6697	FANCD2	223545_at
5690	0.6695	PSMB2	200039_s_at
4507	0.6695	MTAP	204956_at
101180901	0.6694	IPO11-LRRC70	222659_at
51194	0.6694	IPO11	222659_at
790	0.6693	CAD	202715_at
23269	0.6691	MGA	212945_s_at
84131	0.6691	CEP78	1557985_s_at
55183	0.669	RIF1	214700_x_at
114799	0.6688	ESCO1	235645_at
9477	0.6688	MED20	212872_s_at
54510	0.6686	PCDH18	225977_at
29883	0.6686	CNOT7	225053_at
138255	0.6684	CFAP95	236519_at
8886	0.6684	DDX18	208895_s_at
402055	0.6683	SRRD	213608_s_at
83480	0.6683	PUS3	221277_s_at
3183	0.6683	HNRNPC	200751_s_at
6341	0.6681	SCO1	223221_at
22850	0.668	ADNP2	203322_at
26156	0.6678	RSL1D1	212018_s_at
7019	0.6678	TFAM	238443_at
79805	0.6677	VASH2	235343_at
10144	0.6677	FAM13A	1569024_at
115106	0.6676	HAUS1	225297_at
6423	0.6676	SFRP2	223121_s_at
5451	0.6674	POU2F1	206789_s_at
79822	0.6674	ARHGAP28	220382_s_at
10146	0.6674	G3BP1	201514_s_at
100303755	0.6673	PET117	228544_s_at
57325	0.6673	KAT14	228544_s_at
51258	0.6672	MRPL51	224334_s_at
10558	0.6672	SPTLC1	224334_s_at
79868	0.6671	ALG13	205584_at
153443	0.667	SRFBP1	241734_at
10495	0.667	ENOX2	204643_s_at
1592	0.6669	CYP26A1	206424_at
84541	0.6668	KBTBD8	239835_at
9616	0.6664	RNF7	224439_x_at
84777	0.6664	DLGAP1-AS2	1560019_at
2187	0.6663	FANCB	1553244_at
693221	0.6661	MIR636	200754_x_at
6427	0.6661	SRSF2	200754_x_at
100861412	0.6661	FSBP	220549_at
25788	0.6661	RAD54B	220549_at
8881	0.666	CDC16	202717_s_at
55695	0.6659	NSUN5	203802_x_at
6515	0.6658	SLC2A3	202499_s_at
10492	0.6658	SYNCRIP	1555427_s_at
8533	0.6657	COPS3	202078_at
8661	0.6657	EIF3A	200597_at
6498	0.6657	SKIL	225227_at
56852	0.6657	RAD18	224200_s_at
1977	0.6655	EIF4E	201437_s_at
10885	0.6655	WDR3	218882_s_at
284992	0.6654	CCDC150	232398_at
55832	0.6654	CAND1	207483_s_at
57646	0.6654	USP28	231837_at
2171	0.6653	FABP5	202345_s_at
288	0.6652	ANK3	207950_s_at
79866	0.6651	BORA	219544_at
23119	0.665	HIC2	212966_at
9657	0.6648	IQCB1	205995_x_at
23658	0.6648	LSM5	202904_s_at
55135	0.6647	WRAP53	44563_at
6628	0.6647	SNRPB	208821_at
84324	0.6646	SARNP	224914_s_at
9573	0.6646	GDF3	220053_at
55017	0.6645	C14orf119	223060_at
2562	0.6645	GABRB3	205850_s_at
400506	0.6645	KNOP1	229558_at
4801	0.6645	NFYB	218129_s_at
27436	0.6644	EML4	223068_at
84891	0.6643	ZSCAN10	1553875_s_at
84844	0.6642	PHF5A	225309_at
5303	0.664	PIN4	214224_s_at
199953	0.6638	TMEM201	228671_at
11218	0.6637	DDX20	223331_s_at
466	0.6637	ATF1	1565269_s_at
	0.6637		230356_at
7372	0.6636	UMPS	215165_x_at
4838	0.6635	NODAL	230916_at
79677	0.6635	SMC6	218781_at
8883	0.6635	NAE1	202268_s_at
23483	0.6631	TGDS	208249_s_at
55787	0.6631	TXLNG	219969_at
4998	0.6631	ORC1	205085_at
2956	0.663	MSH6	211450_s_at
5134	0.6629	PDCD2	204025_s_at
4595	0.6629	MUTYH	207727_s_at
9782	0.6627	MATR3	1564907_s_at
724102	0.6627	SNHG4	1564907_s_at
84250	0.6626	SLF1	223542_at
116832	0.6624	RPL39L	210115_at
51260	0.6624	PBDC1	224177_s_at
65109	0.6623	UPF3B	218757_s_at
908	0.6623	CCT6A	201327_s_at
6080	0.6622	SNORA73A	215011_at
8420	0.6622	SNHG3	215011_at
	0.6622		224172_at
7750	0.6622	ZMYM2	226512_at
	0.662		233142_at
5427	0.6617	POLE2	205909_at
1911	0.6617	PHC1	218338_at
11116	0.6614	CEP43	205588_s_at
387103	0.6614	CENPW	226936_at
57650	0.6612	CIP2A	1553810_a_at
5686	0.6612	PSMA5	201274_at
158880	0.6611	USP51	237247_at
5277	0.661	PIGA	205281_s_at
10419	0.661	PRMT5	217786_at
100505854	0.661	APTR	227431_at
9908	0.6609	G3BP2	208840_s_at
54908	0.6609	SPDL1	221685_s_at
4839	0.6609	NOP2	214427_at
26047	0.6607	CNTNAP2	219301_s_at
55183	0.6607	RIF1	236620_at
9949	0.6607	AMMECR1	204976_s_at
388796	0.6607	SNHG17	65588_at
5700	0.6606	PSMC1	204219_s_at
3376	0.6605	IARS1	204744_s_at
100033433	0.6605	SNORD116-22	221974_at
100033416	0.6605	SNORD116-4	221974_at
100033820	0.6605	SNORD116-28	221974_at
3653	0.6605	IPW	221974_at
347746	0.6605	PWARSN	221974_at
6638	0.6605	SNRPN	221974_at
91380	0.6605	SNORD107	221974_at
100033444	0.6605	SNORD115-7	221974_at
100033450	0.6605	SNORD115-13	221974_at
100033802	0.6605	SNORD115-26	221974_at
11196	0.6604	SEC23IP	216392_s_at
9657	0.6602	IQCB1	211707_s_at
10574	0.6602	CCT7	200812_at
728340	0.6601	GTF2H2C	223758_s_at
2966	0.6601	GTF2H2	223758_s_at
653238	0.6601	GTF2H2B	223758_s_at
158	0.6601	ADSL	210250_x_at
8914	0.6598	TIMELESS	203046_s_at
342892	0.6598	ZNF850	244640_at
55342	0.6596	STRBP	223246_s_at
56902	0.6596	PNO1	211697_x_at
4101	0.6596	MAGEA2	214603_at
266740	0.6596	MAGEA2B	214603_at
	0.6596		231690_at
54811	0.6595	ZNF562	230205_at
93134	0.6595	ZNF561	230205_at
11056	0.6595	DDX52	210320_s_at
157695	0.6593	TDRP	230903_s_at
5685	0.6593	PSMA4	203396_at
167227	0.6593	DCP2	244777_at
79822	0.6592	ARHGAP28	227911_at
55055	0.6591	ZWILCH	222606_at
54439	0.659	RBM27	225326_at
79714	0.6589	CCDC51	218722_s_at
51377	0.6587	UCHL5	220083_x_at
	0.6587		243452_at
51463	0.6586	GPR89B	222140_s_at
653519	0.6586	GPR89A	222140_s_at
10988	0.6585	METAP2	213899_at
8539	0.6583	API5	201687_s_at
2553	0.6583	GABPB1	206173_x_at
8697	0.6582	CDC23	202892_at
153339	0.658	TMEM167A	224702_at
4173	0.6579	MCM4	222037_at
91408	0.6578	BTF3L4	238675_x_at
10557	0.6578	RPP38	205562_at
10036	0.6577	CHAF1A	203975_s_at
2177	0.6577	FANCD2	242560_at
257218	0.6576	SHPRH	226366_at
54799	0.6575	MBTD1	226797_at
646817	0.6575	SETSIP	200631_s_at
6418	0.6575	SET	200631_s_at
6599	0.6574	SMARCC1	201075_s_at
53981	0.6573	CPSF2	233208_x_at
55196	0.6573	RESF1	227152_at
26523	0.6571	AGO1	228120_at
112840	0.6569	WDR89	235025_at
200558	0.6569	APLF	241379_at
54888	0.6568	NSUN2	223076_s_at
7372	0.6567	UMPS	202706_s_at
79053	0.6567	ALG8	203545_at
5437	0.6567	POLR2H	209302_at
84318	0.6567	CCDC77	224521_s_at
84063	0.6566	KIRREL2	223755_at
1515	0.6565	CTSV	210074_at
9774	0.6565	BCLAF1	239897_at
4085	0.6564	MAD2L1	1554768_a_at
6633	0.6564	SNRPD2	200826_at
83640	0.6564	RAMAC	225210_s_at
79682	0.6563	CENPU	218883_s_at
51260	0.6563	PBDC1	223294_at
4922	0.6563	NTS	206291_at
642	0.6559	BLMH	202179_at
	0.6556		217426_at
79960	0.6555	JADE1	218517_at
9879	0.6553	DDX46	202462_s_at
100500854	0.6552	MIR3671	239130_at
406893	0.6552	MIR101-1	239130_at
81931	0.6552	ZNF93	208119_s_at
23261	0.6551	CAMTA1	227328_at
54801	0.655	HAUS6	222685_at
3149	0.6549	HMGB3	203744_at
55920	0.6549	RCC2	224578_at
167227	0.6548	DCP2	212919_at
347475	0.6547	CCDC160	1563022_at
23215	0.6546	PRRC2C	211944_at
891	0.6545	CCNB1	214710_s_at
51520	0.6545	LARS1	222427_s_at
93	0.6544	ACVR2B	236126_at
79833	0.6542	GEMIN6	219539_at
51501	0.6541	HIKESHI	230326_s_at
6882	0.6541	TAF11	209358_at
6606	0.654	SMN1	203852_s_at
6607	0.654	SMN2	203852_s_at
55196	0.6539	RESF1	218614_at
646817	0.6539	SETSIP	213047_x_at
6418	0.6539	SET	213047_x_at
6426	0.6539	SRSF1	211784_s_at
10434	0.6538	LYPLA1	203007_x_at
6902	0.6537	TBCA	203667_at
51701	0.6537	NLK	222590_s_at
3308	0.6536	HSPA4	211016_x_at
10128	0.6536	LRPPRC	211615_s_at
51060	0.6535	TXNDC12	223017_at
55010	0.6534	PARPBP	227928_at
11107	0.6534	PRDM5	235764_at
892	0.6533	CCNC	201955_at
11116	0.6533	CEP43	1568678_s_at
6566	0.6533	SLC16A1	209900_s_at
79664	0.6533	ICE2	218713_at
728591	0.6533	CCDC169	1570153_at
4686	0.6533	NCBP1	209520_s_at
79009	0.6532	DDX50	221699_s_at
3182	0.6531	HNRNPAB	201277_s_at
100302138	0.6529	MIR1292	200874_s_at
692201	0.6529	SNORD86	200874_s_at
692213	0.6529	SNORD110	200874_s_at
10528	0.6529	NOP56	200874_s_at
26792	0.6529	SNORD57	200874_s_at
8833	0.6528	GMPS	214431_at
79811	0.6527	SLTM	217828_at
11052	0.6526	CPSF6	202470_s_at
56180	0.6526	MOSPD1	218853_s_at
196475	0.6526	RMST	1560834_a_at
3838	0.6525	KPNA2	211762_s_at
2618	0.6524	GART	212379_at
9443	0.6523	MED7	204349_at
10146	0.6522	G3BP1	225007_at
162655	0.6521	ZNF519	1568873_at
6428	0.652	SRSF3	208672_s_at
53820	0.652	RIPPLY3	207267_s_at
80317	0.652	ZKSCAN3	211773_s_at
100506433	0.652	LINC00648	1557215_at
26064	0.6519	RAI14	202052_s_at
51755	0.6518	CDK12	225694_at
10772	0.6517	SRSF10	204299_at
10714	0.6517	POLD3	212836_at
96764	0.6515	TGS1	238346_s_at
1421	0.6515	CRYGD	207532_at
30968	0.6514	STOML2	215416_s_at
3116	0.6514	HLA-DPB2	239975_at
114799	0.6514	ESCO1	235216_at
5256	0.6512	PHKA2	209438_at
7029	0.6512	TFDP2	203588_s_at
57510	0.6512	XPO5	223055_s_at
93594	0.6512	TBC1D31	1556429_a_at
10055	0.6511	SAE1	217946_s_at
51010	0.651	EXOSC3	223489_x_at
79822	0.6509	ARHGAP28	220381_at
60436	0.6508	TGIF2	216262_s_at
689	0.6508	BTF3	211939_x_at
26098	0.6507	EDRF1	213410_at
55728	0.6506	N4BP2	228242_at
4085	0.6505	MAD2L1	203362_s_at
5718	0.6505	PSMD12	202352_s_at
4673	0.6504	NAP1L1	208752_x_at
51654	0.6503	CDK5RAP1	218315_s_at
6515	0.6503	SLC2A3	202498_s_at
7044	0.6503	LEFTY2	206012_at
10637	0.6503	LEFTY1	206012_at
65999	0.6503	LRRC61	218907_s_at
5707	0.6503	PSMD1	201198_s_at
7268	0.6503	TTC4	218442_at
5694	0.6502	PSMB6	208827_at
22	0.6501	ABCB7	209620_s_at
7174	0.65	TPP2	203375_s_at
2130	0.6499	EWSR1	209214_s_at
90317	0.6499	ZNF616	239007_at
51202	0.6498	DDX47	220890_s_at
81575	0.6498	APOLD1	220890_s_at
84904	0.6496	ARHGEF39	231892_at
7443	0.6495	VRK1	203856_at
5558	0.6495	PRIM2	205628_at
9753	0.6494	ZSCAN12	240181_at
51182	0.6493	HSPA14	227650_at
	0.6493		243347_at
55055	0.6492	ZWILCH	218349_s_at
25813	0.6491	SAMM50	201570_at
222223	0.6491	ELAPOR2	235301_at
25957	0.6491	PNISR	212176_at
1111	0.649	CHEK1	205394_at
56652	0.649	TWNK	218590_at
51263	0.6489	MRPL30	223996_s_at
57549	0.6489	IGSF9	229276_at
157313	0.6488	CDCA2	236957_at
26135	0.6488	SERBP1	227369_at
9874	0.6488	TLK1	211077_s_at
9849	0.6487	ZNF518A	204291_at
55795	0.6487	PCID2	225149_at
23217	0.6487	ZFR2	233064_at
84085	0.6486	FBXO30	226541_at
	0.6486		211781_x_at
8454	0.6485	CUL1	207614_s_at
391712	0.6482	TRIM61	240342_at
100506994	0.6481	PTPRG-AS1	232242_at
1477	0.648	CSTF1	32723_at
6511	0.6478	SLC1A6	1554593_s_at
58505	0.6478	OSTC	223001_at
131965	0.6478	METTL6	1553689_s_at
8841	0.6477	HDAC3	216326_s_at
6626	0.6477	SNRPA	201770_at
2562	0.6477	GABRB3	227830_at
4507	0.6476	MTAP	211363_s_at
10495	0.6475	ENOX2	32042_at
163071	0.6475	ZNF114	1552946_at
9861	0.6473	PSMD6	202753_at
132625	0.6472	ZFP42	243161_x_at
55635	0.6472	DEPDC1	220295_x_at
4869	0.6471	NPM1	200063_s_at
51434	0.647	ANAPC7	225554_s_at
7268	0.647	TTC4	46167_at
100527960	0.647	MROH7-TTC4	46167_at
55713	0.647	ZNF334	238566_at
799	0.6468	CALCR	207886_s_at
3547	0.6468	IGSF1	223807_at
693221	0.6466	MIR636	200753_x_at
6427	0.6466	SRSF2	200753_x_at
81929	0.6465	SEH1L	223225_s_at
129531	0.6465	MITD1	226329_s_at
84108	0.6464	PCGF6	224326_s_at
51535	0.6462	PPHLN1	1555351_s_at
4144	0.6462	MAT2A	200768_s_at
1111	0.6461	CHEK1	205393_s_at
3516	0.6459	RBPJ	207785_s_at
10963	0.6458	STIP1	213330_s_at
10625	0.6455	IVNS1ABP	206245_s_at
3313	0.6455	HSPA9	200691_s_at
384	0.6455	ARG2	203945_at
29083	0.6454	GTPBP8	223486_at
1479	0.6453	CSTF3	229665_at
55425	0.6452	GPALPP1	220171_x_at
113251	0.6451	LARP4	214155_s_at
9406	0.645	ZRANB2	223016_x_at
221294	0.645	NT5DC1	235830_at
51385	0.6449	ZNF589	210061_at
55757	0.6447	UGGT2	235749_at
990	0.6446	CDC6	203968_s_at
51659	0.6446	GINS2	221521_s_at
56919	0.6446	DHX33	222875_at
23392	0.6445	ECPAS	212428_at
90141	0.6444	EFCAB11	214264_s_at
2976	0.6443	GTF3C2	204366_s_at
63922	0.6443	CHTF18	226569_s_at
51264	0.644	MRPL27	224330_s_at
	0.6439		239209_at
6511	0.6439	SLC1A6	1554592_a_at
654483	0.6438	BOLA2B	209836_x_at
552900	0.6438	BOLA2	209836_x_at
63978	0.6438	PRDM14	220714_at
3070	0.6436	HELLS	227349_at
150275	0.6436	CCDC117	225644_at
5358	0.6433	PLS3	201215_at
55623	0.6432	THUMPD1	213025_at
54433	0.6432	GAR1	219110_at
51275	0.6431	MAPKAPK5-AS1	64432_at
10643	0.6431	IGF2BP3	203819_s_at
64682	0.643	ANAPC1	229267_at
730268	0.643	ANAPC1P4	229267_at
134492	0.643	NUDCD2	226642_s_at
5706	0.643	PSMC6	201699_at
114805	0.6428	GALNT13	234472_at
3552	0.6426	IL1A	210118_s_at
79675	0.6426	FASTKD1	219002_at
7520	0.6425	XRCC5	208643_s_at
64782	0.6425	AEN	219361_s_at
81624	0.6425	DIAPH3	232596_at
117854	0.6424	TRIM6	223599_at
6019	0.6424	RLN2	214519_s_at
51371	0.6424	POMP	217769_s_at
93	0.6424	ACVR2B	220028_at
6921	0.6423	ELOC	202824_s_at
7756	0.6423	ZNF207	200828_s_at
3837	0.6423	KPNB1	208974_x_at
3843	0.6422	IPO5	211955_at
10146	0.6422	G3BP1	242422_at
5713	0.6421	PSMD7	201705_at
29980	0.642	DONSON	221677_s_at
55656	0.6419	INTS8	218905_at
10944	0.6418	C11orf58	200084_at
91408	0.6417	BTF3L4	226963_at
993	0.6417	CDC25A	204696_s_at
8615	0.6416	USO1	201832_s_at
27436	0.6414	EML4	223069_s_at
283596	0.6414	SNHG10	244786_at
677768	0.6414	SCARNA13	244786_at
22800	0.6414	RRAS2	212590_at
25917	0.6414	THUMPD3	225730_s_at
1503	0.6414	CTPS1	202613_at
51611	0.6413	DPH5	222360_at
113174	0.6413	SAAL1	225614_at
5931	0.6412	RBBP7	201092_at
79923	0.6412	NANOG	231079_at
3329	0.6412	HSPD1	200807_s_at
57703	0.6412	CWC22	226588_at
55839	0.6411	CENPN	219555_s_at
84172	0.6411	POLR1B	223403_s_at
26747	0.641	NUFIP1	205134_s_at
8654	0.6409	PDE5A	1553175_s_at
875	0.6409	CBS	240517_at
5688	0.6408	PSMA7	216088_s_at
5433	0.6408	POLR2D	203664_s_at
10535	0.6408	RNASEH2A	203022_at
25902	0.6407	MTHFD1L	231094_s_at
100996643	0.6407	LOC100996643	231094_s_at
101928195	0.6407	LOC101928195	231094_s_at
642280	0.6407	ZNF876P	1569468_at
10492	0.6406	SYNCRIP	209025_s_at
11107	0.6406	PRDM5	220792_at
55677	0.6406	IWS1	224768_at
4507	0.6405	MTAP	216685_s_at
7403	0.6403	KDM6A	203991_s_at
701	0.6403	BUB1B	203755_at
1122	0.6402	CHML	1565951_s_at
5983	0.6401	RFC3	204128_s_at
90843	0.6401	TCEAL8	224819_at
144165	0.64	PRICKLE1	230708_at
10762	0.64	NUP50	218294_s_at
84131	0.6399	CEP78	228774_at
54460	0.6399	MRPS21	222997_s_at
51571	0.6398	CYRIB	217916_s_at
83903	0.6398	HASPIN	223759_s_at
10635	0.6395	RAD51AP1	204146_at
2091	0.6395	FBL	211623_s_at
29982	0.6395	NRBF2	223650_s_at
6428	0.6393	SRSF3	235324_at
493869	0.6393	GPX8	227628_at
10036	0.6393	CHAF1A	214426_x_at
142	0.6391	PARP1	208644_at
51499	0.6391	TRIAP1	218403_at
9425	0.6391	CDYL	203100_s_at
54780	0.639	NSMCE4A	211376_s_at
3066	0.6388	HDAC2	201833_at
162681	0.6387	C18orf54	244324_at
22800	0.6387	RRAS2	208456_s_at
5440	0.6385	POLR2K	202635_s_at
389895	0.6385	HAPSTR2	240312_at
100500832	0.6385	MIR3658	209825_s_at
7371	0.6385	UCK2	209825_s_at
171392	0.6384	ZNF675	217547_x_at
8293	0.6383	SERF1A	223538_at
728492	0.6383	SERF1B	223538_at
57590	0.6381	WDFY1	224800_at
27327	0.638	TNRC6A	224705_s_at
728591	0.638	CCDC169	233297_s_at
100526761	0.638	CCDC169-SOHLH2	233297_s_at
8481	0.6379	OFD1	203569_s_at
6605	0.6379	SMARCE1	211989_at
11260	0.6379	XPOT	212160_at
9588	0.6378	PRDX6	200845_s_at
1479	0.6378	CSTF3	229666_s_at
7582	0.6378	ZNF33B	215022_x_at
10283	0.6377	CWC27	223337_at
286148	0.6376	DPY19L4	1556613_s_at
	0.6376		242045_at
79902	0.6376	NUP85	218014_at
100526761	0.6375	CCDC169-SOHLH2	220129_at
54937	0.6375	SOHLH2	220129_at
8928	0.6375	FOXH1	207644_at
26097	0.6375	CHTOP	202559_x_at
554313	0.6375	H4C15	208580_x_at
8294	0.6375	H4C9	208580_x_at
8359	0.6375	H4C1	208580_x_at
8360	0.6375	H4C4	208580_x_at
8361	0.6375	H4C6	208580_x_at
8362	0.6375	H4C12	208580_x_at
8366	0.6375	H4C2	208580_x_at
8367	0.6375	H4C5	208580_x_at
8368	0.6375	H4C13	208580_x_at
8370	0.6375	H4C14	208580_x_at
23411	0.6374	SIRT1	218878_s_at
53938	0.6374	PPIL3	224364_s_at
8881	0.6372	CDC16	209658_at
79677	0.6372	SMC6	236535_at
57646	0.6372	USP28	230623_x_at
4176	0.6371	MCM7	208795_s_at
79805	0.6371	VASH2	219740_at
388796	0.637	SNHG17	225857_s_at
285672	0.6369	SREK1IP1	235390_at
84826	0.6368	SFT2D3	223146_at
55339	0.6368	WDR33	223146_at
900	0.6368	CCNG1	208796_s_at
132949	0.6367	AASDH	228041_at
3735	0.6366	KARS1	200079_s_at
4848	0.6366	CNOT2	217798_at
132625	0.6366	ZFP42	1554776_at
30849	0.6366	PIK3R4	212740_at
55744	0.6365	COA1	209445_x_at
5036	0.6365	PA2G4	208676_s_at
6629	0.6364	SNRPB2	202505_at
4085	0.6363	MAD2L1	236312_at
84816	0.6363	RTN4IP1	1555679_a_at
606500	0.6362	SNORD68	214976_at
6137	0.6362	RPL13	214976_at
55157	0.6359	DARS2	218365_s_at
23398	0.6359	PPWD1	213483_at
	0.6357		216532_x_at
9331	0.6356	B4GALT6	235333_at
90625	0.6356	ERVH48-1	232191_at
7073	0.6355	TIAL1	202406_s_at
55775	0.6355	TDP1	219715_s_at
23517	0.6354	MTREX	212896_at
284992	0.6354	CCDC150	1553459_at
55320	0.6353	MIS18BP1	206500_s_at
60436	0.6351	TGIF2	218724_s_at
100288413	0.635	ERVMER34-1	219987_at
81931	0.635	ZNF93	215758_x_at
79647	0.6348	AKIRIN1	217893_s_at
51259	0.6348	TMEM216	223305_at
10733	0.6348	PLK4	211088_s_at
10940	0.6347	POP1	213449_at
100616497	0.6347	ERV9-1	215594_at
100874291	0.6346	ALMS1-IT1	1556911_at
3070	0.6345	HELLS	227350_at
5983	0.6343	RFC3	231119_at
57718	0.6343	PPP4R4	220673_s_at
55344	0.6343	PLCXD1	218951_s_at
1001	0.6343	CDH3	203256_at
10728	0.6343	PTGES3	200627_at
51611	0.6343	DPH5	224060_s_at
79145	0.6343	CHCHD7	222701_s_at
993	0.6342	CDC25A	1555772_a_at
80209	0.6342	PROSER1	225887_at
5134	0.6342	PDCD2	243773_at
139231	0.6341	FAM199X	227133_at
284992	0.6341	CCDC150	243565_at
10144	0.634	FAM13A	1569025_s_at
2547	0.6339	XRCC6	200792_at
137970	0.6339	UNC5D	231325_at
87178	0.6338	PNPT1	225291_at
10797	0.6338	MTHFD2	234976_x_at
11137	0.6336	PWP1	201608_s_at
55608	0.6335	ANKRD10	223251_s_at
3980	0.6335	LIG3	1554597_at
84306	0.6335	PDCD2L	224467_s_at
55105	0.6334	GPATCH2	219078_at
170850	0.6333	KCNG3	1552897_a_at
79084	0.6332	WDR77	201420_s_at
5378	0.6332	PMS1	213677_s_at
5558	0.633	PRIM2	1554885_a_at
100996481	0.633	PRIM2BP	1554885_a_at
7307	0.6328	U2AF1	202858_at
100652748	0.6328	TIMM23B	218119_at
100287932	0.6328	TIMM23	218119_at
256435	0.6328	ST6GALNAC3	235334_at
6731	0.6328	SRP72	208803_s_at
152185	0.6327	SPICE1	234995_at
9331	0.6327	B4GALT6	206233_at
170506	0.6326	DHX36	223140_s_at
10294	0.6325	DNAJA2	209157_at
1968	0.6325	EIF2S3	224936_at
55726	0.6325	INTS13	221652_s_at
2287	0.6325	FKBP3	218003_s_at
64968	0.6324	MRPS6	224919_at
221504	0.6324	ZBTB9	226163_at
79031	0.6324	PDCL3	219043_s_at
285359	0.6324	PDCL3P4	219043_s_at
54521	0.6323	WDR44	219297_at
80119	0.6322	PIF1	228252_at
57650	0.6319	CIP2A	231855_at
10884	0.6319	MRPS30	218398_at
100507428	0.6318	LINC00458	1569023_a_at
139341	0.6318	FUNDC1	235346_at
80218	0.6318	NAA50	222393_s_at
5695	0.6318	PSMB7	200786_at
65005	0.6318	MRPL9	211594_s_at
5411	0.6316	PNN	212036_s_at
55794	0.6316	DDX28	203785_s_at
3099	0.6315	HK2	239410_at
	0.6315		236122_at
51000	0.6314	SLC35B3	231003_at
10468	0.6314	FST	226847_at
54619	0.6313	CCNJ	219470_x_at
3161	0.6313	HMMR	207165_at
284098	0.6313	PIGW	1558292_s_at
80155	0.6312	NAA15	219158_s_at
157695	0.6312	TDRP	226778_at
8363	0.6312	H4C11	214463_x_at
55770	0.6311	EXOC2	219349_s_at
1459	0.6311	CSNK2A2	224922_at
10643	0.6307	IGF2BP3	203820_s_at
645682	0.6307	POU5F1P4	210905_x_at
1894	0.6307	ECT2	219787_s_at
2079	0.6305	ERH	200043_at
1111	0.6304	CHEK1	238075_at
100506930	0.6304	LINC00665	243924_at
283248	0.6303	RCOR2	236030_at
155400	0.6303	NSUN5P1	213670_x_at
25879	0.6302	DCAF13	231784_s_at
174	0.6301	AFP	204694_at
705	0.6301	BYSL	203612_at
52	0.63	ACP1	201629_s_at
3183	0.63	HNRNPC	212626_x_at
1070	0.6299	CETN3	209662_at
51755	0.6299	CDK12	225691_at
7403	0.6298	KDM6A	203990_s_at
283989	0.6298	TSEN54	225879_at
79728	0.6296	PALB2	219530_at
5000	0.6295	ORC4	203351_s_at
6421	0.6295	SFPQ	201586_s_at
10190	0.6295	TXNDC9	203008_x_at
163081	0.6295	ZNF567	238315_s_at
9136	0.6295	RRP9	204133_at
22944	0.6293	KIN	205664_at
10179	0.6293	RBM7	218379_at
4175	0.6292	MCM6	238977_at
29896	0.6291	TRA2A	204658_at
5367	0.629	PMCH	206942_s_at
10793	0.6288	ZNF273	215239_x_at
57002	0.6287	YAE1	223433_at
79923	0.6286	NANOG	220184_at
1462	0.6286	VCAN	204619_s_at
30836	0.6286	DNTTIP2	202776_at
55159	0.6286	RFWD3	218564_at
8087	0.6285	FXR1	229519_at
166815	0.6283	TIGD2	229983_at
80204	0.6283	FBXO11	219208_at
5985	0.6283	RFC5	203210_s_at
55732	0.6282	FIRRM	220840_s_at
56342	0.6281	PPAN	221649_s_at
692312	0.6281	PPAN-P2RY11	221649_s_at
6790	0.628	AURKA	208079_s_at
4673	0.6279	NAP1L1	213864_s_at
51002	0.6278	TPRKB	219030_at
57019	0.6278	CIAPIN1	208968_s_at
64328	0.6278	XPO4	218479_s_at
114803	0.6277	MYSM1	225760_at
56993	0.6276	TOMM22	222474_s_at
10054	0.6276	UBA2	229587_at
100422872	0.6276	MIR1244-3	216515_x_at
827	0.6276	CAPN6	202965_s_at
699	0.6275	BUB1	209642_at
	0.6273		207917_at
5887	0.6273	RAD23B	201223_s_at
79892	0.6272	MCMBP	217905_at
401505	0.6272	TOMM5	225036_at
3052	0.6272	HCCS	203746_s_at
6434	0.6271	TRA2B	200893_at
55276	0.627	PGM2	225366_at
6120	0.6267	RPE	221770_at
343099	0.6267	CCDC18	232362_at
151987	0.6267	PPP4R2	225519_at
10682	0.6267	EBP	202735_at
163786	0.6266	SASS6	231895_at
283742	0.6266	FAM98B	1564637_a_at
57685	0.6266	CACHD1	225627_s_at
55713	0.6264	ZNF334	220022_at
11235	0.6263	PDCD10	210907_s_at
699	0.6263	BUB1	215509_s_at
11255	0.6262	HRH3	221663_x_at
9965	0.6261	FGF19	223761_at
79072	0.6261	FASTKD3	219200_at
91942	0.6261	NDUFAF2	228355_s_at
83940	0.626	TATDN1	223231_at
8463	0.626	TEAD2	226408_at
6498	0.626	SKIL	206675_s_at
8813	0.626	DPM1	202673_at
11065	0.626	UBE2C	202954_at
9255	0.6258	AIMP1	202542_s_at
93587	0.6257	TRMT10A	230243_at
5001	0.6257	ORC5	211212_s_at
414777	0.6256	HCG18	225577_at
54819	0.6256	ZCCHC10	221193_s_at
2280	0.6256	FKBP1A	210187_at
221079	0.6256	ARL5B	242727_at
2395	0.6255	FXN	205565_s_at
114034	0.6254	TOE1	204080_at
65260	0.6254	COA7	222883_at
54952	0.6252	TRNAU1AP	218977_s_at
221150	0.6252	SKA3	227165_at
79886	0.6252	CAAP1	231995_at
55789	0.6251	DEPDC1B	226980_at
8881	0.6251	CDC16	209659_s_at
55854	0.625	ZC3H15	201593_s_at
83871	0.625	RAB34	224710_at
93594	0.6249	TBC1D31	214061_at
10283	0.6249	CWC27	1555495_a_at
6917	0.6248	TCEA1	216241_s_at
57486	0.6247	NLN	225944_at
1660	0.6247	DHX9	202420_s_at
284695	0.6246	ZNF326	227680_at
9530	0.6246	BAG4	219624_at
51454	0.6246	GULP1	204237_at
79664	0.6245	ICE2	235189_at
890	0.6244	CCNA2	213226_at
5189	0.6242	PEX1	215023_s_at
3646	0.6242	EIF3E	208697_s_at
22894	0.6242	DIS3	234660_s_at
1207	0.6242	CLNS1A	209143_s_at
112840	0.6242	WDR89	244038_at
10576	0.6241	CCT2	201946_s_at
9331	0.624	B4GALT6	206232_s_at
9156	0.624	EXO1	204603_at
100506639	0.6239	LOC100506639	225916_at
7690	0.6239	ZNF131	225916_at
891	0.6239	CCNB1	228729_at
7547	0.6239	ZIC3	207197_at
6790	0.6238	AURKA	204092_s_at
60487	0.6238	TRMT11	218877_s_at
55027	0.6238	HEATR3	219289_at
10630	0.6237	PDPN	226658_at
10054	0.6236	UBA2	201177_s_at
8890	0.6236	EIF2B4	209429_x_at
80775	0.6234	TMEM177	218897_at
10926	0.6232	DBF4	204244_s_at
79648	0.6232	MCPH1	1554155_at
55345	0.6231	ZGRF1	228859_at
157313	0.623	CDCA2	226661_at
9656	0.6229	MDC1	203061_s_at
6434	0.6228	TRA2B	210180_s_at
440132	0.6227	LINC00545	239781_at
255738	0.6227	PCSK9	227759_at
80067	0.6226	DCAF17	231921_at
27231	0.6226	NMRK2	221051_s_at
5501	0.6224	PPP1CC	200726_at
636	0.6222	BICD1	1554020_at
54619	0.6222	CCNJ	229091_s_at
9801	0.6221	MRPL19	238448_at
90861	0.6221	JPT2	212115_at
65997	0.622	RASL11B	219142_at
3066	0.622	HDAC2	242141_at
80010	0.622	RMI1	218979_at
84305	0.6218	PYM1	224465_s_at
7137	0.6215	TNNI3	205742_at
51454	0.6215	GULP1	204235_s_at
84296	0.6214	GINS4	211767_at
57820	0.6213	CCNB1IP1	217988_at
55722	0.6212	CEP72	219531_at
255403	0.6212	ZNF718	1553269_at
113510	0.6211	HELQ	1554341_a_at
5710	0.621	PSMD4	200882_s_at
55916	0.621	NXT2	209629_s_at
79954	0.6209	NOL10	222684_s_at
1104	0.6208	RCC1	206499_s_at
55237	0.6207	VRTN	220536_at
348995	0.6207	NUP43	219007_at
84313	0.6206	VPS25	224608_s_at
22823	0.6206	MTF2	209705_at
7965	0.6205	AIMP2	202138_x_at
10419	0.6202	PRMT5	1564521_x_at
51134	0.6202	CEP83	219644_at
375444	0.6201	C5orf34	229886_at
7639	0.6201	ZNF85	1554445_at
7840	0.6201	ALMS1	214220_s_at
220988	0.62	HNRNPA3	211933_s_at
10151	0.62	HNRNPA3P1	211933_s_at
8438	0.6198	RAD54L	204558_at
9557	0.6198	CHD1L	1556988_s_at
2188	0.6198	FANCF	222713_s_at
84365	0.6197	NIFK	224713_at
6491	0.6196	STIL	205339_at
26227	0.6195	PHGDH	201397_at
79852	0.6195	EPHX3	220013_at
10190	0.6194	TXNDC9	1554047_at
83987	0.6194	CCDC8	223495_at
8562	0.6193	DENR	231896_s_at
5903	0.6192	RANBP2	226922_at
1875	0.6192	E2F5	221586_s_at
57466	0.6192	SCAF4	226082_s_at
29117	0.6191	BRD7	228289_at
10282	0.6191	BET1	202710_at
6428	0.619	SRSF3	202899_s_at
57819	0.619	LSM2	209449_at
80321	0.619	CEP70	224150_s_at
79886	0.619	CAAP1	219276_x_at
441495	0.6189	CENPVL2	236756_at
389857	0.6189	CENPVL1	236756_at
10468	0.6188	FST	207345_at
25842	0.6188	ASF1A	203428_s_at
2965	0.6188	GTF2H1	242656_at
65008	0.6188	MRPL1	223154_at
79366	0.6188	HMGN5	221606_s_at
445571	0.6187	ZNG1C	220175_s_at
150472	0.6187	ZNG1B	220175_s_at
220869	0.6187	ZNG1E	220175_s_at
644019	0.6187	ZNG1F	220175_s_at
55871	0.6187	ZNG1A	220175_s_at
8092	0.6185	ALX1	206837_at
8195	0.6185	MKKS	222530_s_at
1787	0.6184	TRDMT1	206308_at
9617	0.6184	MTRF1	219822_at
51729	0.6182	WBP11	217821_s_at
2247	0.6182	FGF2	204421_s_at
728485	0.6181	LOC728485	235358_at
64326	0.618	COP1	1552617_a_at
120863	0.6179	DEPDC4	1561114_a_at
4919	0.6179	ROR1	205805_s_at
8324	0.6178	FZD7	203705_s_at
9533	0.6178	POLR1C	207515_s_at
11051	0.6178	NUDT21	213461_at
10286	0.6178	BCAS2	203053_at
9585	0.6178	KIF20B	205235_s_at
10049	0.6177	DNAJB6	209015_s_at
220042	0.6177	DDIAS	228281_at
54865	0.6177	GPATCH4	224632_at
5982	0.6176	RFC2	203696_s_at
	0.6176		235878_at
2130	0.6176	EWSR1	210011_s_at
1894	0.6175	ECT2	234992_x_at
23212	0.6173	RRS1	209567_at
348793	0.6171	WDR53	227814_at
23029	0.6169	RBM34	214943_s_at
51742	0.6169	ARID4B	214943_s_at
84274	0.6169	COQ5	223114_at
51540	0.6167	SCLY	59705_at
7514	0.6167	XPO1	208775_at
	0.6167		230618_s_at
340544	0.6167	MORF4L2-AS1	1559002_at
7518	0.6166	XRCC4	205072_s_at
5519	0.6163	PPP2R1B	202884_s_at
90381	0.6162	TICRR	230021_at
8908	0.6162	GYG2	215695_s_at
6832	0.616	SUPV3L1	212894_at
401505	0.6159	TOMM5	228053_s_at
9319	0.6159	TRIP13	204033_at
2963	0.6159	GTF2F2	209595_at
55699	0.6158	IARS2	217900_at
10436	0.6158	EMG1	209233_at
7700	0.6158	ZNF141	206931_at
55142	0.6157	HAUS2	229181_s_at
8905	0.6157	AP1S2	228415_at
55835	0.6156	CENPJ	223513_at
	0.6155		244867_at
25804	0.6155	LSM4	202736_s_at
6566	0.6154	SLC16A1	202235_at
8324	0.6154	FZD7	203706_s_at
221830	0.6153	POLR1F	214729_at
4174	0.6153	MCM5	201755_at
10808	0.6153	HSPH1	208744_x_at
84920	0.6152	ALG10	1552306_at
9184	0.6152	BUB3	201457_x_at
8106	0.6151	PABPN1	201544_x_at
100529063	0.6151	BCL2L2-PABPN1	201544_x_at
599	0.6151	BCL2L2	201544_x_at
51388	0.6151	NIP7	223397_s_at
7272	0.6151	TTK	204822_at
126789	0.615	PUSL1	228733_at
5082	0.615	PDCL	204448_s_at
23198	0.615	PSME4	212220_at
5366	0.615	PMAIP1	204286_s_at
55854	0.6149	ZC3H15	201595_s_at
9874	0.6149	TLK1	210379_s_at
3837	0.6147	KPNB1	213507_s_at
51388	0.6146	NIP7	219031_s_at
83460	0.6146	EMC6	221255_s_at
162681	0.6146	C18orf54	229442_at
4173	0.6145	MCM4	212141_at
57633	0.6144	LRRN1	226884_at
1660	0.6144	DHX9	212107_s_at
79807	0.6144	GSTCD	1554518_at
9474	0.6143	ATG5	210639_s_at
10001	0.6143	MED6	210104_at
3843	0.6143	IPO5	211953_s_at
55635	0.6143	DEPDC1	222958_s_at
	0.6143		239823_at
7584	0.6141	ZNF35	206096_at
57001	0.6141	SDHAF3	218981_at
29104	0.6141	N6AMT1	220311_at
11154	0.6139	AP4S1	210277_at
130340	0.6139	AP1S3	1555733_s_at
10988	0.6139	METAP2	227993_at
11218	0.6138	DDX20	224315_at
3015	0.6137	H2AZ1	200853_at
8467	0.6136	SMARCA5	213251_at
26519	0.6136	TIMM10	1555764_s_at
90417	0.6136	KNSTRN	225300_at
80143	0.6135	SIKE1	204666_s_at
6566	0.6135	SLC16A1	202234_s_at
80067	0.6135	DCAF17	220172_at
5985	0.6134	RFC5	203209_at
54989	0.6133	ZNF770	225517_at
4800	0.6133	NFYA	204108_at
890	0.6132	CCNA2	203418_at
3609	0.613	ILF3	208930_s_at
	0.6129		230859_at
55660	0.6129	PRPF40A	214941_s_at
724087	0.6129	LINC01545	1563327_a_at
10576	0.6127	CCT2	201947_s_at
9987	0.6127	HNRNPDL	1554678_s_at
6670	0.6126	SP3	238035_at
90317	0.6126	ZNF616	232137_at
90161	0.6126	HS6ST2	1552766_at
84518	0.6125	CNFN	224329_s_at
9212	0.6124	AURKB	209464_at
10137	0.6124	RBM12	212168_at
51634	0.6124	RBMX2	204098_at
79657	0.6122	RPAP3	1557984_s_at
6632	0.6121	SNRPD1	202691_at
55366	0.6121	LGR4	222596_s_at
388753	0.612	COA6	225638_at
29960	0.612	MRM2	218356_at
84296	0.6117	GINS4	235029_at
116150	0.6116	NUS1	225070_at
220988	0.6116	HNRNPA3	211931_s_at
10151	0.6116	HNRNPA3P1	211931_s_at
10371	0.6116	SEMA3A	206805_at
100506465	0.6115	LINC01234	1564220_a_at
7697	0.6114	ZNF138	244743_x_at
84186	0.6114	ZCCHC7	226496_at
55718	0.6113	POLR3E	218016_s_at
79070	0.6113	POGLUT2	219479_at
51651	0.6112	PTRH2	218732_at
84668	0.6112	HYCC1	223625_at
80745	0.6112	THUMPD2	219248_at
54431	0.6111	DNAJC10	225174_at
6628	0.6111	SNRPB	213175_s_at
10206	0.6111	TRIM13	203659_s_at
7086	0.611	TKT	208700_s_at
55578	0.6107	SUPT20H	221774_x_at
4670	0.6106	HNRNPM	1555844_s_at
6297	0.6106	SALL2	213283_s_at
84955	0.6106	NUDCD1	225438_at
3615	0.6106	IMPDH2	201892_s_at
84823	0.6104	LMNB2	216952_s_at
1161	0.6104	ERCC8	1554883_a_at
23350	0.6102	U2SURP	212061_at
64960	0.6101	MRPS15	221437_s_at
52	0.61	ACP1	215227_x_at
3329	0.61	HSPD1	243372_at
689	0.6099	BTF3	208517_x_at
54505	0.6099	DHX29	212648_at
80321	0.6098	CEP70	1554489_a_at
4176	0.6098	MCM7	210983_s_at
113115	0.6098	MTFR2	234944_s_at
84904	0.6097	ARHGEF39	230522_s_at
55623	0.6096	THUMPD1	206555_s_at
56267	0.6095	KYAT3	209472_at
22984	0.6095	PDCD11	212422_at
3093	0.6095	UBE2K	225179_at
22876	0.6095	INPP5F	203607_at
401466	0.6094	RBIS	226165_at
23063	0.6094	WAPL	212267_at
131118	0.6094	DNAJC19	225359_at
283459	0.6094	GATC	201698_s_at
8683	0.6094	SRSF9	201698_s_at
54799	0.6093	MBTD1	243552_at
6732	0.6092	SRPK1	202199_s_at
84467	0.6092	FBN3	240117_at
6658	0.6092	SOX3	214633_at
5411	0.6091	PNN	1567213_at
2178	0.6091	FANCE	220255_at
55010	0.609	PARPBP	224147_at
7980	0.6089	TFPI2	209278_s_at
6120	0.6089	RPE	216574_s_at
729020	0.6089	RPEL1	216574_s_at
	0.6089		240368_at
8908	0.6086	GYG2	210964_s_at
91057	0.6086	CCDC34	226287_at
55611	0.6082	OTUB1	201245_s_at
23028	0.6081	KDM1A	212348_s_at
339500	0.6081	ZNF678	242923_at
51592	0.6081	TRIM33	212436_at
221294	0.608	NT5DC1	223178_s_at
10733	0.6079	PLK4	204886_at
988	0.6079	CDC5L	209056_s_at
10713	0.6078	USP39	217829_s_at
	0.6077		231142_at
219927	0.6077	MRPL21	225315_at
80110	0.6077	ZNF614	220721_at
55704	0.6074	CCDC88A	238759_at
150051	0.6073	TIAM1-AS1	1556344_at
	0.6073		241772_at
29940	0.6073	DSE	218854_at
151195	0.6072	CCNYL1	228810_at
29117	0.6071	BRD7	222737_s_at
9360	0.6071	PPIG	208993_s_at
11339	0.607	OIP5	213599_at
2842	0.607	GPR19	207183_at
79685	0.6069	SAP30L	219129_s_at
	0.6069		240987_at
113130	0.6069	CDCA5	224753_at
5411	0.6068	PNN	212037_at
81542	0.6068	TMX1	208097_s_at
26263	0.6067	FBXO22	225737_s_at
1525	0.6067	CXADR	239155_at
81624	0.6066	DIAPH3	229097_at
85364	0.6066	ZCCHC3	225091_at
5691	0.6065	PSMB3	201400_at
7546	0.6064	ZIC2	223642_at
4613	0.6064	MYCN	209757_s_at
55635	0.6064	DEPDC1	232278_s_at
80243	0.6064	PREX2	233408_at
23354	0.6064	HAUS5	213053_at
7965	0.6064	AIMP2	209971_x_at
1477	0.6063	CSTF1	202190_at
	0.6061		230543_at
80304	0.6061	WDCP	219120_at
51496	0.6061	CTDSPL2	223270_at
9277	0.6059	WDR46	209196_at
653820	0.6059	FAM72B	225834_at
729533	0.6059	FAM72A	225834_at
554282	0.6059	FAM72C	225834_at
728833	0.6059	FAM72D	225834_at
9987	0.6059	HNRNPDL	209067_s_at
5570	0.6059	PKIB	223551_at
54955	0.6058	AIRIM	218712_at
10200	0.6057	MPHOSPH6	203740_at
283459	0.6057	GATC	200044_at
8683	0.6057	SRSF9	200044_at
100996702	0.6057	LINC01356	1564413_at
284307	0.6056	ZIK1	232774_x_at
	0.6056		231285_at
79607	0.6055	FAM118B	223386_at
79813	0.6055	EHMT1	225461_at
55975	0.6055	KLHL7	220239_at
5930	0.6054	RBBP6	212781_at
6729	0.6054	SRP54	203605_at
54734	0.6054	RAB39A	1554800_at
10915	0.6053	TCERG1	202396_at
100533955	0.6053	SENP3-EIF4A1	211787_s_at
26781	0.6053	SNORA67	211787_s_at
652966	0.6053	SNORD10	211787_s_at
652965	0.6053	SNORA48	211787_s_at
1973	0.6053	EIF4A1	211787_s_at
51700	0.6053	CYB5R2	220230_s_at
9221	0.6051	NOLC1	211949_s_at
6421	0.605	SFPQ	201585_s_at
118472	0.605	ZNF511	225307_at
1894	0.605	ECT2	237241_at
116150	0.6049	NUS1	225071_at
7980	0.6048	TFPI2	209277_at
9557	0.6047	CHD1L	212539_at
64359	0.6047	NXN	219489_s_at
55661	0.6046	DDX27	221780_s_at
284900	0.6046	TTC28-AS1	244189_at
7855	0.6046	FZD5	206136_at
10762	0.6045	NUP50	218295_s_at
4171	0.6045	MCM2	202107_s_at
	0.6044		216559_x_at
10914	0.6043	PAPOLA	212720_at
53981	0.6043	CPSF2	225994_at
85028	0.6043	SNHG12	223773_s_at
677825	0.6043	SNORA44	223773_s_at
677838	0.6043	SNORA61	223773_s_at
692073	0.6043	SNORA16A	223773_s_at
	0.604		243489_at
64343	0.6039	AZI2	227904_at
84340	0.6039	GFM2	231917_at
257415	0.6038	FAM133B	226332_at
728066	0.6038	FAM133DP	226332_at
79657	0.6038	RPAP3	218842_at
5462	0.6036	POU5F1B	208286_x_at
5460	0.6036	POU5F1	208286_x_at
645682	0.6036	POU5F1P4	208286_x_at
642559	0.6036	POU5F1P3	208286_x_at
4173	0.6035	MCM4	222036_s_at
151827	0.6034	LRRC34	236918_s_at
56154	0.6034	TEX15	232760_at
8467	0.6033	SMARCA5	213859_x_at
10772	0.6033	SRSF10	225348_at
55149	0.6032	MTPAP	233873_x_at
10963	0.6031	STIP1	212009_s_at
27338	0.6031	UBE2S	202779_s_at
10988	0.6031	METAP2	209861_s_at
27336	0.603	HTATSF1	202601_s_at
92906	0.6029	HNRNPLL	225386_s_at
10293	0.6029	TRAIP	205598_at
990	0.6029	CDC6	203967_at
10213	0.6027	PSMD14	212296_at
6936	0.6027	GCFC2	216305_s_at
51514	0.6026	DTL	222680_s_at
9735	0.6026	KNTC1	206316_s_at
9360	0.6025	PPIG	208995_s_at
285965	0.6024	EPHA1-AS1	238263_at
	0.6023		217027_x_at
3329	0.6022	HSPD1	200806_s_at
51537	0.6021	MTFP1	223172_s_at
81620	0.6021	CDT1	209832_s_at
280636	0.602	SELENOH	231045_x_at
79017	0.602	GGCT	215380_s_at
5716	0.602	PSMD10	219485_s_at
22800	0.602	RRAS2	212589_at
2649	0.602	NR6A1	211402_x_at
55781	0.6019	RIOK2	218535_s_at
29761	0.6018	USP25	223167_s_at
	0.6018		240055_at
81931	0.6018	ZNF93	1569241_a_at
153572	0.6016	IRX2	228462_at
[truncated: 2,395 more rows]
