# Supplementary material for: Lin28a forms an RNA‐binding complex with Igf2bp3 to regulate m6A‐modified stress response genes in stress granules of muscle stem cells
Source: Cell Prolif. 2024 Jul 17;57(12):e13707. doi: 10.1111/cpr.13707 (PMC11628740; doi:10.1111/cpr.13707)
Supplement: Supplementary file 8 — Table S3. RIP‐peaks annotation. [file CPR-57-e13707-s008.xlsx]

## Sheet: Lin28a_RIP_Anno
Supplementary Table 3. RIP-peaks annotation
Lin28a_RIP_Anno
Column A:chr, chromosome name
Column B: geneid, the gene identifier.
Column C: transcriptId, the transcript identifier.
Column D: start, peak start site.
Column E: end, peak end site.
Column F: width, peak length.
Column G: peak_no,prek_number.
Column H ~ I: counts of all samples of the peaks.
chr	geneId	transcriptId	start	end	width	peak_no	La_Lin28a_rep1	La_Lin28a_rep2
chr1	108664	ENSMUST00000192142	5124087	5124305	219	peak_1	485	391
chr1	108664	ENSMUST00000192142	5161925	5162252	328	peak_2	441	324
chr1	12421	ENSMUST00000159802	6239810	6240259	450	peak_3	594	478
chr1	12421	ENSMUST00000159802	6243959	6244186	228	peak_4	266	220
chr1	12421	ENSMUST00000162257	6245251	6245537	287	peak_5	243	277
chr1	12421	ENSMUST00000162257	6247901	6250123	2223	peak_6	2607	2593
chr1	12421	ENSMUST00000161183	6260750	6261089	340	peak_7	376	390
chr1	12421	ENSMUST00000159530	6263014	6263244	231	peak_8	238	194
chr1	12421	ENSMUST00000159656	6274095	6274546	452	peak_9	375	314
chr1	319263	ENSMUST00000183204	7170057	7170546	490	peak_10	321	328
chr1	59014	ENSMUST00000072079	9545464	9545663	200	peak_11	318	287
chr1	59014	ENSMUST00000072079	9546561	9546760	200	peak_12	595	555
chr1	17864	ENSMUST00000088658	9720822	9721074	253	peak_13	197	189
chr1	17864	ENSMUST00000088658	9721747	9722523	777	peak_14	470	448
chr1	73331	ENSMUST00000181821	9723675	9725535	1861	peak_15	2654	2473
chr1	70675	ENSMUST00000057438	9745561	9748445	2885	peak_16	5018	4541
chr1	211673	ENSMUST00000187417	10137951	10139171	1221	peak_17	1712	1503
chr1	211673	ENSMUST00000142497	10151832	10152052	221	peak_18	530	521
chr1	211673	ENSMUST00000142497	10154287	10154608	322	peak_19	568	549
chr1	211673	ENSMUST00000142497	10156993	10157230	238	peak_20	442	510
chr1	211673	ENSMUST00000156563	10157941	10158232	292	peak_21	541	573
chr1	211673	ENSMUST00000128834	10179872	10180154	283	peak_22	416	439
chr1	211673	ENSMUST00000128834	10180891	10181214	324	peak_23	593	589
chr1	211673	ENSMUST00000128834	10184133	10184676	544	peak_24	491	557
chr1	211673	ENSMUST00000186720	10188766	10189137	372	peak_25	891	911
chr1	211673	ENSMUST00000186720	10189312	10189792	481	peak_26	672	618
chr1	211673	ENSMUST00000186720	10199778	10200095	318	peak_27	599	535
chr1	211673	ENSMUST00000186720	10204859	10205058	200	peak_28	456	406
chr1	211673	ENSMUST00000186720	10209561	10209889	329	peak_29	737	730
chr1	211673	ENSMUST00000186720	10213130	10213409	280	peak_30	613	632
chr1	211673	ENSMUST00000186720	10214215	10214418	204	peak_31	543	491
chr1	211673	ENSMUST00000186720	10215869	10216155	287	peak_32	763	701
chr1	240725	ENSMUST00000186674	12786282	12786650	369	peak_33	659	546
chr1	240725	ENSMUST00000186674	12796594	12796991	398	peak_34	810	689
chr1	240725	ENSMUST00000186674	12804997	12805225	229	peak_35	402	342
chr1	240725	ENSMUST00000186674	12807684	12807930	247	peak_36	601	623
chr1	240725	ENSMUST00000189447	12817145	12817399	255	peak_37	399	408
chr1	240725	ENSMUST00000189447	12818220	12818548	329	peak_38	510	470
chr1	240725	ENSMUST00000189447	12821781	12822000	220	peak_39	417	359
chr1	240725	ENSMUST00000189447	12835943	12836474	532	peak_40	903	707
chr1	240725	ENSMUST00000189447	12838184	12838473	290	peak_41	531	484
chr1	240725	ENSMUST00000185780	12839648	12839890	243	peak_42	573	445
chr1	240725	ENSMUST00000185780	12840243	12840447	205	peak_43	432	357
chr1	240725	ENSMUST00000185780	12842468	12842785	318	peak_44	588	628
chr1	240725	ENSMUST00000185780	12847932	12848363	432	peak_45	741	709
chr1	240725	ENSMUST00000185780	12850574	12850775	202	peak_46	412	356
chr1	240725	ENSMUST00000185780	12858619	12859407	789	peak_47	1373	1249
chr1	240725	ENSMUST00000185780	12859518	12860247	730	peak_48	1283	1329
chr1	240725	ENSMUST00000185780	12860394	12860594	201	peak_49	255	251
chr1	17215	ENSMUST00000191061	20803171	20803802	632	peak_50	3371	3011
chr1	17215	ENSMUST00000191061	20804873	20805097	225	peak_51	1807	1815
chr1	17215	ENSMUST00000190421	20805833	20806078	246	peak_52	2042	1803
chr1	17215	ENSMUST00000190421	20806840	20807080	241	peak_53	1324	1052
chr1	17215	ENSMUST00000190421	20808793	20809065	273	peak_54	1913	1730
chr1	17215	ENSMUST00000190421	20809610	20809844	235	peak_55	1413	1279
chr1	17215	ENSMUST00000190421	20810079	20810412	334	peak_56	1223	1063
chr1	17215	ENSMUST00000190421	20812044	20812284	241	peak_57	953	818
chr1	17215	ENSMUST00000190421	20812626	20812875	250	peak_58	776	670
chr1	17215	ENSMUST00000185296	20814490	20814699	210	peak_59	789	594
chr1	17215	ENSMUST00000185296	20814791	20815109	319	peak_60	1515	1138
chr1	17215	ENSMUST00000185296	20816718	20816963	246	peak_61	1473	1205
chr1	17215	ENSMUST00000185296	20817302	20817606	305	peak_62	1362	1160
chr1	17215	ENSMUST00000185296	20817801	20818012	212	peak_63	1169	1048
chr1	68002	ENSMUST00000027338	24011924	24012197	274	peak_64	336	395
chr1	68002	ENSMUST00000027338	24012310	24012596	287	peak_65	401	474
chr1	68187	ENSMUST00000187619	24020708	24020952	245	peak_66	363	355
chr1	68187	ENSMUST00000185807	24028285	24028833	549	peak_67	1083	1028
chr1	68187	ENSMUST00000186331	24028923	24030037	1115	peak_68	1751	1837
chr1	68187	ENSMUST00000186331	24030829	24031030	202	peak_69	373	371
chr1	68187	ENSMUST00000186331	24049171	24049374	204	peak_70	259	272
chr1	68187	ENSMUST00000186331	24053224	24053494	271	peak_71	517	439
chr1	68187	ENSMUST00000186331	24054086	24054308	223	peak_72	362	327
chr1	68187	ENSMUST00000188712	24067944	24068143	200	peak_73	429	346
chr1	12823	ENSMUST00000115244	24612637	24613248	612	peak_74	2082	2469
chr1	213109	ENSMUST00000190190	30803108	30805054	1947	peak_75	4253	4134
chr1	213109	ENSMUST00000190190	30805168	30806048	881	peak_76	1855	1708
chr1	213109	ENSMUST00000191329	30810719	30810918	200	peak_77	450	360
chr1	213109	ENSMUST00000191329	30811837	30812155	319	peak_78	565	530
chr1	213109	ENSMUST00000187316	30813054	30813341	288	peak_79	706	508
chr1	213109	ENSMUST00000187316	30814045	30814261	217	peak_80	681	523
chr1	213109	ENSMUST00000187316	30820144	30820384	241	peak_81	474	420
chr1	213109	ENSMUST00000187316	30820723	30821023	301	peak_82	433	384
chr1	213109	ENSMUST00000187316	30821172	30821513	342	peak_83	748	667
chr1	213109	ENSMUST00000187316	30824434	30824688	255	peak_84	198	197
chr1	213109	ENSMUST00000187316	30829893	30831721	1829	peak_85	3394	3358
chr1	213109	ENSMUST00000187316	30837137	30837365	229	peak_86	429	424
chr1	98403	ENSMUST00000151055	33776418	33777105	688	peak_87	328	399
chr1	98403	ENSMUST00000140163	33793478	33793839	362	peak_88	261	251
chr1	98403	ENSMUST00000140163	33799072	33799387	316	peak_89	324	377
chr1	98403	ENSMUST00000140163	33801704	33803729	2026	peak_90	1829	1501
chr1	13518	ENSMUST00000187486	33968527	33968820	294	peak_91	243	289
chr1	13518	ENSMUST00000182314	34006052	34006319	268	peak_92	442	393
chr1	13518	ENSMUST00000182410	34086053	34086301	249	peak_93	586	658
chr1	102466987	ENSMUST00000198033	34113750	34113978	229	peak_94	637	645
chr1	102466987	ENSMUST00000198033	34115951	34116193	243	peak_95	953	899
chr1	102466987	ENSMUST00000198033	34117271	34117505	235	peak_96	692	722
chr1	13518	ENSMUST00000183006	34121433	34122365	933	peak_97	1496	1469
chr1	13518	ENSMUST00000183006	34134943	34135217	275	peak_98	751	672
chr1	13518	ENSMUST00000183302	34152003	34152495	493	peak_99	1789	1630
chr1	13518	ENSMUST00000183302	34154323	34154632	310	peak_100	1969	1850
chr1	13518	ENSMUST00000183302	34156401	34156896	496	peak_101	2258	2025
chr1	13518	ENSMUST00000185269	34160826	34161141	316	peak_102	1384	1267
chr1	13518	ENSMUST00000185269	34162824	34164409	1586	peak_103	5670	5350
chr1	13518	ENSMUST00000185269	34164861	34165090	230	peak_104	694	688
chr1	13518	ENSMUST00000185269	34165996	34166426	431	peak_105	1231	1063
chr1	13518	ENSMUST00000185269	34166751	34167972	1222	peak_106	3322	3170
chr1	13518	ENSMUST00000185269	34168990	34169319	330	peak_107	1231	1104
chr1	13518	ENSMUST00000185269	34169564	34169886	323	peak_108	926	925
chr1	13518	ENSMUST00000185269	34170209	34170462	254	peak_109	1141	1208
chr1	13518	ENSMUST00000185269	34170923	34171326	404	peak_110	2399	2370
chr1	13518	ENSMUST00000185269	34171985	34172422	438	peak_111	2181	2022
chr1	13518	ENSMUST00000185269	34172823	34173080	258	peak_112	1330	1263
chr1	13518	ENSMUST00000185269	34173918	34174175	258	peak_113	1335	1209
chr1	13518	ENSMUST00000185269	34174504	34174795	292	peak_114	1802	1485
chr1	13518	ENSMUST00000185269	34183824	34184304	481	peak_115	2395	1939
chr1	13518	ENSMUST00000185269	34185785	34186048	264	peak_116	2011	1826
chr1	13518	ENSMUST00000185269	34186626	34186946	321	peak_117	1951	1964
chr1	13518	ENSMUST00000185269	34187792	34193489	5698	peak_118	27752	25746
chr1	13518	ENSMUST00000185269	34193828	34194179	352	peak_119	1620	1541
chr1	13518	ENSMUST00000185269	34195665	34196024	360	peak_120	1673	1630
chr1	13518	ENSMUST00000185269	34197011	34197436	426	peak_121	2219	2093
chr1	13518	ENSMUST00000194192	34198329	34198898	570	peak_122	3473	3212
chr1	13518	ENSMUST00000194192	34199121	34199639	519	peak_123	3212	2772
chr1	13518	ENSMUST00000194192	34200673	34201467	795	peak_124	4363	4082
chr1	13518	ENSMUST00000194192	34202266	34202615	350	peak_125	1421	1438
chr1	13518	ENSMUST00000194192	34208367	34208672	306	peak_126	1586	1448
chr1	13518	ENSMUST00000194192	34210969	34211362	394	peak_127	2057	1827
chr1	13518	ENSMUST00000194192	34212026	34212520	495	peak_128	2246	2269
chr1	13518	ENSMUST00000194192	34212727	34213051	325	peak_129	1596	1405
chr1	13518	ENSMUST00000194192	34214341	34214690	350	peak_130	1861	1780
chr1	13518	ENSMUST00000194192	34215317	34215601	285	peak_131	1687	1493
chr1	13518	ENSMUST00000194192	34217612	34217853	242	peak_132	1108	951
chr1	13518	ENSMUST00000194192	34218155	34218517	363	peak_133	2397	2136
chr1	13518	ENSMUST00000194192	34219206	34219496	291	peak_134	1636	1588
chr1	13518	ENSMUST00000194192	34223606	34223995	390	peak_135	2374	2234
chr1	13518	ENSMUST00000194192	34225335	34226004	670	peak_136	4441	4064
chr1	13518	ENSMUST00000194192	34227599	34229216	1618	peak_137	9854	9199
chr1	13518	ENSMUST00000194192	34242429	34242780	352	peak_138	1094	1078
chr1	13518	ENSMUST00000194192	34244145	34244509	365	peak_139	1756	1414
chr1	13518	ENSMUST00000182018	34247504	34247801	298	peak_140	1310	1240
chr1	13518	ENSMUST00000182018	34249281	34250026	746	peak_141	2333	2365
chr1	13518	ENSMUST00000182018	34250412	34250690	279	peak_142	1459	1270
chr1	13518	ENSMUST00000182018	34251497	34251934	438	peak_143	2416	2052
chr1	13518	ENSMUST00000182018	34252632	34253005	374	peak_144	2376	2071
chr1	13518	ENSMUST00000182018	34256056	34256634	579	peak_145	2131	2028
chr1	13518	ENSMUST00000182018	34257552	34257934	383	peak_146	2358	2172
chr1	13518	ENSMUST00000182018	34259967	34260365	399	peak_147	3075	2856
chr1	13518	ENSMUST00000182018	34261838	34262332	495	peak_148	2830	2690
chr1	13518	ENSMUST00000182018	34263078	34263471	394	peak_149	2389	2050
chr1	13518	ENSMUST00000185736	34264336	34264828	493	peak_150	1196	1104
chr1	13518	ENSMUST00000185736	34268058	34268347	290	peak_151	1275	1232
chr1	13518	ENSMUST00000185736	34268547	34268857	311	peak_152	1452	1192
chr1	13518	ENSMUST00000185736	34270643	34271478	836	peak_153	2879	2582
chr1	13518	ENSMUST00000185736	34273984	34274468	485	peak_154	1627	1592
chr1	13518	ENSMUST00000185736	34275024	34275351	328	peak_155	1427	1253
chr1	13518	ENSMUST00000185736	34275485	34275873	389	peak_156	1674	1589
chr1	13518	ENSMUST00000185736	34277835	34278123	289	peak_157	1620	1530
chr1	13518	ENSMUST00000183100	34282232	34282566	335	peak_158	2465	2114
chr1	13518	ENSMUST00000183100	34284075	34284418	344	peak_159	893	977
chr1	13518	ENSMUST00000183100	34287020	34287359	340	peak_160	1037	882
chr1	13518	ENSMUST00000183100	34287693	34287989	297	peak_161	1082	1052
chr1	13518	ENSMUST00000183100	34289356	34289638	283	peak_162	1178	1292
chr1	13518	ENSMUST00000183100	34290192	34290700	509	peak_163	2180	2125
chr1	13518	ENSMUST00000183100	34291590	34291892	303	peak_164	2189	1982
chr1	13518	ENSMUST00000183100	34293154	34293469	316	peak_165	1963	1692
chr1	13518	ENSMUST00000182507	34294191	34294531	341	peak_166	1608	1446
chr1	13518	ENSMUST00000182507	34294964	34295522	559	peak_167	1923	1570
chr1	13518	ENSMUST00000182507	34299536	34299824	289	peak_168	963	909
chr1	13518	ENSMUST00000182507	34302641	34303045	405	peak_169	2443	2196
chr1	13518	ENSMUST00000182507	34303228	34303516	289	peak_170	1503	1333
chr1	13518	ENSMUST00000182507	34306344	34306629	286	peak_171	960	962
chr1	13518	ENSMUST00000182507	34307157	34308557	1401	peak_172	6892	6626
chr1	102465540	ENSMUST00000184790	36141119	36142003	885	peak_173	563	486
chr1	102465540	ENSMUST00000184790	36142187	36143247	1061	peak_174	1236	1207
chr1	102465540	ENSMUST00000184790	36143348	36144433	1086	peak_175	4963	4508
chr1	102465540	ENSMUST00000184790	36146043	36146373	331	peak_176	2105	1924
chr1	102465540	ENSMUST00000184790	36146627	36146913	287	peak_177	1839	1537
chr1	320011	ENSMUST00000173250	36150096	36150343	248	peak_178	1003	970
chr1	320011	ENSMUST00000173250	36151672	36151987	316	peak_179	1397	1172
chr1	320011	ENSMUST00000173250	36155166	36155440	275	peak_180	1148	987
chr1	320011	ENSMUST00000173250	36156237	36156438	202	peak_181	1149	1116
chr1	320011	ENSMUST00000173250	36157467	36157699	233	peak_182	849	872
chr1	320011	ENSMUST00000173082	36158137	36158380	244	peak_183	1690	1478
chr1	320011	ENSMUST00000173082	36159990	36160205	216	peak_184	1261	1159
chr1	320011	ENSMUST00000173082	36161704	36161958	255	peak_185	1755	1457
chr1	320011	ENSMUST00000173082	36162241	36162547	307	peak_186	2301	2068
chr1	320011	ENSMUST00000173082	36163252	36163599	348	peak_187	2038	2101
chr1	320011	ENSMUST00000173082	36164456	36164707	252	peak_188	1782	1736
chr1	320011	ENSMUST00000173999	36165520	36165792	273	peak_189	1954	1910
chr1	320011	ENSMUST00000174224	36170235	36170491	257	peak_190	1412	1451
chr1	320011	ENSMUST00000174224	36173436	36173707	272	peak_191	1612	1668
chr1	320011	ENSMUST00000174224	36174089	36174383	295	peak_192	1308	1241
chr1	320011	ENSMUST00000174224	36174898	36175294	397	peak_193	2440	2346
chr1	320011	ENSMUST00000174224	36176260	36176504	245	peak_194	1437	1424
chr1	320011	ENSMUST00000174224	36177526	36177799	274	peak_195	1235	1246
chr1	320011	ENSMUST00000173166	36179572	36179833	262	peak_196	1538	1422
chr1	320011	ENSMUST00000173166	36182519	36182830	312	peak_197	1667	1697
chr1	320011	ENSMUST00000173166	36184386	36184645	260	peak_198	1793	1701
chr1	320011	ENSMUST00000173166	36185902	36186120	219	peak_199	593	621
chr1	320011	ENSMUST00000173166	36191576	36191796	221	peak_200	996	861
chr1	320011	ENSMUST00000173166	36192432	36192684	253	peak_201	2246	1924
chr1	320011	ENSMUST00000172592	36195882	36196181	300	peak_202	2211	2136
chr1	320011	ENSMUST00000172592	36197556	36197826	271	peak_203	1652	1633
chr1	320011	ENSMUST00000172592	36201717	36201962	246	peak_204	1241	1251
chr1	320011	ENSMUST00000172592	36202853	36203052	200	peak_205	475	574
chr1	320011	ENSMUST00000172592	36207963	36208229	267	peak_206	1093	1212
chr1	320011	ENSMUST00000174142	36210026	36210245	220	peak_207	1113	1084
chr1	320011	ENSMUST00000174142	36211404	36211678	275	peak_208	1449	1368
chr1	320011	ENSMUST00000174142	36216144	36216505	362	peak_209	2830	2664
chr1	320011	ENSMUST00000174142	36221276	36221509	234	peak_210	1029	1085
chr1	320011	ENSMUST00000174716	36227505	36227791	287	peak_211	1954	1887
chr1	320011	ENSMUST00000174716	36230687	36230913	227	peak_212	1330	1219
chr1	320011	ENSMUST00000174716	36234854	36235114	261	peak_213	1131	1160
chr1	320011	ENSMUST00000046875	36244115	36244376	262	peak_214	764	825
chr1	22637	ENSMUST00000190128	36792377	36793326	950	peak_215	2111	2116
chr1	22637	ENSMUST00000190128	36794095	36794329	235	peak_216	617	713
chr1	56030	ENSMUST00000187917	36794849	36795062	214	peak_217	437	486
chr1	56030	ENSMUST00000187917	36796249	36796461	213	peak_218	562	478
chr1	56030	ENSMUST00000187917	36799013	36799559	547	peak_219	1448	1320
chr1	56030	ENSMUST00000187917	36801894	36802140	247	peak_220	724	691
chr1	56030	ENSMUST00000187917	36804562	36804814	253	peak_221	655	709
chr1	56030	ENSMUST00000187917	36807947	36808621	675	peak_222	2139	1988
chr1	56030	ENSMUST00000187917	36808938	36809156	219	peak_223	450	406
chr1	56030	ENSMUST00000187917	36811536	36811750	215	peak_224	462	379
chr1	56030	ENSMUST00000187917	36812660	36812881	222	peak_225	529	398
chr1	56030	ENSMUST00000191381	36815916	36816367	452	peak_226	956	924
chr1	56030	ENSMUST00000189470	36818666	36818967	302	peak_227	781	697
chr1	56030	ENSMUST00000190442	36819089	36819353	265	peak_228	906	831
chr1	56030	ENSMUST00000186486	36824761	36824963	203	peak_229	435	514
chr1	56030	ENSMUST00000186486	36825525	36825724	200	peak_230	368	331
chr1	56030	ENSMUST00000186486	36827101	36827590	490	peak_231	1090	1000
chr1	56030	ENSMUST00000186486	36829656	36829856	201	peak_232	443	402
chr1	56030	ENSMUST00000186486	36834874	36835074	201	peak_233	434	342
chr1	56030	ENSMUST00000186486	36840430	36840639	210	peak_234	494	483
chr1	56030	ENSMUST00000186486	36841695	36841894	200	peak_235	205	236
chr1	56030	ENSMUST00000186486	36854884	36855128	245	peak_236	525	454
chr1	56030	ENSMUST00000027290	36939470	36939693	224	peak_237	228	227
chr1	226982	ENSMUST00000192548	37998060	37998406	347	peak_238	1150	1133
chr1	226982	ENSMUST00000192548	38017653	38017898	246	peak_239	739	682
chr1	226982	ENSMUST00000192548	38018695	38019563	869	peak_240	4630	4395
chr1	226982	ENSMUST00000193806	38021398	38022377	980	peak_241	2354	2483
chr1	226982	ENSMUST00000193806	38032920	38033154	235	peak_242	1192	1100
chr1	226982	ENSMUST00000193806	38033887	38034289	403	peak_243	1268	1131
chr1	226982	ENSMUST00000193806	38035796	38036423	628	peak_244	3225	3021
chr1	226982	ENSMUST00000193806	38037010	38037256	247	peak_245	1119	1032
chr1	226982	ENSMUST00000193806	38037386	38037625	240	peak_246	625	679
chr1	226982	ENSMUST00000193806	38040482	38040727	246	peak_247	877	785
chr1	226982	ENSMUST00000193806	38041539	38041774	236	peak_248	912	876
chr1	226982	ENSMUST00000195664	38044536	38044800	265	peak_249	709	583
chr1	226982	ENSMUST00000195664	38045163	38045798	636	peak_250	1476	1369
chr1	226982	ENSMUST00000195664	38046418	38046713	296	peak_251	1006	871
chr1	226982	ENSMUST00000195664	38048620	38049309	690	peak_252	1990	1865
chr1	56210	ENSMUST00000193008	38049993	38050265	273	peak_253	687	597
chr1	56210	ENSMUST00000193008	38050942	38051197	256	peak_254	557	540
chr1	56210	ENSMUST00000193008	38051424	38052009	586	peak_255	1418	1442
chr1	26921	ENSMUST00000194163	39980387	39980586	200	peak_256	1197	1095
chr1	26921	ENSMUST00000195356	39982985	39983200	216	peak_257	1189	1139
chr1	26921	ENSMUST00000195356	39984997	39985233	237	peak_258	1338	1128
chr1	26921	ENSMUST00000195356	39986506	39986776	271	peak_259	2005	1732
chr1	26921	ENSMUST00000195356	39988779	39988980	202	peak_260	1009	1062
chr1	26921	ENSMUST00000195356	39989920	39990186	267	peak_261	1507	1488
chr1	26921	ENSMUST00000195356	39996835	39997118	284	peak_262	2228	2119
chr1	26921	ENSMUST00000191865	40000376	40000627	252	peak_263	1236	1150
chr1	26921	ENSMUST00000191865	40004641	40004849	209	peak_264	861	691
chr1	26921	ENSMUST00000192884	40011478	40011799	322	peak_265	3347	3160
chr1	26921	ENSMUST00000192884	40013928	40014172	245	peak_266	2145	1915
chr1	26921	ENSMUST00000192884	40014362	40014638	277	peak_267	1711	1677
chr1	26921	ENSMUST00000192884	40016932	40017201	270	peak_268	1271	1222
chr1	26921	ENSMUST00000191657	40023185	40023410	226	peak_269	1985	1893
chr1	26921	ENSMUST00000191657	40024146	40024351	206	peak_270	1354	1213
chr1	26921	ENSMUST00000191657	40024518	40024906	389	peak_271	1878	1557
chr1	26921	ENSMUST00000191657	40025005	40025254	250	peak_272	1706	1520
chr1	26921	ENSMUST00000191657	40025746	40026203	458	peak_273	1572	1428
chr1	107527	ENSMUST00000192551	40302123	40302322	200	peak_274	187	157
chr1	107527	ENSMUST00000192551	40313005	40313353	349	peak_275	401	375
chr1	107527	ENSMUST00000192551	40313967	40314272	306	peak_276	296	268
chr1	107527	ENSMUST00000192551	40315620	40315819	200	peak_277	271	283
chr1	69527	ENSMUST00000202358	42905231	42905454	224	peak_278	270	274
chr1	78896	ENSMUST00000027217	43749891	43750497	607	peak_279	1527	1426
chr1	67883	ENSMUST00000136179	43790591	43790834	244	peak_280	216	393
chr1	22019	ENSMUST00000189388	43949128	43949328	201	peak_281	756	702
chr1	22019	ENSMUST00000189388	43950918	43951179	262	peak_282	990	988
chr1	22019	ENSMUST00000186441	43953076	43953338	263	peak_283	1432	1419
chr1	22019	ENSMUST00000186441	43954403	43954654	252	peak_284	1623	1641
chr1	22019	ENSMUST00000186441	43956303	43956608	306	peak_285	1961	1718
chr1	22019	ENSMUST00000186441	43957291	43957503	213	peak_286	1104	921
chr1	22019	ENSMUST00000186441	43959905	43960179	275	peak_287	996	883
chr1	22019	ENSMUST00000186441	43960699	43960932	234	peak_288	881	816
chr1	22019	ENSMUST00000186441	43968694	43968995	302	peak_289	1273	1143
chr1	22019	ENSMUST00000186441	43970232	43970499	268	peak_290	1118	924
chr1	22019	ENSMUST00000186441	43971382	43971699	318	peak_291	958	961
chr1	22019	ENSMUST00000186441	43972414	43972660	247	peak_292	1355	1432
chr1	22019	ENSMUST00000186441	43973271	43973477	207	peak_293	936	865
chr1	22019	ENSMUST00000186441	43975226	43975473	248	peak_294	1289	1007
chr1	22019	ENSMUST00000186441	43977016	43977282	267	peak_295	677	638
chr1	22019	ENSMUST00000190207	43978254	43978773	520	peak_296	1124	1188
chr1	22019	ENSMUST00000190207	43980129	43980369	241	peak_297	1499	1412
chr1	22019	ENSMUST00000190207	43981532	43981860	329	peak_298	1345	1460
chr1	22019	ENSMUST00000190207	43982897	43983531	635	peak_299	2779	2772
chr1	22019	ENSMUST00000190207	43990343	43990585	243	peak_300	1626	1500
chr1	22019	ENSMUST00000190207	43991092	43991310	219	peak_301	700	766
chr1	22019	ENSMUST00000187115	43992079	43992371	293	peak_302	1534	1326
chr1	22019	ENSMUST00000187115	43999442	43999804	363	peak_303	1779	1808
chr1	22019	ENSMUST00000187115	44001164	44001410	247	peak_304	1832	1881
chr1	22019	ENSMUST00000187115	44001928	44002945	1018	peak_305	2676	2597
chr1	75623	ENSMUST00000148542	44107023	44107246	224	peak_306	486	330
chr1	72050	ENSMUST00000152643	44114730	44115053	324	peak_307	324	298
chr1	22592	ENSMUST00000155862	44158619	44158844	226	peak_308	211	215
chr1	22592	ENSMUST00000155862	44163732	44163993	262	peak_309	405	359
chr1	22592	ENSMUST00000155862	44166706	44167789	1084	peak_310	1256	1195
chr1	22592	ENSMUST00000155862	44173198	44173546	349	peak_311	463	437
chr1	22592	ENSMUST00000155862	44174010	44174211	202	peak_312	276	251
chr1	22592	ENSMUST00000155862	44175658	44175891	234	peak_313	224	174
chr1	22592	ENSMUST00000155862	44178054	44178253	200	peak_314	209	244
chr1	22592	ENSMUST00000155862	44180383	44180697	315	peak_315	370	354
chr1	22592	ENSMUST00000155862	44180790	44181034	245	peak_316	315	313
chr1	12825	ENSMUST00000129611	45311484	45311803	320	peak_317	1853	2078
chr1	12825	ENSMUST00000123204	45321319	45321950	632	peak_318	4559	4198
chr1	12825	ENSMUST00000123204	45323531	45323763	233	peak_319	2133	1591
chr1	12825	ENSMUST00000123204	45327394	45327855	462	peak_320	3075	2549
chr1	12825	ENSMUST00000123204	45328235	45328470	236	peak_321	2784	2368
chr1	12825	ENSMUST00000123204	45328679	45329083	405	peak_322	1786	1813
chr1	12825	ENSMUST00000123204	45329915	45330114	200	peak_323	1128	1006
chr1	12825	ENSMUST00000190943	45330933	45331163	231	peak_324	1841	1486
chr1	12825	ENSMUST00000190943	45331338	45332218	881	peak_325	6220	5558
chr1	12825	ENSMUST00000190943	45332767	45333011	245	peak_326	2385	2217
chr1	12825	ENSMUST00000190943	45333378	45333628	251	peak_327	2388	2179
chr1	12825	ENSMUST00000190943	45333809	45334276	468	peak_328	2750	2410
chr1	12825	ENSMUST00000190943	45334403	45334782	380	peak_329	4312	3550
chr1	12825	ENSMUST00000185687	45334950	45335168	219	peak_330	3146	2774
chr1	12825	ENSMUST00000185687	45335530	45335746	217	peak_331	2283	1985
chr1	12825	ENSMUST00000185687	45336471	45336681	211	peak_332	3199	2782
chr1	12825	ENSMUST00000185687	45337064	45337456	393	peak_333	4332	3786
chr1	12825	ENSMUST00000186021	45337775	45337988	214	peak_334	2498	2155
chr1	12825	ENSMUST00000186021	45338430	45338756	327	peak_335	2969	2517
chr1	12825	ENSMUST00000186021	45339170	45339380	211	peak_336	1614	1299
chr1	12825	ENSMUST00000186021	45339703	45339939	237	peak_337	1946	1553
chr1	12825	ENSMUST00000186021	45340073	45340286	214	peak_338	1039	999
chr1	12825	ENSMUST00000186021	45340471	45341208	738	peak_339	2803	2563
chr1	12825	ENSMUST00000186021	45341935	45342227	293	peak_340	1600	1408
chr1	12825	ENSMUST00000186021	45343102	45343496	395	peak_341	2763	2510
chr1	12825	ENSMUST00000186021	45344281	45344505	225	peak_342	1414	1285
chr1	12825	ENSMUST00000186021	45344632	45345043	412	peak_343	2681	2700
chr1	12825	ENSMUST00000186021	45345691	45346094	404	peak_344	5553	4973
chr1	12825	ENSMUST00000186021	45346947	45347255	309	peak_345	4488	3954
chr1	12825	ENSMUST00000186021	45347447	45347856	410	peak_346	6183	6013
chr1	12825	ENSMUST00000186021	45348412	45348966	555	peak_347	10203	9867
chr1	12832	ENSMUST00000150143	45375006	45375206	201	peak_348	242	230
chr1	12832	ENSMUST00000150143	45375852	45376411	560	peak_349	6580	5940
chr1	12832	ENSMUST00000150143	45376645	45377043	399	peak_350	3627	3535
chr1	12832	ENSMUST00000150143	45378344	45378670	327	peak_351	2449	2270
chr1	12832	ENSMUST00000150143	45380043	45380415	373	peak_352	2878	2936
chr1	12832	ENSMUST00000150143	45382129	45382376	248	peak_353	1151	1136
chr1	12832	ENSMUST00000150143	45383198	45383407	210	peak_354	1047	864
chr1	12832	ENSMUST00000150143	45383653	45383871	219	peak_355	1888	1561
chr1	12832	ENSMUST00000150143	45384423	45384639	217	peak_356	1574	1357
chr1	12832	ENSMUST00000150143	45384985	45385267	283	peak_357	1532	1351
chr1	12832	ENSMUST00000150143	45386837	45387065	229	peak_358	1165	1159
chr1	12832	ENSMUST00000150143	45388272	45388498	227	peak_359	1098	1173
chr1	12832	ENSMUST00000150143	45389387	45389644	258	peak_360	1419	1371
chr1	12832	ENSMUST00000150143	45390037	45390344	308	peak_361	1572	1427
chr1	12832	ENSMUST00000150143	45391090	45391317	228	peak_362	562	575
chr1	12832	ENSMUST00000150143	45391684	45392099	416	peak_363	1406	1286
chr1	12832	ENSMUST00000150143	45392336	45392547	212	peak_364	770	763
chr1	12832	ENSMUST00000150143	45392850	45393257	408	peak_365	918	933
chr1	12832	ENSMUST00000150143	45394387	45394991	605	peak_366	3576	3406
chr1	12832	ENSMUST00000150143	45395923	45396356	434	peak_367	2706	2501
chr1	12832	ENSMUST00000150143	45400840	45401061	222	peak_368	1198	1073
chr1	12832	ENSMUST00000150143	45402106	45402319	214	peak_369	964	923
chr1	12832	ENSMUST00000150143	45403148	45403707	560	peak_370	2583	2249
chr1	12832	ENSMUST00000150143	45404776	45405015	240	peak_371	784	712
chr1	12832	ENSMUST00000150143	45405289	45405491	203	peak_372	805	744
chr1	12832	ENSMUST00000150143	45406274	45406766	493	peak_373	2352	2065
chr1	12832	ENSMUST00000150143	45407052	45407458	407	peak_374	1251	1149
chr1	12832	ENSMUST00000150143	45407753	45407996	244	peak_375	1203	1097
chr1	12832	ENSMUST00000131535	45413489	45413705	217	peak_376	1229	1047
chr1	12832	ENSMUST00000131535	45414770	45414979	210	peak_377	1823	1574
chr1	12832	ENSMUST00000131535	45416955	45417166	212	peak_378	1540	1372
chr1	12832	ENSMUST00000131535	45417602	45417837	236	peak_379	1747	1505
chr1	12832	ENSMUST00000131535	45421236	45421472	237	peak_380	1192	1040
chr1	12832	ENSMUST00000131535	45421951	45422170	220	peak_381	1021	876
chr1	12832	ENSMUST00000131535	45422424	45422627	204	peak_382	792	698
chr1	12832	ENSMUST00000131535	45423687	45423903	217	peak_383	906	803
chr1	12832	ENSMUST00000131535	45429918	45430193	276	peak_384	1453	1387
chr1	12832	ENSMUST00000131535	45434906	45435138	233	peak_385	1347	1297
chr1	12832	ENSMUST00000131535	45442644	45443047	404	peak_386	2512	2409
chr1	12832	ENSMUST00000086430	45502839	45503192	354	peak_387	1379	1429
chr1	73674	ENSMUST00000135662	45812884	45813092	209	peak_388	298	316
chr1	73674	ENSMUST00000135662	45816302	45816564	263	peak_389	595	554
chr1	73674	ENSMUST00000186308	45822279	45822504	226	peak_390	464	438
chr1	73674	ENSMUST00000186651	45823153	45823520	368	peak_391	971	802
chr1	227059	ENSMUST00000141226	46808133	46808348	216	peak_392	239	230
chr1	227059	ENSMUST00000141226	46808490	46808817	328	peak_393	364	395
chr1	227059	ENSMUST00000141226	46819220	46819601	382	peak_394	502	514
chr1	227059	ENSMUST00000141226	46827363	46827686	324	peak_395	337	333
chr1	227059	ENSMUST00000141226	46835267	46836271	1005	peak_396	1296	1366
chr1	17912	ENSMUST00000145367	51749822	51751472	1651	peak_397	2174	2072
chr1	17912	ENSMUST00000145367	51755690	51755956	267	peak_398	750	630
chr1	17912	ENSMUST00000145367	51757173	51757372	200	peak_399	524	511
chr1	17912	ENSMUST00000145367	51757886	51758183	298	peak_400	929	989
chr1	17912	ENSMUST00000145367	51760368	51760587	220	peak_401	486	536
chr1	17912	ENSMUST00000145367	51762557	51762760	204	peak_402	543	538
chr1	17912	ENSMUST00000145367	51763955	51764155	201	peak_403	336	324
chr1	17912	ENSMUST00000140930	51766874	51767100	227	peak_404	541	452
chr1	17912	ENSMUST00000140930	51768704	51768927	224	peak_405	502	429
chr1	17912	ENSMUST00000140731	51769025	51769255	231	peak_406	562	468
chr1	17912	ENSMUST00000140731	51773269	51773563	295	peak_407	616	559
chr1	17912	ENSMUST00000136273	51774334	51774566	233	peak_408	552	538
chr1	17912	ENSMUST00000136273	51776226	51776593	368	peak_409	698	659
chr1	17912	ENSMUST00000136273	51778329	51778734	406	peak_410	856	776
chr1	17912	ENSMUST00000126952	51779597	51779941	345	peak_411	850	726
chr1	17912	ENSMUST00000126952	51784451	51784669	219	peak_412	441	495
chr1	17912	ENSMUST00000136701	51793640	51793901	262	peak_413	480	464
chr1	17912	ENSMUST00000136701	51794355	51794564	210	peak_414	384	355
chr1	17912	ENSMUST00000136701	51797456	51797715	260	peak_415	547	459
chr1	17912	ENSMUST00000135125	51813018	51813239	222	peak_416	363	305
chr1	17912	ENSMUST00000135125	51824199	51824399	201	peak_417	276	203
chr1	17912	ENSMUST00000135125	51834470	51834711	242	peak_418	447	367
chr1	17912	ENSMUST00000123299	51863369	51863600	232	peak_419	527	527
chr1	17912	ENSMUST00000144694	51883103	51883411	309	peak_420	591	638
chr1	14660	ENSMUST00000136654	52163589	52164823	1235	peak_421	1468	1415
chr1	14660	ENSMUST00000136654	52165032	52166498	1467	peak_422	1578	1424
chr1	14660	ENSMUST00000156887	52185523	52186526	1004	peak_423	2668	2579
chr1	14660	ENSMUST00000156887	52186824	52187981	1158	peak_424	2174	2308
chr1	14660	ENSMUST00000156887	52188711	52188927	217	peak_425	908	860
chr1	14660	ENSMUST00000156887	52189520	52189725	206	peak_426	875	788
chr1	14660	ENSMUST00000138906	52191240	52191467	228	peak_427	586	632
chr1	14660	ENSMUST00000123324	52196201	52196400	200	peak_428	613	670
chr1	14660	ENSMUST00000123324	52196784	52196988	205	peak_429	721	681
chr1	14660	ENSMUST00000148917	52199744	52200054	311	peak_430	1100	993
chr1	14660	ENSMUST00000155587	52212245	52212551	307	peak_431	1569	1517
chr1	14660	ENSMUST00000139273	52215575	52215812	238	peak_432	888	945
chr1	14660	ENSMUST00000151694	52219552	52219798	247	peak_433	507	633
chr1	14660	ENSMUST00000151694	52219977	52220224	248	peak_434	560	532
chr1	14660	ENSMUST00000114513	52232465	52233227	763	peak_435	1214	1084
chr1	69397	ENSMUST00000072235	53189282	53189557	276	peak_436	127	166
chr1	69397	ENSMUST00000072235	53197093	53197396	304	peak_437	213	271
chr1	69397	ENSMUST00000072235	53206572	53207070	499	peak_438	358	371
chr1	98267	ENSMUST00000185920	53756402	53757400	999	peak_439	1273	1265
chr1	98267	ENSMUST00000185920	53757517	53757716	200	peak_440	495	451
chr1	98488	ENSMUST00000190419	54396682	54396916	235	peak_441	211	171
chr1	98488	ENSMUST00000190419	54397122	54397505	384	peak_442	409	452
chr1	98488	ENSMUST00000190419	54397710	54398157	448	peak_443	504	389
chr1	98488	ENSMUST00000190419	54399182	54399414	233	peak_444	363	335
chr1	98488	ENSMUST00000190419	54403612	54403811	200	peak_445	244	224
chr1	98488	ENSMUST00000190419	54405924	54406210	287	peak_446	534	462
chr1	98488	ENSMUST00000190419	54419451	54419722	272	peak_447	370	306
chr1	98488	ENSMUST00000190419	54420402	54420645	244	peak_448	429	403
chr1	98488	ENSMUST00000190419	54423518	54423723	206	peak_449	392	364
chr1	98488	ENSMUST00000190419	54424036	54424253	218	peak_450	341	361
chr1	98488	ENSMUST00000189906	54427525	54427727	203	peak_451	266	232
chr1	98488	ENSMUST00000189906	54428845	54429106	262	peak_452	371	332
chr1	98488	ENSMUST00000189906	54430607	54430814	208	peak_453	300	290
chr1	98488	ENSMUST00000041638	54434154	54434408	255	peak_454	413	442
chr1	98488	ENSMUST00000041638	54474045	54475050	1006	peak_455	306	310
chr1	98488	ENSMUST00000041638	54475840	54476630	791	peak_456	311	299
chr1	98488	ENSMUST00000041638	54476716	54476962	247	peak_457	126	123
chr1	98488	ENSMUST00000041638	54477082	54477671	590	peak_458	259	204
chr1	98488	ENSMUST00000041638	54477929	54478128	200	peak_459	64	110
chr1	98488	ENSMUST00000041638	54478320	54478833	514	peak_460	219	243
chr1	98488	ENSMUST00000041638	54478926	54479211	286	peak_461	113	122
chr1	98488	ENSMUST00000041638	54479331	54479872	542	peak_462	327	269
chr1	98488	ENSMUST00000041638	54479984	54480692	709	peak_463	386	275
chr1	98488	ENSMUST00000041638	54494832	54495031	200	peak_464	120	128
chr1	81898	ENSMUST00000190175	54985197	54985739	543	peak_465	466	402
chr1	81898	ENSMUST00000190175	54985839	54986932	1094	peak_466	1461	1256
chr1	81898	ENSMUST00000190175	54987122	54987680	559	peak_467	9601	8112
chr1	81898	ENSMUST00000190175	54988007	54988351	345	peak_468	3353	3392
chr1	81898	ENSMUST00000190175	54990313	54990756	444	peak_469	5286	5070
chr1	81898	ENSMUST00000190175	54994365	54994659	295	peak_470	3608	3068
chr1	81898	ENSMUST00000190175	54995377	54995670	294	peak_471	6789	5851
chr1	81898	ENSMUST00000190175	54996855	54997391	537	peak_472	7713	7391
chr1	81898	ENSMUST00000190175	54998038	54998430	393	peak_473	6202	6178
chr1	81898	ENSMUST00000190175	54999629	54999947	319	peak_474	4854	4489
chr1	81898	ENSMUST00000190175	55000082	55000584	503	peak_475	4413	4076
chr1	81898	ENSMUST00000190175	55000693	55001278	586	peak_476	5442	5208
chr1	81898	ENSMUST00000190175	55001396	55001756	361	peak_477	4315	4211
chr1	81898	ENSMUST00000188859	55003115	55003681	567	peak_478	7674	6615
chr1	81898	ENSMUST00000188859	55005813	55006576	764	peak_479	10133	9237
chr1	81898	ENSMUST00000188859	55007370	55007914	545	peak_480	6920	6380
chr1	81898	ENSMUST00000188859	55012104	55012470	367	peak_481	6129	5783
chr1	81898	ENSMUST00000188859	55014485	55014758	274	peak_482	4181	3386
chr1	81898	ENSMUST00000188419	55016402	55016683	282	peak_483	4429	3682
chr1	81898	ENSMUST00000188419	55016785	55017075	291	peak_484	3854	3433
chr1	81898	ENSMUST00000188419	55019280	55019570	291	peak_485	3772	3692
chr1	15510	ENSMUST00000027123	55077867	55078905	1039	peak_486	18932	16396
chr1	15510	ENSMUST00000027123	55079063	55079423	361	peak_487	15540	13413
chr1	15510	ENSMUST00000027123	55080117	55080537	421	peak_488	21768	19668
chr1	15510	ENSMUST00000027123	55081082	55081370	289	peak_489	13939	12781
chr1	15510	ENSMUST00000027123	55081686	55082339	654	peak_490	19315	17329
chr1	15510	ENSMUST00000027123	55083121	55083350	230	peak_491	11168	9773
chr1	15510	ENSMUST00000027123	55083741	55083989	249	peak_492	9823	9586
chr1	15510	ENSMUST00000027123	55084536	55084966	431	peak_493	27529	25464
chr1	15510	ENSMUST00000027123	55086771	55087064	294	peak_494	12859	12556
chr1	51960	ENSMUST00000163061	58013361	58013665	305	peak_495	695	749
chr1	51960	ENSMUST00000163061	58015265	58017978	2714	peak_496	6123	5861
chr1	51960	ENSMUST00000163061	58019442	58019732	291	peak_497	656	577
chr1	11761	ENSMUST00000001027	58024596	58025789	1194	peak_498	1030	1005
chr1	66882	ENSMUST00000186949	58394030	58394249	220	peak_499	2527	2216
chr1	66882	ENSMUST00000186949	58397556	58397803	248	peak_500	3216	3457
chr1	66882	ENSMUST00000186949	58398821	58399024	204	peak_501	3410	2944
chr1	66882	ENSMUST00000186949	58399901	58400100	200	peak_502	2227	1908
chr1	66882	ENSMUST00000186949	58400528	58400815	288	peak_503	2477	2348
chr1	66882	ENSMUST00000186949	58400970	58401449	480	peak_504	4406	4174
chr1	66882	ENSMUST00000186949	58402710	58402986	277	peak_505	3214	3223
chr1	12747	ENSMUST00000139787	58403426	58403699	274	peak_506	3440	3358
chr1	12747	ENSMUST00000139787	58404076	58404277	202	peak_507	2250	2134
chr1	12747	ENSMUST00000139787	58404864	58406406	1543	peak_508	14923	13979
chr1	12747	ENSMUST00000139787	58406505	58407297	793	peak_509	3143	2979
chr1	227157	ENSMUST00000114275	59179096	59179341	246	peak_510	260	281
chr1	227157	ENSMUST00000114275	59185501	59185758	258	peak_511	194	143
chr1	74018	ENSMUST00000163058	59211302	59211644	343	peak_512	266	263
chr1	74018	ENSMUST00000163058	59215898	59216170	273	peak_513	215	214
chr1	55989	ENSMUST00000189919	59695800	59696002	203	peak_514	564	640
chr1	55989	ENSMUST00000187491	59703865	59704064	200	peak_515	561	452
chr1	100217421	ENSMUST00000158468	59705467	59705668	202	peak_516	671	708
chr1	100217421	ENSMUST00000158468	59708865	59709090	226	peak_517	921	761
chr1	12168	ENSMUST00000087435	59763485	59763878	394	peak_518	470	522
chr1	12168	ENSMUST00000190659	59815107	59815393	287	peak_519	1049	945
chr1	12168	ENSMUST00000190659	59842599	59842801	203	peak_520	473	473
chr1	12168	ENSMUST00000190659	59845292	59845605	314	peak_521	402	402
chr1	12168	ENSMUST00000190659	59850990	59851245	256	peak_522	783	701
chr1	12168	ENSMUST00000190659	59867159	59868563	1405	peak_523	3808	3518
chr1	12168	ENSMUST00000190659	59870103	59870594	492	peak_524	809	775
chr1	12168	ENSMUST00000190659	59870684	59872716	2033	peak_525	2829	2769
chr1	12168	ENSMUST00000190659	59872930	59874280	1351	peak_526	2053	2148
chr1	12168	ENSMUST00000190659	59874406	59875485	1080	peak_527	1541	1465
chr1	12168	ENSMUST00000190659	59875633	59876542	910	peak_528	1022	1161
chr1	12168	ENSMUST00000190659	59877017	59877566	550	peak_529	725	686
chr1	269198	ENSMUST00000188450	60234662	60235464	803	peak_530	480	543
chr1	269198	ENSMUST00000188450	60238416	60238678	263	peak_531	322	312
chr1	269198	ENSMUST00000188450	60247440	60247690	251	peak_532	218	160
chr1	269198	ENSMUST00000035569	60260073	60260677	605	peak_533	305	307
chr1	269198	ENSMUST00000159344	60270105	60270415	311	peak_534	400	416
chr1	269198	ENSMUST00000159344	60271983	60272224	242	peak_535	299	310
chr1	269198	ENSMUST00000159344	60287131	60287379	249	peak_536	149	137
chr1	269198	ENSMUST00000159344	60295690	60295965	276	peak_537	208	226
chr1	269198	ENSMUST00000159344	60310853	60311068	216	peak_538	198	168
chr1	77951	ENSMUST00000114202	60330810	60331291	482	peak_539	273	302
chr1	77951	ENSMUST00000114202	60333789	60334346	558	peak_540	374	438
chr1	77951	ENSMUST00000114202	60335513	60336346	834	peak_541	291	372
chr1	77951	ENSMUST00000114202	60336649	60337734	1086	peak_542	522	478
chr1	329165	ENSMUST00000052332	60387068	60387315	248	peak_543	174	229
chr1	329165	ENSMUST00000185788	60434087	60434331	245	peak_544	191	184
chr1	329165	ENSMUST00000190158	60447073	60447273	201	peak_545	176	146
chr1	329165	ENSMUST00000190158	60453459	60453708	250	peak_546	232	228
chr1	77300	ENSMUST00000188511	60470524	60470724	201	peak_547	243	258
chr1	77300	ENSMUST00000188511	60476644	60476972	329	peak_548	347	278
chr1	77300	ENSMUST00000188511	60484179	60485202	1024	peak_549	969	915
chr1	77300	ENSMUST00000188511	60488352	60490148	1797	peak_550	2348	2309
chr1	77300	ENSMUST00000182085	60501815	60502015	201	peak_551	170	191
chr1	227195	ENSMUST00000133236	63050087	63050286	200	peak_552	186	232
chr1	227195	ENSMUST00000133236	63057948	63059176	1229	peak_553	789	738
chr1	227197	ENSMUST00000187756	63143674	63144107	434	peak_554	3564	3263
chr1	227197	ENSMUST00000187756	63147152	63147608	457	peak_555	2436	2329
chr1	227197	ENSMUST00000187835	63148445	63148757	313	peak_556	1360	1340
chr1	227197	ENSMUST00000187835	63149988	63150297	310	peak_557	1429	1399
chr1	227197	ENSMUST00000187835	63151590	63151859	270	peak_558	1404	1199
chr1	227197	ENSMUST00000187835	63152791	63153076	286	peak_559	1522	1188
chr1	227197	ENSMUST00000187835	63156234	63156524	291	peak_560	1328	1054
chr1	227197	ENSMUST00000187835	63157146	63157461	316	peak_561	1708	1408
chr1	227197	ENSMUST00000187835	63159800	63160049	250	peak_562	2018	1797
chr1	227197	ENSMUST00000187835	63160934	63161204	271	peak_563	2184	1816
chr1	227197	ENSMUST00000185847	63163683	63164013	331	peak_564	3373	3077
chr1	227197	ENSMUST00000185847	63164782	63165216	435	peak_565	2758	2829
chr1	227197	ENSMUST00000185847	63166310	63166532	223	peak_566	1565	1572
chr1	227197	ENSMUST00000185847	63169277	63169523	247	peak_567	1164	1096
chr1	227197	ENSMUST00000185847	63170078	63170334	257	peak_568	1023	939
chr1	227197	ENSMUST00000185847	63170906	63171110	205	peak_569	680	672
chr1	12912	ENSMUST00000190348	64573888	64574094	207	peak_570	276	238
chr1	67099	ENSMUST00000162806	64576016	64576241	226	peak_571	440	426
chr1	67099	ENSMUST00000162806	64597066	64597847	782	peak_572	1155	1078
chr1	67099	ENSMUST00000162806	64598122	64598361	240	peak_573	343	314
chr1	67099	ENSMUST00000162806	64598562	64598897	336	peak_574	286	316
chr1	67099	ENSMUST00000162806	64598984	64600090	1107	peak_575	1145	1107
chr1	67099	ENSMUST00000162806	64600190	64602765	2576	peak_576	3319	3273
chr1	15926	ENSMUST00000149310	65158771	65159007	237	peak_577	745	754
chr1	15926	ENSMUST00000149310	65165202	65165401	200	peak_578	471	443
chr1	15926	ENSMUST00000149310	65171127	65171367	241	peak_579	642	563
chr1	18711	ENSMUST00000190847	65195500	65195745	246	peak_580	370	321
chr1	18711	ENSMUST00000190847	65202622	65202862	241	peak_581	228	255
chr1	18711	ENSMUST00000190847	65238259	65238518	260	peak_582	283	210
chr1	213527	ENSMUST00000140190	65245584	65245783	200	peak_583	256	209
chr1	213527	ENSMUST00000140190	65246022	65247143	1122	peak_584	1105	908
chr1	213527	ENSMUST00000140190	65253227	65253492	266	peak_585	400	371
chr1	213527	ENSMUST00000140190	65254880	65255110	231	peak_586	202	239
chr1	213527	ENSMUST00000140190	65255749	65255965	217	peak_587	127	103
chr1	213527	ENSMUST00000140190	65265676	65265887	212	peak_588	305	258
chr1	213527	ENSMUST00000140190	65268549	65268835	287	peak_589	416	365
chr1	213527	ENSMUST00000140190	65272301	65272621	321	peak_590	345	333
chr1	213527	ENSMUST00000140190	65273541	65274093	553	peak_591	465	421
chr1	213527	ENSMUST00000140190	65274183	65276143	1961	peak_592	1157	1146
chr1	213527	ENSMUST00000140190	65276285	65276669	385	peak_593	441	362
chr1	68691	ENSMUST00000113987	66831371	66831668	298	peak_594	1247	1027
chr1	11363	ENSMUST00000139208	66838385	66838586	202	peak_595	652	594
chr1	11363	ENSMUST00000139208	66845268	66845483	216	peak_596	1040	995
chr1	12021	ENSMUST00000027393	71027805	71028326	522	peak_597	817	714
chr1	12021	ENSMUST00000027393	71028446	71028697	252	peak_598	322	309
chr1	12021	ENSMUST00000027393	71028793	71029503	711	peak_599	1098	999
chr1	12021	ENSMUST00000027393	71029699	71030133	435	peak_600	375	410
chr1	12021	ENSMUST00000027393	71030386	71030925	540	peak_601	802	688
chr1	12021	ENSMUST00000027393	71053687	71053893	207	peak_602	226	202
chr1	12021	ENSMUST00000027393	71065628	71065827	200	peak_603	161	170
chr1	12021	ENSMUST00000027393	71074698	71075627	930	peak_604	1677	1631
chr1	12021	ENSMUST00000027393	71088169	71088396	228	peak_605	438	378
chr1	12021	ENSMUST00000027393	71102821	71103024	204	peak_606	124	128
chr1	108147	ENSMUST00000154855	71564212	71564518	307	peak_607	1766	1684
chr1	108147	ENSMUST00000154855	71564628	71564870	243	peak_608	1910	1737
chr1	108147	ENSMUST00000154855	71567629	71567832	204	peak_609	711	618
chr1	108147	ENSMUST00000154855	71568831	71569033	203	peak_610	1252	973
chr1	108147	ENSMUST00000154855	71570661	71570862	202	peak_611	1337	1123
chr1	108147	ENSMUST00000154855	71572730	71572929	200	peak_612	1244	1273
chr1	108147	ENSMUST00000154855	71576433	71576655	223	peak_613	1163	1116
chr1	108147	ENSMUST00000154855	71577599	71577810	212	peak_614	1121	929
chr1	108147	ENSMUST00000154855	71578413	71578971	559	peak_615	3256	2897
chr1	14268	ENSMUST00000186575	71585559	71586470	912	peak_616	15837	14096
chr1	14268	ENSMUST00000186575	71586838	71587121	284	peak_617	8924	7546
chr1	14268	ENSMUST00000186575	71590106	71590393	288	peak_618	6751	5956
chr1	14268	ENSMUST00000186575	71590785	71591073	289	peak_619	6596	6149
chr1	14268	ENSMUST00000186575	71593161	71593415	255	peak_620	3139	2884
chr1	14268	ENSMUST00000187627	71595702	71595976	275	peak_621	4129	3455
chr1	14268	ENSMUST00000187627	71597287	71597913	627	peak_622	19993	19010
chr1	14268	ENSMUST00000187627	71598395	71598638	244	peak_623	7311	7335
chr1	14268	ENSMUST00000187627	71599234	71599880	647	peak_624	11348	11282
chr1	14268	ENSMUST00000187627	71600304	71600653	350	peak_625	12450	11910
chr1	14268	ENSMUST00000187627	71601225	71601481	257	peak_626	5486	5706
chr1	14268	ENSMUST00000186985	71602335	71602687	353	peak_627	7972	7530
chr1	14268	ENSMUST00000188092	71603681	71604119	439	peak_628	8438	7791
chr1	14268	ENSMUST00000188092	71604975	71605269	295	peak_629	6256	5596
chr1	14268	ENSMUST00000188092	71605892	71606226	335	peak_630	7244	6446
chr1	14268	ENSMUST00000185408	71606724	71607034	311	peak_631	8695	7989
chr1	14268	ENSMUST00000185408	71607944	71608205	262	peak_632	8583	7514
chr1	14268	ENSMUST00000185408	71609489	71609842	354	peak_633	12893	12037
chr1	14268	ENSMUST00000185408	71610959	71611212	254	peak_634	6484	6338
chr1	14268	ENSMUST00000185408	71612479	71612843	365	peak_635	7739	7244
chr1	14268	ENSMUST00000185408	71613774	71614228	455	peak_636	8099	7424
chr1	14268	ENSMUST00000185408	71615383	71615742	360	peak_637	9101	7972
chr1	14268	ENSMUST00000189160	71618615	71618864	250	peak_638	6771	6164
chr1	14268	ENSMUST00000189160	71619404	71619730	327	peak_639	7141	6645
chr1	14268	ENSMUST00000189160	71620746	71621016	271	peak_640	4347	4019
chr1	14268	ENSMUST00000189160	71624078	71624538	461	peak_641	11714	10500
chr1	14268	ENSMUST00000189160	71625976	71626435	460	peak_642	9630	9646
chr1	14268	ENSMUST00000189160	71627212	71627543	332	peak_643	6167	5245
chr1	14268	ENSMUST00000189160	71628068	71628345	278	peak_644	7423	6519
chr1	14268	ENSMUST00000189160	71628455	71628719	265	peak_645	6415	5733
chr1	14268	ENSMUST00000189160	71629326	71630035	710	peak_646	11284	10411
chr1	14268	ENSMUST00000189160	71632071	71632331	261	peak_647	8423	7411
chr1	14268	ENSMUST00000186613	71637311	71637589	279	peak_648	6301	5710
chr1	14268	ENSMUST00000186613	71638485	71638766	282	peak_649	4666	4534
chr1	14268	ENSMUST00000186613	71640299	71640636	338	peak_650	5206	5019
chr1	14268	ENSMUST00000186613	71641184	71641515	332	peak_651	4322	4154
chr1	14268	ENSMUST00000186613	71641959	71642320	362	peak_652	7745	7048
chr1	14268	ENSMUST00000186613	71643012	71643348	337	peak_653	8798	7935
chr1	14268	ENSMUST00000186613	71645587	71645884	298	peak_654	10394	9498
chr1	100042814	ENSMUST00000097699	71648077	71648314	238	peak_655	5503	5143
chr1	100042814	ENSMUST00000097699	71649216	71649508	293	peak_656	8294	7530
chr1	100042814	ENSMUST00000097699	71650594	71650871	278	peak_657	7956	7056
chr1	100042814	ENSMUST00000097699	71651585	71651830	246	peak_658	4081	3706
chr1	100042814	ENSMUST00000127218	71652884	71653280	397	peak_659	4926	4577
chr1	22596	ENSMUST00000027379	72346072	72346272	201	peak_660	362	329
chr1	22596	ENSMUST00000027379	72394564	72394908	345	peak_661	429	429
chr1	16008	ENSMUST00000155703	72858130	72862615	4486	peak_662	96414	87436
chr1	16011	ENSMUST00000137339	72863894	72864248	355	peak_663	6791	6084
chr1	16011	ENSMUST00000027377	72874024	72874994	971	peak_664	14967	14074
chr1	22349	ENSMUST00000163018	74438187	74438837	651	peak_665	414	377
chr1	22349	ENSMUST00000163018	74439070	74439487	418	peak_666	309	249
chr1	67534	ENSMUST00000113678	74679117	74679524	408	peak_667	543	497
chr1	67534	ENSMUST00000113678	74679628	74680328	701	peak_668	709	705
chr1	67534	ENSMUST00000143790	74697270	74697962	693	peak_669	502	485
chr1	67534	ENSMUST00000143790	74698311	74698882	572	peak_670	380	356
chr1	67534	ENSMUST00000143790	74699835	74700439	605	peak_671	549	511
chr1	67534	ENSMUST00000143790	74700557	74700876	320	peak_672	272	284
chr1	100503248	ENSMUST00000130095	75366932	75367136	205	peak_673	3242	3420
chr1	11790	ENSMUST00000143679	75422467	75422717	251	peak_674	271	287
chr1	69080	ENSMUST00000037796	75431539	75431750	212	peak_675	174	151
chr1	98733	ENSMUST00000145382	75490958	75491585	628	peak_676	739	606
chr1	98733	ENSMUST00000132252	75492641	75493251	611	peak_677	600	582
chr1	98733	ENSMUST00000132252	75493918	75494230	313	peak_678	469	433
chr1	98733	ENSMUST00000132252	75496394	75496785	392	peak_679	1278	1223
chr1	98733	ENSMUST00000132252	75497086	75497452	367	peak_680	1041	976
chr1	98733	ENSMUST00000132252	75498180	75498523	344	peak_681	1652	1550
chr1	98733	ENSMUST00000127507	75500072	75500318	247	peak_682	659	570
chr1	98733	ENSMUST00000127507	75502081	75502401	321	peak_683	773	598
chr1	98733	ENSMUST00000127507	75502998	75503386	389	peak_684	1471	1324
chr1	98733	ENSMUST00000127507	75503505	75504160	656	peak_685	1932	1584
chr1	98733	ENSMUST00000155084	75505333	75505701	369	peak_686	1293	1198
chr1	98733	ENSMUST00000113567	75505793	75506465	673	peak_687	1218	941
chr1	71728	ENSMUST00000156838	75528996	75529195	200	peak_688	115	110
chr1	23874	ENSMUST00000189931	78425252	78425476	225	peak_689	635	533
chr1	23874	ENSMUST00000189931	78463004	78463203	200	peak_690	373	355
chr1	74205	ENSMUST00000135642	78664270	78665128	859	peak_691	3077	2862
chr1	74205	ENSMUST00000135642	78665229	78668889	3661	peak_692	7263	6489
chr1	74205	ENSMUST00000135642	78669060	78670199	1140	peak_693	3205	2989
chr1	74205	ENSMUST00000132997	78681441	78681986	546	peak_694	8013	7638
chr1	74205	ENSMUST00000154777	78688040	78688414	375	peak_695	4376	3720
chr1	74205	ENSMUST00000154777	78690094	78690339	246	peak_696	2178	2062
chr1	74205	ENSMUST00000154777	78691896	78692148	253	peak_697	2126	2078
chr1	74205	ENSMUST00000148608	78694012	78694331	320	peak_698	4977	4795
chr1	74205	ENSMUST00000148608	78695883	78696461	579	peak_699	4501	4533
chr1	74205	ENSMUST00000148608	78696700	78697024	325	peak_700	2636	2810
chr1	74205	ENSMUST00000148608	78698809	78699151	343	peak_701	4764	4683
chr1	74205	ENSMUST00000148608	78699562	78699825	264	peak_702	4861	4594
chr1	74205	ENSMUST00000148608	78701074	78701437	364	peak_703	6111	5733
chr1	74205	ENSMUST00000148608	78703297	78703567	271	peak_704	2971	2813
chr1	74205	ENSMUST00000148608	78705070	78705317	248	peak_705	2574	2401
chr1	74205	ENSMUST00000148608	78706085	78706843	759	peak_706	9127	8348
chr1	26554	ENSMUST00000167794	80266914	80267467	554	peak_707	1580	1399
chr1	26554	ENSMUST00000167794	80269295	80269529	235	peak_708	697	676
chr1	26554	ENSMUST00000167794	80271585	80271856	272	peak_709	1247	1055
chr1	26554	ENSMUST00000168372	80278056	80278255	200	peak_710	495	590
chr1	26554	ENSMUST00000168372	80281521	80281752	232	peak_711	593	631
chr1	26554	ENSMUST00000168372	80283701	80283986	286	peak_712	681	655
chr1	26554	ENSMUST00000168372	80287040	80287317	278	peak_713	876	738
chr1	26554	ENSMUST00000168372	80290154	80290439	286	peak_714	775	721
chr1	26554	ENSMUST00000163119	80340415	80340778	364	peak_715	551	503
chr1	16367	ENSMUST00000069799	82233170	82237758	4589	peak_716	19468	19489
chr1	16367	ENSMUST00000069799	82286814	82291011	4198	peak_717	20871	19215
chr1	15463	ENSMUST00000186043	82875159	82875358	200	peak_718	304	334
chr1	15463	ENSMUST00000186043	82882995	82883196	202	peak_719	190	200
chr1	15463	ENSMUST00000186043	82893293	82893497	205	peak_720	411	388
chr1	15463	ENSMUST00000186043	82897570	82897772	203	peak_721	149	144
chr1	15463	ENSMUST00000186043	82897937	82898234	298	peak_722	182	187
chr1	14897	ENSMUST00000191187	84721349	84721880	532	peak_723	450	448
chr1	14897	ENSMUST00000191187	84722027	84722413	387	peak_724	429	374
chr1	14897	ENSMUST00000191187	84722843	84724951	2109	peak_725	6032	5574
chr1	14897	ENSMUST00000191187	84726288	84726501	214	peak_726	1004	871
chr1	14897	ENSMUST00000191187	84728172	84728432	261	peak_727	1674	1665
chr1	14897	ENSMUST00000187733	84730532	84730861	330	peak_728	1862	1741
chr1	14897	ENSMUST00000187733	84731698	84731944	247	peak_729	833	883
chr1	14897	ENSMUST00000185720	84732045	84732311	267	peak_730	1534	1434
chr1	14897	ENSMUST00000185720	84737010	84737270	261	peak_731	1655	1483
chr1	14897	ENSMUST00000185720	84738708	84739031	324	peak_732	2529	2232
chr1	14897	ENSMUST00000185720	84739556	84739828	273	peak_733	2386	2194
chr1	14897	ENSMUST00000189670	84742256	84742490	235	peak_734	2465	2392
chr1	14897	ENSMUST00000189670	84743112	84743405	294	peak_735	2992	2851
chr1	14897	ENSMUST00000189670	84743851	84744197	347	peak_736	3537	3262
chr1	14897	ENSMUST00000189670	84744705	84744941	237	peak_737	2013	1869
chr1	14897	ENSMUST00000189670	84745068	84745365	298	peak_738	2586	2554
chr1	14897	ENSMUST00000189670	84747210	84747490	281	peak_739	2368	2124
chr1	14897	ENSMUST00000189670	84749193	84749513	321	peak_740	1570	1449
chr1	14897	ENSMUST00000190125	84750409	84750686	278	peak_741	1674	1504
chr1	14897	ENSMUST00000190125	84751554	84752123	570	peak_742	5277	4850
chr1	14897	ENSMUST00000189841	84754339	84754661	323	peak_743	2312	2251
chr1	14897	ENSMUST00000185567	84757475	84757715	241	peak_744	1374	1319
chr1	14897	ENSMUST00000185567	84757805	84758128	324	peak_745	1535	1378
chr1	14897	ENSMUST00000185567	84759000	84759320	321	peak_746	1564	1430
chr1	14897	ENSMUST00000185567	84760776	84761288	513	peak_747	2404	2249
chr1	14897	ENSMUST00000185567	84761931	84762358	428	peak_748	1858	1630
chr1	14897	ENSMUST00000185672	84763345	84763687	343	peak_749	2012	1970
chr1	14897	ENSMUST00000185672	84763893	84764116	224	peak_750	1056	979
chr1	14897	ENSMUST00000185672	84766025	84766372	348	peak_751	1829	1702
chr1	14897	ENSMUST00000185672	84768634	84768920	287	peak_752	1894	1725
chr1	14897	ENSMUST00000185672	84776347	84776611	265	peak_753	1418	1224
chr1	14897	ENSMUST00000185672	84777433	84777649	217	peak_754	1405	1371
chr1	14897	ENSMUST00000190464	84782899	84783158	260	peak_755	1943	1756
chr1	14897	ENSMUST00000190464	84785961	84786385	425	peak_756	2950	2608
chr1	14897	ENSMUST00000190464	84793536	84794490	955	peak_757	10774	9876
chr1	14897	ENSMUST00000190464	84814827	84815147	321	peak_758	3025	3099
chr1	12283	ENSMUST00000097666	85835133	85835376	244	peak_759	545	544
chr1	12283	ENSMUST00000097666	85837087	85837302	216	peak_760	524	453
chr1	64294	ENSMUST00000027425	85848869	85849637	769	peak_761	1542	1414
chr1	64294	ENSMUST00000027425	85850152	85850678	527	peak_762	1132	1103
chr1	64294	ENSMUST00000027425	85850778	85851468	691	peak_763	1684	1446
chr1	70247	ENSMUST00000127104	86071429	86071886	458	peak_764	1068	1036
chr1	70247	ENSMUST00000127104	86075656	86075929	274	peak_765	2028	1748
chr1	70247	ENSMUST00000127104	86077186	86077386	201	peak_766	1154	957
chr1	70247	ENSMUST00000127104	86078371	86078714	344	peak_767	2063	2072
chr1	70247	ENSMUST00000127104	86081854	86082058	205	peak_768	1710	1591
chr1	70247	ENSMUST00000127104	86082962	86083218	257	peak_769	1672	1684
chr1	70247	ENSMUST00000127104	86085023	86085229	207	peak_770	1024	1065
chr1	70247	ENSMUST00000127104	86086389	86086658	270	peak_771	1655	1342
chr1	15559	ENSMUST00000155077	86089799	86090146	348	peak_772	2451	1934
chr1	15559	ENSMUST00000155077	86091806	86092007	202	peak_773	728	647
chr1	15559	ENSMUST00000027431	86116431	86116638	208	peak_774	1029	988
chr1	15559	ENSMUST00000027431	86118314	86118546	233	peak_775	1074	973
chr1	70247	ENSMUST00000149946	86127960	86128240	281	peak_776	2464	2240
chr1	70247	ENSMUST00000149946	86130443	86130689	247	peak_777	2069	1826
chr1	78795	ENSMUST00000135197	86132525	86132955	431	peak_778	1984	2277
chr1	78795	ENSMUST00000135197	86133470	86133773	304	peak_779	3427	3439
chr1	78795	ENSMUST00000135197	86136774	86137044	271	peak_780	2763	2468
chr1	78795	ENSMUST00000135197	86138891	86139286	396	peak_781	2675	2265
chr1	17975	ENSMUST00000188682	86350518	86351204	687	peak_782	5035	4337
chr1	17975	ENSMUST00000189504	86353201	86353422	222	peak_783	3149	2809
chr1	17975	ENSMUST00000189504	86353751	86353973	223	peak_784	4127	3653
chr1	80828	ENSMUST00000082889	86356061	86357620	1560	peak_785	23132	21238
chr1	227331	ENSMUST00000172964	87354253	87354452	200	peak_786	450	430
chr1	227331	ENSMUST00000173235	87403471	87403762	292	peak_787	638	610
chr1	227331	ENSMUST00000173636	87406853	87407616	764	peak_788	1686	1482
chr1	227331	ENSMUST00000173636	87410491	87410740	250	peak_789	566	460
chr1	227331	ENSMUST00000173636	87411554	87411850	297	peak_790	564	468
chr1	227331	ENSMUST00000172776	87416637	87416893	257	peak_791	342	321
chr1	227331	ENSMUST00000172776	87424882	87425304	423	peak_792	1058	807
chr1	227331	ENSMUST00000174671	87428377	87428679	303	peak_793	645	588
chr1	227331	ENSMUST00000174671	87433489	87433896	408	peak_794	847	710
chr1	227331	ENSMUST00000174482	87440240	87440908	669	peak_795	1119	944
chr1	227331	ENSMUST00000174482	87441888	87442151	264	peak_796	479	399
chr1	227331	ENSMUST00000174482	87448979	87450568	1590	peak_797	2488	2279
chr1	227333	ENSMUST00000189448	87943975	87944372	398	peak_798	468	437
chr1	227334	ENSMUST00000186670	87945180	87945651	472	peak_799	470	465
chr1	227334	ENSMUST00000186670	87959829	87960028	200	peak_800	210	210
chr1	227334	ENSMUST00000189409	87985922	87986320	399	peak_801	660	571
chr1	381280	ENSMUST00000127446	88263704	88263968	265	peak_802	713	586
chr1	381280	ENSMUST00000127446	88266057	88266280	224	peak_803	1171	1048
chr1	320982	ENSMUST00000159814	88701013	88701237	225	peak_804	953	844
chr1	16978	ENSMUST00000188094	91104948	91105278	331	peak_805	749	785
chr1	16978	ENSMUST00000188708	91111989	91112238	250	peak_806	1051	940
chr1	16978	ENSMUST00000188708	91114435	91116209	1775	peak_807	3426	3005
chr1	16978	ENSMUST00000187375	91116419	91116886	468	peak_808	783	672
chr1	16978	ENSMUST00000187532	91125486	91125685	200	peak_809	245	295
chr1	16978	ENSMUST00000187532	91128004	91128203	200	peak_810	300	300
chr1	16978	ENSMUST00000187532	91128314	91128797	484	peak_811	738	642
chr1	208727	ENSMUST00000191327	91930408	91930745	338	peak_812	367	374
chr1	208727	ENSMUST00000191327	91932289	91933485	1197	peak_813	1891	1758
chr1	208727	ENSMUST00000187308	91984488	91984915	428	peak_814	574	525
chr1	208727	ENSMUST00000189303	91996089	91996336	248	peak_815	460	371
chr1	269224	ENSMUST00000128655	93321413	93321794	382	peak_816	182	130
chr1	269224	ENSMUST00000128655	93322101	93322300	200	peak_817	161	131
chr1	404545	ENSMUST00000190340	93405951	93406150	200	peak_818	651	567
chr1	404545	ENSMUST00000190340	93406314	93406554	241	peak_819	1403	1291
chr1	404545	ENSMUST00000190340	93406643	93407213	571	peak_820	2789	2761
chr1	404545	ENSMUST00000190340	93407396	93408651	1256	peak_821	7108	6205
chr1	404545	ENSMUST00000190340	93408764	93408969	206	peak_822	2283	2026
chr1	404545	ENSMUST00000190340	93409093	93409330	238	peak_823	1723	1675
chr1	404545	ENSMUST00000190340	93412484	93412704	221	peak_824	1698	1522
chr1	404545	ENSMUST00000190340	93413540	93413801	262	peak_825	2190	2186
chr1	404545	ENSMUST00000190340	93414897	93415151	255	peak_826	2371	2191
chr1	404545	ENSMUST00000190340	93416558	93416805	248	peak_827	2819	2348
chr1	404545	ENSMUST00000190340	93417321	93417865	545	peak_828	3757	3591
chr1	404545	ENSMUST00000190340	93420202	93420453	252	peak_829	2057	1933
chr1	110611	ENSMUST00000186164	93421197	93421568	372	peak_830	2432	2357
chr1	110611	ENSMUST00000186164	93423324	93423553	230	peak_831	2380	2161
chr1	110611	ENSMUST00000186164	93423817	93424044	228	peak_832	2491	2278
chr1	110611	ENSMUST00000186164	93425360	93425587	228	peak_833	2522	2668
chr1	110611	ENSMUST00000186164	93427567	93427781	215	peak_834	2900	3078
chr1	110611	ENSMUST00000186164	93428196	93428406	211	peak_835	2182	2097
chr1	110611	ENSMUST00000186164	93429431	93429651	221	peak_836	2149	1843
chr1	110611	ENSMUST00000186164	93430145	93430493	349	peak_837	2907	2694
chr1	110611	ENSMUST00000186164	93431059	93431279	221	peak_838	2262	2260
chr1	110611	ENSMUST00000186164	93431407	93431683	277	peak_839	2786	2689
chr1	110611	ENSMUST00000186164	93437233	93437493	261	peak_840	1163	1092
chr1	110611	ENSMUST00000186164	93438350	93438576	227	peak_841	2210	1880
chr1	18000	ENSMUST00000152476	93495417	93495641	225	peak_842	1786	1834
chr1	18000	ENSMUST00000152476	93497171	93497441	271	peak_843	2703	2599
chr1	18000	ENSMUST00000152476	93498855	93499086	232	peak_844	1739	1743
chr1	18000	ENSMUST00000152476	93500277	93500478	202	peak_845	747	761
chr1	18000	ENSMUST00000152476	93501353	93501586	234	peak_846	1338	1457
chr1	18000	ENSMUST00000157021	93505361	93505562	202	peak_847	2366	1992
chr1	18000	ENSMUST00000157021	93506828	93507034	207	peak_848	1697	1265
chr1	18000	ENSMUST00000157021	93507585	93508472	888	peak_849	4602	4233
chr1	227377	ENSMUST00000120301	93508573	93509580	1008	peak_850	6751	6295
chr1	67854	ENSMUST00000167383	97024369	97024646	278	peak_851	91	202
chr1	227399	ENSMUST00000137758	97706220	97707956	1737	peak_852	1376	1317
chr1	227399	ENSMUST00000137758	97711774	97711984	211	peak_853	288	355
chr1	227399	ENSMUST00000191556	97723703	97723994	292	peak_854	369	342
chr1	227399	ENSMUST00000152788	97734030	97734258	229	peak_855	159	176
chr1	227399	ENSMUST00000152788	97746431	97746662	232	peak_856	313	301
chr1	227399	ENSMUST00000171129	97755911	97756110	200	peak_857	227	257
chr1	227399	ENSMUST00000171129	97761522	97761991	470	peak_858	560	476
chr1	18484	ENSMUST00000160210	97821895	97822174	280	peak_859	605	613
chr1	18484	ENSMUST00000160210	97825998	97826219	222	peak_860	712	636
chr1	18484	ENSMUST00000159585	97834459	97834672	214	peak_861	784	653
chr1	18484	ENSMUST00000162803	97840890	97841089	200	peak_862	498	412
chr1	18484	ENSMUST00000161071	97864340	97864680	341	peak_863	884	770
chr1	18484	ENSMUST00000159841	97885732	97885933	202	peak_864	615	585
chr1	27392	ENSMUST00000190945	105519004	105519742	739	peak_865	628	484
chr1	27392	ENSMUST00000190945	105520219	105520418	200	peak_866	202	171
chr1	27392	ENSMUST00000190945	105521864	105522266	403	peak_867	308	319
chr1	227446	ENSMUST00000190501	105663915	105664417	503	peak_868	542	388
chr1	227446	ENSMUST00000191293	105678032	105678232	201	peak_869	176	152
chr1	227446	ENSMUST00000185692	105691751	105692224	474	peak_870	491	447
chr1	227446	ENSMUST00000185692	105692722	105693055	334	peak_871	401	389
chr1	227446	ENSMUST00000185750	105727751	105727950	200	peak_872	139	133
chr1	227446	ENSMUST00000188588	105753342	105753642	301	peak_873	273	279
chr1	227446	ENSMUST00000188588	105754115	105754507	393	peak_874	297	243
chr1	227449	ENSMUST00000131830	106030338	106030897	560	peak_875	387	349
chr1	98432	ENSMUST00000124895	106393846	106394061	216	peak_876	149	147
chr1	20479	ENSMUST00000190531	106771644	106772670	1027	peak_877	1836	1685
chr1	20479	ENSMUST00000190531	106774069	106774290	222	peak_878	342	373
chr1	20479	ENSMUST00000190531	106777348	106777658	311	peak_879	560	561
chr1	20479	ENSMUST00000190531	106780609	106780851	243	peak_880	492	437
chr1	20479	ENSMUST00000127606	106786755	106786954	200	peak_881	430	418
chr1	20479	ENSMUST00000127606	106790037	106790259	223	peak_882	624	521
chr1	319901	ENSMUST00000186365	111859012	111860786	1775	peak_883	726	789
chr1	319901	ENSMUST00000186365	111862655	111863817	1163	peak_884	620	547
chr1	319901	ENSMUST00000186365	111864624	111864823	200	peak_885	114	116
chr1	76707	ENSMUST00000186349	118419314	118419592	279	peak_886	622	539
chr1	76707	ENSMUST00000203646	118467691	118467931	241	peak_887	271	282
chr1	76707	ENSMUST00000189216	118497472	118497688	217	peak_888	285	281
chr1	76707	ENSMUST00000189216	118508656	118508862	207	peak_889	420	354
chr1	76707	ENSMUST00000189216	118510021	118510330	310	peak_890	641	570
chr1	76707	ENSMUST00000205176	118521648	118521884	237	peak_891	375	300
chr1	76707	ENSMUST00000188441	118545216	118545445	230	peak_892	416	382
chr1	76707	ENSMUST00000192387	118547768	118547973	206	peak_893	468	407
chr1	76707	ENSMUST00000192387	118551866	118552069	204	peak_894	476	453
chr1	76707	ENSMUST00000192387	118560856	118561060	205	peak_895	384	373
chr1	76707	ENSMUST00000192387	118578640	118578916	277	peak_896	429	377
chr1	81879	ENSMUST00000190652	118600266	118600482	217	peak_897	496	461
chr1	81879	ENSMUST00000190652	118606745	118607661	917	peak_898	1712	1457
chr1	81879	ENSMUST00000190652	118607942	118608588	647	peak_899	898	886
chr1	81879	ENSMUST00000190652	118608675	118609177	503	peak_900	1320	1261
chr1	16324	ENSMUST00000038765	119422014	119422236	223	peak_901	102	98
chr1	226352	ENSMUST00000191046	119653668	119654750	1083	peak_902	492	455
chr1	226352	ENSMUST00000191046	119656051	119656444	394	peak_903	193	209
chr1	226352	ENSMUST00000191046	119657385	119657974	590	peak_904	324	351
chr1	226352	ENSMUST00000191046	119659118	119660013	896	peak_905	643	553
chr1	19258	ENSMUST00000166624	119692763	119693064	302	peak_906	278	266
chr1	19258	ENSMUST00000164269	119743399	119743599	201	peak_907	131	101
chr1	66942	ENSMUST00000148809	121554050	121554299	250	peak_908	550	510
chr1	66942	ENSMUST00000148809	121555328	121555559	232	peak_909	538	495
chr1	66942	ENSMUST00000148809	121558515	121558730	216	peak_910	474	442
chr1	66942	ENSMUST00000134417	121561402	121561922	521	peak_911	738	701
chr1	66942	ENSMUST00000134417	121562138	121562338	201	peak_912	766	678
chr1	66942	ENSMUST00000131471	121565991	121566310	320	peak_913	865	864
chr1	74117	ENSMUST00000186008	125394069	125394268	200	peak_914	984	867
chr1	74117	ENSMUST00000189192	125403542	125403744	203	peak_915	1470	1428
chr1	74117	ENSMUST00000189192	125411339	125411540	202	peak_916	1051	918
chr1	72160	ENSMUST00000160111	127482466	127482720	255	peak_917	196	125
chr1	72160	ENSMUST00000160111	127483686	127483885	200	peak_918	191	182
chr1	72160	ENSMUST00000160111	127484995	127485281	287	peak_919	302	253
chr1	226407	ENSMUST00000150945	127903513	127903712	200	peak_920	255	332
chr1	226407	ENSMUST00000131884	127924577	127924779	203	peak_921	331	290
chr1	226407	ENSMUST00000131884	127925124	127925361	238	peak_922	449	414
chr1	226407	ENSMUST00000131884	127930530	127931070	541	peak_923	1331	1186
chr1	226407	ENSMUST00000131884	127934228	127934478	251	peak_924	355	362
chr1	226407	ENSMUST00000131884	127937228	127937445	218	peak_925	479	432
chr1	226407	ENSMUST00000131884	127938421	127938661	241	peak_926	426	366
chr1	226407	ENSMUST00000131884	127942202	127943461	1260	peak_927	1835	1669
chr1	226413	ENSMUST00000073490	128331619	128332223	605	peak_928	2386	2195
chr1	226413	ENSMUST00000073490	128333613	128333838	226	peak_929	1016	1048
chr1	226413	ENSMUST00000073490	128334882	128335097	216	peak_930	822	900
chr1	17219	ENSMUST00000188755	128335810	128336057	248	peak_931	1011	904
chr1	17219	ENSMUST00000188755	128338179	128338399	221	peak_932	1310	1159
chr1	17219	ENSMUST00000188755	128339366	128339671	306	peak_933	1706	1584
chr1	17219	ENSMUST00000188755	128341402	128341615	214	peak_934	1016	1045
chr1	17219	ENSMUST00000188755	128343422	128343672	251	peak_935	1102	1141
chr1	17219	ENSMUST00000188755	128344396	128344611	216	peak_936	577	580
chr1	17219	ENSMUST00000191454	128345952	128346207	256	peak_937	1409	1279
chr1	17219	ENSMUST00000191454	128348439	128348675	237	peak_938	1439	1233
chr1	17219	ENSMUST00000191454	128349025	128349228	204	peak_939	720	596
chr1	17219	ENSMUST00000191454	128349399	128349652	254	peak_940	812	717
chr1	17219	ENSMUST00000191454	128351518	128351840	323	peak_941	1486	1319
chr1	17219	ENSMUST00000190495	128353516	128353747	232	peak_942	1211	1183
chr1	17219	ENSMUST00000027601	128364235	128364472	238	peak_943	1041	967
chr1	12767	ENSMUST00000052172	128521062	128521383	322	peak_944	375	818
chr1	56489	ENSMUST00000062108	131287402	131287853	452	peak_945	375	318
chr1	14270	ENSMUST00000188604	131288297	131288496	200	peak_946	95	124
chr1	14270	ENSMUST00000188770	131344514	131344713	200	peak_947	143	107
chr1	14270	ENSMUST00000188770	131349636	131349836	201	peak_948	154	172
chr1	14270	ENSMUST00000185596	131356785	131357072	288	peak_949	268	228
chr1	14270	ENSMUST00000097588	131525266	131525647	382	peak_950	400	395
chr1	98415	ENSMUST00000062264	131927876	131928106	231	peak_951	1479	1426
chr1	98415	ENSMUST00000062264	131930945	131931159	215	peak_952	1941	1637
chr1	98415	ENSMUST00000062264	131932235	131933032	798	peak_953	3804	3432
chr1	98415	ENSMUST00000062264	131933747	131934191	445	peak_954	2880	2725
chr1	13714	ENSMUST00000147218	132017485	132018348	864	peak_955	1347	1449
chr1	213006	ENSMUST00000163016	132026849	132027084	236	peak_956	506	519
chr1	213006	ENSMUST00000163016	132027232	132027510	279	peak_957	452	426
chr1	213006	ENSMUST00000163016	132027659	132027963	305	peak_958	497	567
chr1	213006	ENSMUST00000163016	132030210	132030452	243	peak_959	417	428
chr1	213006	ENSMUST00000163016	132032038	132032321	284	peak_960	444	478
chr1	213452	ENSMUST00000191494	132463731	132464493	763	peak_961	738	795
chr1	213452	ENSMUST00000191494	132464667	132465270	604	peak_962	483	492
chr1	70579	ENSMUST00000191828	133619966	133621966	2001	peak_963	7461	6744
chr1	70579	ENSMUST00000191828	133622126	133622353	228	peak_964	1462	1273
chr1	70579	ENSMUST00000191828	133623000	133623316	317	peak_965	2080	1834
chr1	70579	ENSMUST00000191828	133624491	133624995	505	peak_966	2122	1987
chr1	70579	ENSMUST00000191828	133625881	133626117	237	peak_967	1078	1016
chr1	70579	ENSMUST00000191828	133626792	133627464	673	peak_968	4788	4104
chr1	70579	ENSMUST00000195669	133633771	133634044	274	peak_969	1343	1176
chr1	70579	ENSMUST00000195669	133636016	133636250	235	peak_970	1028	872
chr1	70579	ENSMUST00000195669	133637357	133637654	298	peak_971	1109	994
chr1	70579	ENSMUST00000195669	133638547	133638754	208	peak_972	752	751
chr1	70579	ENSMUST00000195669	133638858	133639425	568	peak_973	2172	2287
chr1	70579	ENSMUST00000195669	133640623	133640924	302	peak_974	1580	1591
chr1	70579	ENSMUST00000195669	133645777	133646022	246	peak_975	870	815
chr1	70579	ENSMUST00000195669	133647365	133647694	330	peak_976	1139	1107
chr1	667118	ENSMUST00000190574	133654002	133654408	407	peak_977	956	1021
chr1	667118	ENSMUST00000190574	133654710	133661425	6716	peak_978	19741	18722
chr1	240754	ENSMUST00000169295	133702789	133704293	1505	peak_979	3737	3599
chr1	381290	ENSMUST00000140810	133704492	133705289	798	peak_980	1481	1468
chr1	381290	ENSMUST00000140810	133705388	133707145	1758	peak_981	4682	4369
chr1	381290	ENSMUST00000140810	133711653	133712015	363	peak_982	1073	923
chr1	381290	ENSMUST00000140810	133715172	133715371	200	peak_983	445	408
chr1	381290	ENSMUST00000140810	133717937	133718148	212	peak_984	484	525
chr1	381290	ENSMUST00000140810	133718771	133719062	292	peak_985	910	827
chr1	381290	ENSMUST00000140810	133719486	133719688	203	peak_986	318	297
chr1	102466206	ENSMUST00000183597	133728828	133729044	217	peak_987	364	330
chr1	102466206	ENSMUST00000183597	133729878	133730119	242	peak_988	336	369
chr1	102466206	ENSMUST00000183597	133730518	133730732	215	peak_989	287	324
chr1	102466206	ENSMUST00000183597	133731727	133732072	346	peak_990	1165	1048
chr1	102466206	ENSMUST00000183597	133735113	133735398	286	peak_991	1130	985
chr1	102466206	ENSMUST00000183597	133738057	133738259	203	peak_992	565	490
chr1	102466206	ENSMUST00000183597	133739250	133739578	329	peak_993	534	509
chr1	381290	ENSMUST00000112264	133739968	133740277	310	peak_994	461	494
chr1	381290	ENSMUST00000048953	133753134	133753896	763	peak_995	2323	2110
chr1	75605	ENSMUST00000047714	134560127	134560423	297	peak_996	417	449
chr1	75605	ENSMUST00000112197	134587735	134588003	269	peak_997	695	633
chr1	75605	ENSMUST00000112197	134588594	134588886	293	peak_998	610	661
chr1	75605	ENSMUST00000133725	134593159	134593436	278	peak_999	708	664
chr1	75605	ENSMUST00000133725	134595621	134595846	226	peak_1000	744	677
chr1	75605	ENSMUST00000133725	134597401	134597655	255	peak_1001	980	809
chr1	75605	ENSMUST00000133725	134598905	134599166	262	peak_1002	541	513
chr1	75605	ENSMUST00000133725	134602290	134602519	230	peak_1003	572	427
chr1	75605	ENSMUST00000133725	134604259	134604554	296	peak_1004	493	504
chr1	75605	ENSMUST00000133725	134605573	134605846	274	peak_1005	470	454
chr1	75605	ENSMUST00000133725	134608729	134609024	296	peak_1006	604	605
chr1	75605	ENSMUST00000133725	134612990	134613351	362	peak_1007	853	782
chr1	75605	ENSMUST00000133725	134613732	134613960	229	peak_1008	355	358
chr1	75605	ENSMUST00000133725	134615771	134615973	203	peak_1009	246	265
chr1	75605	ENSMUST00000133725	134617635	134617899	265	peak_1010	414	427
chr1	75605	ENSMUST00000133725	134619366	134619629	264	peak_1011	486	460
chr1	75605	ENSMUST00000133725	134620670	134620896	227	peak_1012	399	379
chr1	75605	ENSMUST00000133725	134621769	134622027	259	peak_1013	507	497
chr1	75605	ENSMUST00000133725	134624577	134625103	527	peak_1014	874	790
chr1	75605	ENSMUST00000133725	134627142	134627370	229	peak_1015	728	631
chr1	75605	ENSMUST00000133725	134628488	134628698	211	peak_1016	482	487
chr1	75605	ENSMUST00000133725	134630296	134630712	417	peak_1017	1160	1093
chr1	75605	ENSMUST00000133725	134631115	134632317	1203	peak_1018	1771	1538
chr1	13710	ENSMUST00000188895	135232131	135232798	668	peak_1019	2137	2485
chr1	13710	ENSMUST00000188895	135232889	135233209	321	peak_1020	2092	2327
chr1	226432	ENSMUST00000159487	135382438	135384394	1957	peak_1021	4061	3645
chr1	226432	ENSMUST00000159487	135384597	135385632	1036	peak_1022	6284	5921
chr1	226432	ENSMUST00000159487	135387420	135387654	235	peak_1023	1489	1348
chr1	226432	ENSMUST00000159089	135389412	135389709	298	peak_1024	836	689
chr1	226432	ENSMUST00000159089	135390602	135390860	259	peak_1025	1346	1150
chr1	226432	ENSMUST00000159089	135394271	135394513	243	peak_1026	1077	974
chr1	226432	ENSMUST00000161258	135400113	135400378	266	peak_1027	1104	949
chr1	226432	ENSMUST00000161258	135402357	135402556	200	peak_1028	404	435
chr1	226432	ENSMUST00000159017	135404278	135404497	220	peak_1029	1230	1035
chr1	226432	ENSMUST00000161704	135405829	135406117	289	peak_1030	2102	1882
chr1	226432	ENSMUST00000161704	135406796	135407222	427	peak_1031	1296	1346
chr1	226432	ENSMUST00000161135	135419300	135419636	337	peak_1032	1299	1105
chr1	226432	ENSMUST00000041023	135430283	135430570	288	peak_1033	729	628
chr1	226432	ENSMUST00000041023	135439608	135440109	502	peak_1034	612	560
chr1	226432	ENSMUST00000041023	135440270	135440692	423	peak_1035	561	506
chr1	226432	ENSMUST00000041023	135440825	135441576	752	peak_1036	1315	1173
chr1	226432	ENSMUST00000041023	135441681	135441890	210	peak_1037	258	188
chr1	215690	ENSMUST00000187311	135443690	135443932	243	peak_1038	504	514
chr1	215690	ENSMUST00000187311	135448964	135449168	205	peak_1039	281	326
chr1	215690	ENSMUST00000187311	135454123	135454331	209	peak_1040	230	180
chr1	100885827	ENSMUST00000175639	135455231	135455431	201	peak_1041	386	304
chr1	215690	ENSMUST00000189252	135469695	135470202	508	peak_1042	769	711
chr1	215690	ENSMUST00000189252	135470522	135471307	786	peak_1043	1030	1022
chr1	215690	ENSMUST00000189252	135472263	135472638	376	peak_1044	498	468
chr1	215690	ENSMUST00000189252	135472794	135472993	200	peak_1045	290	287
chr1	215690	ENSMUST00000040599	135584957	135585219	263	peak_1046	294	276
chr1	215690	ENSMUST00000067414	135607173	135607978	806	peak_1047	1264	1087
chr1	383563	ENSMUST00000086395	136270424	136271265	842	peak_1048	880	787
chr1	67886	ENSMUST00000194808	136276554	136276891	338	peak_1049	512	394
chr1	67886	ENSMUST00000194808	136280358	136281687	1330	peak_1050	1584	1411
chr1	67886	ENSMUST00000194808	136281801	136282646	846	peak_1051	914	881
chr1	67886	ENSMUST00000192001	136324900	136325134	235	peak_1052	218	196
chr1	381293	ENSMUST00000201676	136467791	136469096	1306	peak_1053	2079	1965
chr1	381293	ENSMUST00000201158	136471189	136471496	308	peak_1054	274	290
chr1	381293	ENSMUST00000195390	136479652	136479855	204	peak_1055	220	226
chr1	381293	ENSMUST00000195390	136486125	136486419	295	peak_1056	388	351
chr1	381293	ENSMUST00000195390	136486878	136487449	572	peak_1057	510	435
chr1	381293	ENSMUST00000195390	136496453	136496713	261	peak_1058	388	429
chr1	381293	ENSMUST00000195390	136497193	136497483	291	peak_1059	512	496
chr1	381293	ENSMUST00000195390	136499820	136500029	210	peak_1060	222	242
chr1	381293	ENSMUST00000195390	136503136	136503335	200	peak_1061	107	101
chr1	381293	ENSMUST00000195390	136515673	136515986	314	peak_1062	361	292
chr1	381293	ENSMUST00000195390	136527234	136527557	324	peak_1063	365	281
chr1	381293	ENSMUST00000195390	136527668	136528713	1046	peak_1064	829	797
chr1	381293	ENSMUST00000195390	136528817	136529478	662	peak_1065	656	673
chr1	226442	ENSMUST00000112046	136625368	136625567	200	peak_1066	124	151
chr1	226442	ENSMUST00000112046	136625676	136626921	1246	peak_1067	1029	894
chr1	226442	ENSMUST00000112046	136627036	136627315	280	peak_1068	306	352
chr1	226442	ENSMUST00000112046	136628194	136628635	442	peak_1069	257	249
chr1	59125	ENSMUST00000027642	138485712	138485911	200	peak_1070	351	366
chr1	59125	ENSMUST00000027642	138486976	138487180	205	peak_1071	433	396
chr1	329260	ENSMUST00000199634	139167549	139167749	201	peak_1072	136	158
chr1	329260	ENSMUST00000199634	139171158	139171576	419	peak_1073	299	288
chr1	329260	ENSMUST00000199634	139173472	139173681	210	peak_1074	168	167
chr1	329260	ENSMUST00000199634	139173772	139173971	200	peak_1075	223	173
chr1	329260	ENSMUST00000199634	139174235	139174454	220	peak_1076	174	182
chr1	226470	ENSMUST00000199011	139422907	139424168	1262	peak_1077	1754	1728
chr1	226470	ENSMUST00000199011	139428938	139429319	382	peak_1078	580	541
chr1	226470	ENSMUST00000199011	139431774	139432000	227	peak_1079	243	291
chr1	12316	ENSMUST00000200083	139441609	139441850	242	peak_1080	301	233
chr1	12316	ENSMUST00000200083	139446746	139447630	885	peak_1081	1513	1490
chr1	12316	ENSMUST00000200083	139447719	139447987	269	peak_1082	283	270
chr1	12316	ENSMUST00000200083	139448125	139448631	507	peak_1083	624	564
chr1	12316	ENSMUST00000200083	139448776	139449281	506	peak_1084	438	391
chr1	12316	ENSMUST00000200083	139449382	139449812	431	peak_1085	343	288
chr1	12316	ENSMUST00000200083	139449958	139450264	307	peak_1086	342	340
chr1	12316	ENSMUST00000200083	139450485	139451725	1241	peak_1087	744	692
chr1	12316	ENSMUST00000200083	139451909	139452313	405	peak_1088	260	253
chr1	12316	ENSMUST00000200083	139454772	139455068	297	peak_1089	283	311
chr1	12316	ENSMUST00000197096	139456558	139458428	1871	peak_1090	5752	5529
chr1	12316	ENSMUST00000197096	139461248	139461887	640	peak_1091	1001	966
chr1	12316	ENSMUST00000197096	139462887	139463259	373	peak_1092	935	838
chr1	12316	ENSMUST00000197096	139467747	139468035	289	peak_1093	813	671
chr1	12316	ENSMUST00000197096	139468431	139468699	269	peak_1094	337	308
chr1	12316	ENSMUST00000196272	139470322	139470715	394	peak_1095	720	710
chr1	12316	ENSMUST00000196272	139471434	139471755	322	peak_1096	785	751
chr1	12316	ENSMUST00000196272	139473372	139473953	582	peak_1097	896	863
chr1	12316	ENSMUST00000196272	139474089	139474336	248	peak_1098	600	606
chr1	12316	ENSMUST00000196272	139476525	139476868	344	peak_1099	587	723
chr1	12316	ENSMUST00000196272	139477148	139481088	3941	peak_1100	11503	11123
chr1	12316	ENSMUST00000196272	139485516	139485747	232	peak_1101	502	425
chr1	12316	ENSMUST00000196272	139487011	139487414	404	peak_1102	598	577
chr1	12316	ENSMUST00000196272	139488239	139488504	266	peak_1103	482	459
chr1	12316	ENSMUST00000196272	139489479	139490356	878	peak_1104	1673	1355
chr1	12316	ENSMUST00000196272	139491329	139491633	305	peak_1105	474	441
chr1	14060	ENSMUST00000027615	139492574	139492864	291	peak_1106	563	607
chr1	14060	ENSMUST00000027615	139493457	139493983	527	peak_1107	735	865
chr1	214498	ENSMUST00000162638	143608505	143608709	205	peak_1108	355	334
chr1	214498	ENSMUST00000162638	143617372	143617608	237	peak_1109	451	329
chr1	69367	ENSMUST00000152435	143750863	143751271	409	peak_1110	564	499
chr1	69367	ENSMUST00000152435	143751391	143752297	907	peak_1111	992	908
chr1	69367	ENSMUST00000152435	143752445	143756307	3863	peak_1112	4378	4198
chr1	69367	ENSMUST00000152435	143756424	143757480	1057	peak_1113	1716	1761
chr1	69367	ENSMUST00000152435	143757594	143757984	391	peak_1114	850	772
chr1	20822	ENSMUST00000018343	143760028	143760241	214	peak_1115	240	310
chr1	20822	ENSMUST00000018343	143766667	143766975	309	peak_1116	492	504
chr1	20822	ENSMUST00000018343	143770564	143771118	555	peak_1117	926	785
chr1	18783	ENSMUST00000155438	149829795	149830307	513	peak_1118	325	230
chr1	18783	ENSMUST00000155438	149842200	149842399	200	peak_1119	209	213
chr1	18783	ENSMUST00000155438	149851360	149851577	218	peak_1120	185	170
chr1	18783	ENSMUST00000155438	149857545	149857789	245	peak_1121	336	277
chr1	18783	ENSMUST00000155438	149872598	149872908	311	peak_1122	379	342
chr1	19225	ENSMUST00000190784	150104198	150104397	200	peak_1123	134	95
chr1	108989	ENSMUST00000131701	150393343	150393653	311	peak_1124	1236	1155
chr1	108989	ENSMUST00000131701	150395026	150395283	258	peak_1125	1427	1377
chr1	108989	ENSMUST00000131701	150398408	150398638	231	peak_1126	1124	1006
chr1	108989	ENSMUST00000131701	150402072	150402322	251	peak_1127	1307	1171
chr1	108989	ENSMUST00000141827	150403400	150404005	606	peak_1128	2072	1920
chr1	108989	ENSMUST00000141827	150406275	150406541	267	peak_1129	1615	1475
chr1	108989	ENSMUST00000141827	150407131	150407535	405	peak_1130	2282	1994
chr1	108989	ENSMUST00000141827	150408546	150408884	339	peak_1131	2159	1944
chr1	108989	ENSMUST00000141827	150409007	150409279	273	peak_1132	1336	1239
chr1	108989	ENSMUST00000141827	150409803	150410201	399	peak_1133	1980	1745
chr1	108989	ENSMUST00000141827	150411704	150411993	290	peak_1134	2105	1687
chr1	108989	ENSMUST00000141827	150412713	150413041	329	peak_1135	1538	1232
chr1	108989	ENSMUST00000147769	150413494	150413802	309	peak_1136	2000	1912
chr1	108989	ENSMUST00000147769	150414254	150414793	540	peak_1137	2697	2417
chr1	108989	ENSMUST00000147769	150415900	150416209	310	peak_1138	1352	1247
chr1	108989	ENSMUST00000147769	150417189	150417481	293	peak_1139	1573	1468
chr1	108989	ENSMUST00000147769	150417749	150418081	333	peak_1140	2187	2082
chr1	108989	ENSMUST00000132522	150419667	150419989	323	peak_1141	2013	1892
chr1	108989	ENSMUST00000132522	150421437	150421780	344	peak_1142	1781	1618
chr1	108989	ENSMUST00000132522	150422329	150422678	350	peak_1143	2135	1955
chr1	108989	ENSMUST00000132522	150422900	150423171	272	peak_1144	1609	1491
chr1	108989	ENSMUST00000132522	150423288	150423949	662	peak_1145	3146	2913
chr1	108989	ENSMUST00000132522	150424499	150424799	301	peak_1146	2443	2321
chr1	108989	ENSMUST00000132522	150425455	150425928	474	peak_1147	2762	2619
chr1	108989	ENSMUST00000132522	150426666	150426994	329	peak_1148	1812	1726
chr1	108989	ENSMUST00000151563	150427921	150428210	290	peak_1149	1526	1492
chr1	108989	ENSMUST00000151563	150429160	150429610	451	peak_1150	2939	2880
chr1	108989	ENSMUST00000150752	150430362	150430681	320	peak_1151	1922	1783
chr1	108989	ENSMUST00000150752	150430996	150431323	328	peak_1152	1607	1432
chr1	108989	ENSMUST00000150752	150432226	150432862	637	peak_1153	2873	2578
chr1	108989	ENSMUST00000150752	150433485	150433876	392	peak_1154	3251	2919
chr1	108989	ENSMUST00000132257	150435456	150435927	472	peak_1155	3092	2903
chr1	108989	ENSMUST00000132257	150436530	150436866	337	peak_1156	2072	1961
chr1	108989	ENSMUST00000132257	150437215	150437464	250	peak_1157	1722	1694
chr1	108989	ENSMUST00000152967	150438887	150439271	385	peak_1158	3238	2955
chr1	108989	ENSMUST00000128417	150439882	150440487	606	peak_1159	2313	2129
chr1	108989	ENSMUST00000128417	150441875	150442227	353	peak_1160	2607	2101
chr1	108989	ENSMUST00000124484	150442994	150443384	391	peak_1161	2111	1715
chr1	108989	ENSMUST00000124484	150444174	150444456	283	peak_1162	1484	1318
chr1	108989	ENSMUST00000124484	150445691	150446227	537	peak_1163	2810	2559
chr1	108989	ENSMUST00000138718	150447347	150447613	267	peak_1164	2203	1968
chr1	108989	ENSMUST00000130779	150448950	150449232	283	peak_1165	1852	1667
chr1	108989	ENSMUST00000130779	150449544	150449861	318	peak_1166	1282	1205
chr1	98685	ENSMUST00000188679	151428628	151429028	401	peak_1167	500	471
chr1	102466847	ENSMUST00000198467	151440628	151440874	247	peak_1168	395	360
chr1	102466847	ENSMUST00000198467	151442398	151442636	239	peak_1169	286	259
chr1	102466847	ENSMUST00000198467	151448076	151448353	278	peak_1170	285	284
chr1	102466847	ENSMUST00000198467	151453768	151453967	200	peak_1171	399	441
chr1	102466847	ENSMUST00000198467	151454807	151455006	200	peak_1172	332	312
chr1	19821	ENSMUST00000188871	151457550	151457816	267	peak_1173	448	391
chr1	66967	ENSMUST00000191070	151777209	151777458	250	peak_1174	351	324
chr1	66967	ENSMUST00000191070	151782216	151782429	214	peak_1175	408	396
chr1	66967	ENSMUST00000191070	151784585	151784805	221	peak_1176	384	364
chr1	66967	ENSMUST00000191070	151794496	151794707	212	peak_1177	310	313
chr1	66967	ENSMUST00000191070	151804118	151804365	248	peak_1178	441	419
chr1	66967	ENSMUST00000191070	151804499	151804706	208	peak_1179	203	266
chr1	66967	ENSMUST00000191070	151805710	151805917	208	peak_1180	392	357
chr1	66967	ENSMUST00000191070	151808011	151808255	245	peak_1181	373	347
chr1	66967	ENSMUST00000191070	151811384	151811701	318	peak_1182	805	677
chr1	66967	ENSMUST00000191070	151818136	151821295	3160	peak_1183	4589	4138
chr1	66967	ENSMUST00000191070	151821537	151821969	433	peak_1184	573	504
chr1	226519	ENSMUST00000161744	153218927	153221866	2940	peak_1185	6564	6196
chr1	226519	ENSMUST00000161744	153226446	153226722	277	peak_1186	820	725
chr1	226519	ENSMUST00000161744	153227414	153227896	483	peak_1187	1699	1559
chr1	226519	ENSMUST00000161744	153228742	153229009	268	peak_1188	983	1004
chr1	226519	ENSMUST00000161744	153229126	153229363	238	peak_1189	807	573
chr1	226519	ENSMUST00000160515	153230844	153231054	211	peak_1190	504	482
chr1	226519	ENSMUST00000160515	153231736	153232058	323	peak_1191	1035	1032
chr1	226519	ENSMUST00000160515	153233533	153233740	208	peak_1192	642	641
chr1	226519	ENSMUST00000163011	153234550	153234787	238	peak_1193	800	892
chr1	226519	ENSMUST00000163011	153239292	153239583	292	peak_1194	763	804
chr1	226519	ENSMUST00000163011	153240405	153240679	275	peak_1195	356	427
chr1	226519	ENSMUST00000163011	153241911	153242207	297	peak_1196	408	400
chr1	226519	ENSMUST00000163011	153242720	153242962	243	peak_1197	442	363
chr1	226519	ENSMUST00000163011	153243244	153243632	389	peak_1198	1055	917
chr1	226519	ENSMUST00000159251	153247015	153247589	575	peak_1199	1093	987
chr1	226519	ENSMUST00000159251	153249074	153249328	255	peak_1200	518	440
chr1	226519	ENSMUST00000159251	153249625	153250075	451	peak_1201	803	752
chr1	226519	ENSMUST00000159251	153250686	153250885	200	peak_1202	329	323
chr1	226519	ENSMUST00000159251	153252032	153252292	261	peak_1203	553	469
chr1	226519	ENSMUST00000159251	153255231	153255542	312	peak_1204	685	691
chr1	226519	ENSMUST00000159251	153258129	153258363	235	peak_1205	509	557
chr1	226519	ENSMUST00000159251	153262402	153262863	462	peak_1206	1116	1014
chr1	226519	ENSMUST00000027752	153332217	153332808	592	peak_1207	704	712
chr1	71836	ENSMUST00000137861	153455836	153456393	558	peak_1208	2911	2418
chr1	71836	ENSMUST00000137861	153456642	153456945	304	peak_1209	2664	2270
chr1	71836	ENSMUST00000137861	153457568	153457905	338	peak_1210	4244	3831
chr1	71836	ENSMUST00000137861	153458111	153458674	564	peak_1211	5783	5840
chr1	71836	ENSMUST00000137861	153459374	153459882	509	peak_1212	4916	4599
chr1	71836	ENSMUST00000137861	153460325	153460569	245	peak_1213	3036	2957
chr1	71836	ENSMUST00000137861	153461027	153461333	307	peak_1214	4037	3887
chr1	13211	ENSMUST00000190544	153462594	153462876	283	peak_1215	4126	3660
chr1	13211	ENSMUST00000190544	153464342	153465256	915	peak_1216	7029	6551
chr1	13211	ENSMUST00000190544	153467098	153467331	234	peak_1217	1650	1635
chr1	13211	ENSMUST00000190544	153469630	153469933	304	peak_1218	3002	2779
chr1	13211	ENSMUST00000190544	153471643	153471996	354	peak_1219	4200	4047
chr1	13211	ENSMUST00000190544	153472246	153472902	657	peak_1220	5643	5378
chr1	13211	ENSMUST00000190544	153473173	153473471	299	peak_1221	3061	3013
chr1	13211	ENSMUST00000190544	153475676	153475906	231	peak_1222	2303	2151
chr1	13211	ENSMUST00000190544	153478048	153478357	310	peak_1223	3528	3514
chr1	13211	ENSMUST00000189516	153478868	153479151	284	peak_1224	1893	2081
chr1	13211	ENSMUST00000189516	153481168	153481439	272	peak_1225	2532	2382
chr1	13211	ENSMUST00000186380	153482804	153483070	267	peak_1226	2855	2670
chr1	13211	ENSMUST00000186380	153483757	153484046	290	peak_1227	3673	3629
chr1	104009	ENSMUST00000130701	155779392	155780053	662	peak_1228	848	716
chr1	74081	ENSMUST00000132189	155845071	155846544	1474	peak_1229	1023	916
chr1	74081	ENSMUST00000132189	155846692	155848902	2211	peak_1230	1987	1744
chr1	74081	ENSMUST00000132189	155860313	155860882	570	peak_1231	601	545
chr1	74081	ENSMUST00000132189	155861747	155863743	1997	peak_1232	2151	2099
chr1	74081	ENSMUST00000132189	155868682	155868961	280	peak_1233	451	426
chr1	74081	ENSMUST00000146987	155875397	155875621	225	peak_1234	211	190
chr1	74081	ENSMUST00000146987	155878971	155879298	328	peak_1235	301	275
chr1	74081	ENSMUST00000129865	155894655	155894921	267	peak_1236	288	254
chr1	74081	ENSMUST00000129865	155897480	155897685	206	peak_1237	432	351
chr1	74081	ENSMUST00000129865	155902638	155902957	320	peak_1238	332	296
chr1	74081	ENSMUST00000129865	155906491	155906825	335	peak_1239	401	345
chr1	74081	ENSMUST00000129865	155910639	155910896	258	peak_1240	365	307
chr1	74081	ENSMUST00000129865	155911903	155912106	204	peak_1241	370	274
chr1	74081	ENSMUST00000129865	155915499	155915734	236	peak_1242	263	269
chr1	74081	ENSMUST00000129865	155926459	155926741	283	peak_1243	304	206
chr1	74081	ENSMUST00000129865	155928182	155929324	1143	peak_1244	1444	1408
chr1	74081	ENSMUST00000129865	155932807	155933619	813	peak_1245	1219	1222
chr1	74081	ENSMUST00000124495	155935858	155936088	231	peak_1246	225	241
chr1	74081	ENSMUST00000124495	155953192	155953894	703	peak_1247	778	629
chr1	20652	ENSMUST00000186420	156429158	156429692	535	peak_1248	1103	1059
chr1	20652	ENSMUST00000187987	156446668	156446879	212	peak_1249	404	404
chr1	11352	ENSMUST00000173929	156523977	156524193	217	peak_1250	265	433
chr1	11352	ENSMUST00000190749	156625128	156625469	342	peak_1251	407	414
chr1	11352	ENSMUST00000190749	156629772	156629975	204	peak_1252	274	322
chr1	30935	ENSMUST00000154353	156640866	156641229	364	peak_1253	621	460
chr1	30935	ENSMUST00000154353	156641576	156642322	747	peak_1254	1428	1392
chr1	30935	ENSMUST00000154353	156642523	156643741	1219	peak_1255	1995	1784
chr1	30935	ENSMUST00000154353	156643831	156644401	571	peak_1256	881	835
chr1	30935	ENSMUST00000154353	156645387	156646290	904	peak_1257	1171	1206
chr1	30935	ENSMUST00000154353	156646437	156646841	405	peak_1258	668	622
chr1	30935	ENSMUST00000154353	156647824	156649157	1334	peak_1259	2449	2155
chr1	73435	ENSMUST00000121911	157136059	157136258	200	peak_1260	110	121
chr1	73435	ENSMUST00000121911	157139642	157140489	848	peak_1261	585	540
chr1	226525	ENSMUST00000128538	157147662	157147990	329	peak_1262	105	126
chr1	226525	ENSMUST00000128538	157157078	157157576	499	peak_1263	397	388
chr1	64659	ENSMUST00000097193	160203610	160203847	238	peak_1264	987	1086
chr1	29809	ENSMUST00000195442	160735654	160735853	200	peak_1265	130	131
chr1	381305	ENSMUST00000035911	160929954	160930193	240	peak_1266	333	315
chr1	381305	ENSMUST00000035911	160939859	160940145	287	peak_1267	245	185
chr1	381305	ENSMUST00000161708	160946418	160946619	202	peak_1268	365	302
chr1	381305	ENSMUST00000161708	160950732	160951048	317	peak_1269	374	368
chr1	381305	ENSMUST00000161708	160954609	160955148	540	peak_1270	937	908
chr1	381305	ENSMUST00000161708	160955644	160955843	200	peak_1271	161	188
chr1	381305	ENSMUST00000161708	160962126	160962327	202	peak_1272	240	254
chr1	11905	ENSMUST00000195438	160965527	160965737	211	peak_1273	338	342
chr1	11905	ENSMUST00000195438	160967489	160967922	434	peak_1274	647	539
chr1	11905	ENSMUST00000195438	160968664	160969378	715	peak_1275	786	730
chr1	11905	ENSMUST00000195438	160969471	160970271	801	peak_1276	722	732
chr1	11905	ENSMUST00000195438	160970557	160970759	203	peak_1277	290	313
chr1	11905	ENSMUST00000195438	160970931	160971975	1045	peak_1278	1039	944
chr1	11905	ENSMUST00000195438	160972688	160974969	2282	peak_1279	1688	1602
chr1	240869	ENSMUST00000172044	161019542	161020536	995	peak_1280	364	368
chr1	226539	ENSMUST00000160591	161070357	161070603	247	peak_1281	140	91
chr1	226541	ENSMUST00000195584	161088639	161089376	738	peak_1282	698	675
chr1	226541	ENSMUST00000195584	161089517	161089882	366	peak_1283	540	504
chr1	226541	ENSMUST00000195584	161090275	161090684	410	peak_1284	500	441
chr1	226541	ENSMUST00000195584	161095585	161095821	237	peak_1285	318	410
chr1	226541	ENSMUST00000195584	161099184	161099443	260	peak_1286	224	193
chr1	226541	ENSMUST00000195584	161101489	161101778	290	peak_1287	372	279
chr1	226541	ENSMUST00000195584	161105426	161105633	208	peak_1288	254	217
chr1	226541	ENSMUST00000195584	161106720	161107008	289	peak_1289	368	378
chr1	226541	ENSMUST00000195584	161109240	161109873	634	peak_1290	671	730
chr1	226551	ENSMUST00000191841	161817037	161817379	343	peak_1291	323	333
chr1	226551	ENSMUST00000191841	161817573	161818962	1390	peak_1292	1533	1556
chr1	226551	ENSMUST00000191841	161827696	161827895	200	peak_1293	302	326
chr1	226551	ENSMUST00000191841	161829265	161829495	231	peak_1294	257	243
chr1	226551	ENSMUST00000191841	161834206	161835356	1151	peak_1295	1372	1392
chr1	226551	ENSMUST00000194106	161837780	161837981	202	peak_1296	293	294
chr1	226551	ENSMUST00000192570	161853787	161854015	229	peak_1297	430	350
chr1	226551	ENSMUST00000191975	161859413	161859661	249	peak_1298	289	237
chr1	71449	ENSMUST00000176220	162538941	162539179	239	peak_1299	186	203
chr1	100038657	ENSMUST00000169439	162671827	162673842	2016	peak_1300	12088	11221
chr1	226562	ENSMUST00000182535	162675762	162675997	236	peak_1301	1361	1404
chr1	226562	ENSMUST00000182535	162676693	162676995	303	peak_1302	3043	2911
chr1	226562	ENSMUST00000182535	162677373	162677609	237	peak_1303	2440	2308
chr1	226562	ENSMUST00000182535	162678014	162678408	395	peak_1304	4014	4177
chr1	226562	ENSMUST00000182535	162679513	162679767	255	peak_1305	2685	2961
chr1	226562	ENSMUST00000182535	162679854	162680250	397	peak_1306	3263	3396
chr1	226562	ENSMUST00000182535	162680766	162681071	306	peak_1307	2010	1975
chr1	226562	ENSMUST00000182535	162681257	162681522	266	peak_1308	2302	2077
chr1	226562	ENSMUST00000182535	162682376	162682705	330	peak_1309	3691	3392
chr1	226562	ENSMUST00000182535	162684065	162684403	339	peak_1310	3382	3213
chr1	226562	ENSMUST00000182535	162688138	162688416	279	peak_1311	2315	2166
chr1	226562	ENSMUST00000182535	162691181	162691415	235	peak_1312	2847	2793
chr1	226562	ENSMUST00000182535	162692371	162693122	752	peak_1313	5410	5285
chr1	226562	ENSMUST00000182535	162696291	162696560	270	peak_1314	1609	1389
chr1	226562	ENSMUST00000183223	162697451	162698465	1015	peak_1315	12113	11307
chr1	226562	ENSMUST00000183223	162698893	162699198	306	peak_1316	3727	3504
chr1	226562	ENSMUST00000183223	162702221	162702563	343	peak_1317	3827	3554
chr1	226562	ENSMUST00000183223	162704395	162706804	2410	peak_1318	30873	29267
chr1	226562	ENSMUST00000182393	162708954	162709295	342	peak_1319	2687	2576
chr1	226562	ENSMUST00000182393	162709549	162709855	307	peak_1320	2633	2830
chr1	226562	ENSMUST00000182393	162710201	162711021	821	peak_1321	11255	10215
chr1	226562	ENSMUST00000182393	162713324	162713536	213	peak_1322	3281	2735
chr1	226562	ENSMUST00000182393	162714284	162714563	280	peak_1323	3323	2982
chr1	226562	ENSMUST00000182308	162715397	162715913	517	peak_1324	3598	3246
chr1	226562	ENSMUST00000182308	162716301	162716552	252	peak_1325	2628	2260
chr1	226562	ENSMUST00000182308	162718730	162719053	324	peak_1326	2967	2712
chr1	226562	ENSMUST00000182308	162720505	162720781	277	peak_1327	1450	1428
chr1	226562	ENSMUST00000182308	162721439	162721735	297	peak_1328	2612	2297
chr1	226562	ENSMUST00000182308	162722953	162723470	518	peak_1329	4357	3565
chr1	226562	ENSMUST00000182308	162724711	162725019	309	peak_1330	2510	2230
chr1	226562	ENSMUST00000182149	162740353	162740604	252	peak_1331	1012	1043
chr1	16579	ENSMUST00000077642	163782811	163783098	288	peak_1332	443	455
chr1	16579	ENSMUST00000077642	163793783	163794082	300	peak_1333	801	788
chr1	16579	ENSMUST00000077642	163797064	163797297	234	peak_1334	637	588
chr1	16579	ENSMUST00000077642	163814177	163814409	233	peak_1335	697	580
chr1	16579	ENSMUST00000077642	163815666	163815912	247	peak_1336	598	453
chr1	16579	ENSMUST00000077642	163817668	163817880	213	peak_1337	331	354
chr1	16579	ENSMUST00000077642	163825521	163825791	271	peak_1338	640	667
chr1	16579	ENSMUST00000077642	163828944	163829205	262	peak_1339	476	495
chr1	16579	ENSMUST00000077642	163848462	163848703	242	peak_1340	379	328
chr1	240880	ENSMUST00000161908	163857318	163857522	205	peak_1341	457	372
chr1	240880	ENSMUST00000161908	163861768	163862025	258	peak_1342	618	540
chr1	240880	ENSMUST00000161908	163862512	163862814	303	peak_1343	567	591
chr1	240880	ENSMUST00000161908	163868529	163868751	223	peak_1344	344	422
chr1	240880	ENSMUST00000161908	163883202	163883521	320	peak_1345	786	788
chr1	240880	ENSMUST00000161908	163888030	163888283	254	peak_1346	612	590
chr1	240880	ENSMUST00000161908	163915596	163917090	1495	peak_1347	2766	2450
chr1	240880	ENSMUST00000162920	163954148	163954455	308	peak_1348	295	333
chr1	381306	ENSMUST00000159617	163964689	163964966	278	peak_1349	246	226
chr1	381306	ENSMUST00000162949	163986161	163986360	200	peak_1350	122	73
chr1	20344	ENSMUST00000162746	164115122	164115321	200	peak_1351	243	272
chr1	20344	ENSMUST00000162746	164126072	164126577	506	peak_1352	2531	2439
chr1	20344	ENSMUST00000162746	164127031	164127245	215	peak_1353	799	688
chr1	20344	ENSMUST00000162746	164127991	164128335	345	peak_1354	1118	1028
chr1	20344	ENSMUST00000160000	164129903	164130252	350	peak_1355	1006	845
chr1	20344	ENSMUST00000160000	164131958	164132212	255	peak_1356	571	485
chr1	20344	ENSMUST00000160000	164133702	164134034	333	peak_1357	717	553
chr1	20344	ENSMUST00000160000	164136920	164137279	360	peak_1358	1085	1015
chr1	20344	ENSMUST00000160000	164141176	164141396	221	peak_1359	826	770
chr1	20344	ENSMUST00000161152	164142515	164142777	263	peak_1360	809	725
chr1	20344	ENSMUST00000161020	164143753	164144016	264	peak_1361	678	581
chr1	20344	ENSMUST00000162102	164147135	164147334	200	peak_1362	936	761
chr1	20344	ENSMUST00000162102	164148286	164148523	238	peak_1363	916	824
chr1	20344	ENSMUST00000162102	164148826	164149314	489	peak_1364	1777	1776
chr1	14067	ENSMUST00000086040	164149418	164150010	593	peak_1365	2212	1965
chr1	171567	ENSMUST00000193808	164302414	164302855	442	peak_1366	306	288
chr1	226591	ENSMUST00000195248	165215856	165216055	200	peak_1367	303	280
chr1	240888	ENSMUST00000111450	165322108	165322400	293	peak_1368	269	252
chr1	12503	ENSMUST00000162411	165865599	165866192	594	peak_1369	393	346
chr1	12503	ENSMUST00000162411	165866874	165868121	1248	peak_1370	900	816
chr1	12503	ENSMUST00000162411	165868209	165868896	688	peak_1371	607	475
chr1	12503	ENSMUST00000162411	165868981	165869201	221	peak_1372	178	182
chr1	12503	ENSMUST00000162411	165869352	165870155	804	peak_1373	612	509
chr1	12503	ENSMUST00000162411	165870677	165870876	200	peak_1374	124	154
chr1	12503	ENSMUST00000162411	165871178	165871724	547	peak_1375	260	337
chr1	18986	ENSMUST00000184799	165872764	165872966	203	peak_1376	205	153
chr1	18986	ENSMUST00000184799	165873063	165873926	864	peak_1377	540	456
chr1	18986	ENSMUST00000184799	165874048	165874396	349	peak_1378	272	258
chr1	18986	ENSMUST00000184799	165875934	165876133	200	peak_1379	138	150
chr1	18986	ENSMUST00000194366	165880259	165880584	326	peak_1380	341	307
chr1	18986	ENSMUST00000176004	165894982	165895191	210	peak_1381	369	277
chr1	18986	ENSMUST00000159212	165911329	165911530	202	peak_1382	191	199
chr1	240892	ENSMUST00000085992	166098565	166099748	1184	peak_1383	2395	2029
chr1	240892	ENSMUST00000085992	166099848	166101060	1213	peak_1384	2882	2446
chr1	240892	ENSMUST00000085992	166101230	166101462	233	peak_1385	480	375
chr1	66977	ENSMUST00000195342	169498473	169499054	582	peak_1386	1231	1200
chr1	66977	ENSMUST00000195342	169504547	169504746	200	peak_1387	500	497
chr1	66977	ENSMUST00000195342	169506069	169506342	274	peak_1388	609	549
chr1	67303	ENSMUST00000193930	169972357	169978108	5752	peak_1389	11337	10447
chr1	67303	ENSMUST00000193930	169984513	169984799	287	peak_1390	786	834
chr1	67303	ENSMUST00000193930	169987039	169987322	284	peak_1391	622	610
chr1	67303	ENSMUST00000193930	169988565	169988809	245	peak_1392	536	425
chr1	67303	ENSMUST00000193930	169990509	169990792	284	peak_1393	1042	794
chr1	67303	ENSMUST00000193930	169995577	169995779	203	peak_1394	545	540
chr1	67303	ENSMUST00000193930	169998042	169998373	332	peak_1395	805	660
chr1	67303	ENSMUST00000193930	170005183	170005447	265	peak_1396	516	515
chr1	18214	ENSMUST00000170800	170035979	170036207	229	peak_1397	511	437
chr1	107652	ENSMUST00000161492	170149428	170149627	200	peak_1398	243	221
chr1	16589	ENSMUST00000150821	170197511	170198071	561	peak_1399	832	809
chr1	320078	ENSMUST00000046792	170706247	170706908	662	peak_1400	531	524
chr1	320078	ENSMUST00000046792	170707524	170707918	395	peak_1401	461	376
chr1	226646	ENSMUST00000194778	171250338	171251309	972	peak_1402	2412	2177
chr1	240913	ENSMUST00000111314	171252398	171252808	411	peak_1403	1047	914
chr1	240913	ENSMUST00000111314	171256030	171256276	247	peak_1404	771	660
chr1	240913	ENSMUST00000111314	171258704	171259806	1103	peak_1405	2871	2375
chr1	240913	ENSMUST00000111314	171259924	171261870	1947	peak_1406	3502	3158
chr1	59287	ENSMUST00000135928	172066377	172066618	242	peak_1407	1321	1271
chr1	59287	ENSMUST00000135928	172066726	172066947	222	peak_1408	763	669
chr1	59287	ENSMUST00000135928	172067896	172068103	208	peak_1409	822	633
chr1	59287	ENSMUST00000135928	172068789	172069037	249	peak_1410	637	547
chr1	12847	ENSMUST00000027833	172087388	172087615	228	peak_1411	1165	1162
chr1	12847	ENSMUST00000027833	172088930	172089151	222	peak_1412	1426	1271
chr1	12847	ENSMUST00000150298	172090761	172091201	441	peak_1413	1570	1357
chr1	12847	ENSMUST00000152403	172097502	172097726	225	peak_1414	1645	1500
chr1	12847	ENSMUST00000152403	172099471	172099743	273	peak_1415	1690	1423
chr1	12847	ENSMUST00000152403	172101189	172101448	260	peak_1416	1082	877
chr1	12847	ENSMUST00000152403	172102013	172102246	234	peak_1417	1094	993
chr1	12847	ENSMUST00000152403	172103945	172104199	255	peak_1418	1447	1528
chr1	12847	ENSMUST00000152403	172105011	172105221	211	peak_1419	1848	1733
chr1	12847	ENSMUST00000133909	172105936	172106155	220	peak_1420	1575	1516
chr1	12847	ENSMUST00000133909	172108143	172108385	243	peak_1421	1192	1185
chr1	12847	ENSMUST00000133909	172109618	172109831	214	peak_1422	1159	1132
chr1	12847	ENSMUST00000133909	172110340	172110766	427	peak_1423	1883	1867
chr1	12847	ENSMUST00000133909	172111686	172112192	507	peak_1424	2624	2428
chr1	12847	ENSMUST00000133909	172112866	172113375	510	peak_1425	3223	3063
chr1	12847	ENSMUST00000122845	172114863	172115069	207	peak_1426	1577	1514
chr1	12847	ENSMUST00000142765	172116762	172117207	446	peak_1427	1665	1468
chr1	12847	ENSMUST00000142765	172117872	172118288	417	peak_1428	1670	1539
chr1	12847	ENSMUST00000142765	172118679	172118933	255	peak_1429	1563	1388
chr1	12847	ENSMUST00000142765	172119045	172119535	491	peak_1430	2679	2652
chr1	12847	ENSMUST00000142765	172119696	172119980	285	peak_1431	2249	2148
chr1	12847	ENSMUST00000142765	172121066	172121333	268	peak_1432	2074	1968
chr1	12847	ENSMUST00000142765	172121543	172122299	757	peak_1433	6277	5798
chr1	98193	ENSMUST00000194972	172172178	172172694	517	peak_1434	1831	1661
chr1	18611	ENSMUST00000125361	172194479	172195124	646	peak_1435	1894	1747
chr1	18611	ENSMUST00000125361	172195736	172195935	200	peak_1436	440	407
chr1	226691	ENSMUST00000127730	173751728	173752148	421	peak_1437	337	313
chr1	15951	ENSMUST00000111214	173755763	173756210	448	peak_1438	437	360
chr1	100040462	ENSMUST00000190071	173872884	173873210	327	peak_1439	114	148
chr1	381308	ENSMUST00000009340	173901817	173902221	405	peak_1440	294	213
chr1	14194	ENSMUST00000133218	175607988	175608198	211	peak_1441	683	547
chr1	12663	ENSMUST00000211207	175682307	175682506	200	peak_1442	188	166
chr1	12663	ENSMUST00000211207	175684631	175685307	677	peak_1443	479	390
chr1	12663	ENSMUST00000211207	175685439	175685682	244	peak_1444	332	271
chr1	12663	ENSMUST00000211207	175685875	175686223	349	peak_1445	322	281
chr1	12663	ENSMUST00000211207	175686389	175686817	429	peak_1446	376	352
chr1	12663	ENSMUST00000211207	175686985	175687186	202	peak_1447	204	174
chr1	12663	ENSMUST00000211207	175687675	175687874	200	peak_1448	227	229
chr1	12663	ENSMUST00000211207	175687981	175688346	366	peak_1449	371	287
chr1	545389	ENSMUST00000192991	176733786	176736105	2320	peak_1450	3956	3966
chr1	545389	ENSMUST00000192991	176739939	176740240	302	peak_1451	753	774
chr1	545389	ENSMUST00000192991	176742529	176742804	276	peak_1452	756	797
chr1	545389	ENSMUST00000192991	176749946	176750283	338	peak_1453	1054	879
chr1	545389	ENSMUST00000192664	176755230	176757117	1888	peak_1454	6393	6178
chr1	545389	ENSMUST00000192927	176761393	176761662	270	peak_1455	500	387
chr1	723921	ENSMUST00000083639	176769269	176770014	746	peak_1456	1557	1440
chr1	723921	ENSMUST00000083639	176774486	176775086	601	peak_1457	1692	1765
chr1	545389	ENSMUST00000194371	176782277	176782718	442	peak_1458	739	648
chr1	545389	ENSMUST00000194727	176788511	176788743	233	peak_1459	431	371
chr1	545389	ENSMUST00000194727	176792567	176792803	237	peak_1460	528	413
chr1	545389	ENSMUST00000194727	176793559	176793847	289	peak_1461	587	392
chr1	11566	ENSMUST00000159184	177771240	177771441	202	peak_1462	626	632
chr1	11566	ENSMUST00000159184	177772158	177772358	201	peak_1463	594	626
chr1	51810	ENSMUST00000189450	178328378	178329598	1221	peak_1464	20166	18348
chr1	51810	ENSMUST00000188044	178329871	178331672	1802	peak_1465	58041	53204
chr1	51810	ENSMUST00000150825	178331854	178332515	662	peak_1466	23866	22469
chr1	51810	ENSMUST00000150825	178333033	178333286	254	peak_1467	11564	10265
chr1	51810	ENSMUST00000146362	178333578	178334197	620	peak_1468	13592	12986
chr1	51810	ENSMUST00000134291	178335916	178336350	435	peak_1469	10261	9472
chr1	51810	ENSMUST00000161769	178336792	178337842	1051	peak_1470	27445	22689
chr1	383592	ENSMUST00000131716	179745001	179746698	1698	peak_1471	3025	2728
chr1	383592	ENSMUST00000221136	179747186	179747425	240	peak_1472	787	637
chr1	383592	ENSMUST00000221136	179748616	179748872	257	peak_1473	968	839
chr1	226747	ENSMUST00000140489	179752367	179754226	1860	peak_1474	7784	6856
chr1	226747	ENSMUST00000151734	179755486	179755807	322	peak_1475	770	816
chr1	226747	ENSMUST00000125816	179757958	179758162	205	peak_1476	408	441
chr1	226747	ENSMUST00000127250	179762593	179763147	555	peak_1477	1481	1349
chr1	226747	ENSMUST00000127250	179763529	179763845	317	peak_1478	1219	879
chr1	226747	ENSMUST00000127250	179765924	179766242	319	peak_1479	1509	1297
chr1	226747	ENSMUST00000145968	179768312	179768582	271	peak_1480	1039	932
chr1	226747	ENSMUST00000145968	179769020	179769604	585	peak_1481	1540	1520
chr1	226747	ENSMUST00000145968	179770610	179771096	487	peak_1482	1291	1445
chr1	226747	ENSMUST00000145968	179775391	179775695	305	peak_1483	869	811
chr1	226747	ENSMUST00000145968	179776059	179776303	245	peak_1484	947	849
chr1	226747	ENSMUST00000145968	179779658	179779865	208	peak_1485	654	549
chr1	226747	ENSMUST00000145968	179781662	179781944	283	peak_1486	818	747
chr1	226747	ENSMUST00000145968	179784106	179784353	248	peak_1487	579	525
chr1	226747	ENSMUST00000145968	179785026	179785308	283	peak_1488	556	639
chr1	226747	ENSMUST00000145968	179786734	179787280	547	peak_1489	1321	1169
chr1	226747	ENSMUST00000147137	179788289	179788537	249	peak_1490	685	568
chr1	226747	ENSMUST00000147137	179789654	179789862	209	peak_1491	939	760
chr1	226747	ENSMUST00000147137	179790356	179790555	200	peak_1492	530	494
chr1	226747	ENSMUST00000147137	179792488	179792726	239	peak_1493	478	440
chr1	226747	ENSMUST00000147137	179793655	179793991	337	peak_1494	724	571
chr1	226747	ENSMUST00000147137	179795751	179796074	324	peak_1495	699	682
chr1	226747	ENSMUST00000147137	179799292	179799535	244	peak_1496	296	261
chr1	226747	ENSMUST00000027768	179803390	179803761	372	peak_1497	585	557
chr1	226751	ENSMUST00000139002	180066986	180067247	262	peak_1498	344	307
chr1	226751	ENSMUST00000139002	180074420	180074628	209	peak_1499	244	224
chr1	226751	ENSMUST00000133890	180094226	180094486	261	peak_1500	279	305
chr1	226751	ENSMUST00000133890	180100850	180101093	244	peak_1501	160	122
chr1	226751	ENSMUST00000145274	180136493	180136692	200	peak_1502	197	212
chr1	226751	ENSMUST00000145274	180141216	180141545	330	peak_1503	274	305
chr1	226751	ENSMUST00000129754	180144300	180144786	487	peak_1504	624	595
chr1	226751	ENSMUST00000129754	180150010	180150212	203	peak_1505	253	261
chr1	226751	ENSMUST00000129754	180161909	180162323	415	peak_1506	618	576
chr1	226751	ENSMUST00000129754	180162415	180163412	998	peak_1507	882	650
chr1	226751	ENSMUST00000129754	180163577	180163931	355	peak_1508	370	360
chr1	226751	ENSMUST00000129754	180164490	180165131	642	peak_1509	537	520
chr1	11545	ENSMUST00000194608	180568841	180569069	229	peak_1510	569	462
chr1	11545	ENSMUST00000194434	180577416	180577615	200	peak_1511	758	653
chr1	102466761	ENSMUST00000183443	180579007	180579348	342	peak_1512	1382	1375
chr1	102466761	ENSMUST00000183443	180580349	180580557	209	peak_1513	1056	993
chr1	102466761	ENSMUST00000183443	180582621	180582821	201	peak_1514	581	571
chr1	102466761	ENSMUST00000183443	180585683	180585900	218	peak_1515	1131	1050
chr1	102466761	ENSMUST00000183443	180587069	180587269	201	peak_1516	835	678
chr1	102466761	ENSMUST00000183443	180587726	180588048	323	peak_1517	1210	1203
chr1	11545	ENSMUST00000192411	180593880	180594104	225	peak_1518	970	777
chr1	11545	ENSMUST00000192411	180594494	180594729	236	peak_1519	730	665
chr1	11545	ENSMUST00000193238	180597118	180597317	200	peak_1520	555	603
chr1	11545	ENSMUST00000193238	180598029	180598276	248	peak_1521	770	835
chr1	11545	ENSMUST00000195560	180600320	180600874	555	peak_1522	1882	1618
chr1	27217	ENSMUST00000027778	180689196	180689500	305	peak_1523	272	204
chr1	208768	ENSMUST00000194948	180860945	180861175	231	peak_1524	424	263
chr1	208768	ENSMUST00000194948	180867236	180867481	246	peak_1525	414	372
chr1	67459	ENSMUST00000195209	181092986	181093948	963	peak_1526	856	745
chr1	67459	ENSMUST00000191728	181117572	181117820	249	peak_1527	286	255
chr1	67459	ENSMUST00000027797	181129608	181129812	205	peak_1528	213	194
chr1	67459	ENSMUST00000027797	181134954	181135191	238	peak_1529	358	330
chr1	226757	ENSMUST00000159290	181177623	181178002	380	peak_1530	929	827
chr1	98386	ENSMUST00000192075	181816450	181816675	226	peak_1531	437	443
chr1	98386	ENSMUST00000192075	181816810	181817199	390	peak_1532	1746	1707
chr1	98386	ENSMUST00000192075	181817360	181817567	208	peak_1533	888	867
chr1	98386	ENSMUST00000192075	181820735	181820934	200	peak_1534	475	377
chr1	98386	ENSMUST00000194415	181828815	181829077	263	peak_1535	571	578
chr1	98386	ENSMUST00000194302	181831674	181831895	222	peak_1536	992	953
chr1	98386	ENSMUST00000194302	181832192	181832397	206	peak_1537	1290	1209
chr1	98386	ENSMUST00000193028	181836180	181836427	248	peak_1538	868	815
chr1	98386	ENSMUST00000193028	181838411	181838717	307	peak_1539	1325	1429
chr1	209456	ENSMUST00000191804	182428720	182429014	295	peak_1540	268	215
chr1	209456	ENSMUST00000191804	182431368	182431567	200	peak_1541	175	139
chr1	209456	ENSMUST00000191804	182440703	182440993	291	peak_1542	525	419
chr1	209456	ENSMUST00000191804	182441473	182441734	262	peak_1543	323	294
chr1	209456	ENSMUST00000191804	182441984	182442186	203	peak_1544	272	264
chr1	209456	ENSMUST00000191626	182446105	182446321	217	peak_1545	257	245
chr1	209456	ENSMUST00000191626	182446410	182446647	238	peak_1546	477	498
chr1	209456	ENSMUST00000191626	182448248	182449076	829	peak_1547	1278	1390
chr1	209456	ENSMUST00000191626	182452485	182452724	240	peak_1548	244	223
chr1	209456	ENSMUST00000191626	182461561	182462261	701	peak_1549	788	681
chr1	12334	ENSMUST00000194940	182467380	182468373	994	peak_1550	7299	6714
chr1	12334	ENSMUST00000194961	182481518	182481727	210	peak_1551	1955	1698
chr1	12334	ENSMUST00000194961	182484299	182484551	253	peak_1552	1024	1081
chr1	68897	ENSMUST00000171366	183089290	183089550	261	peak_1553	702	568
chr1	71678	ENSMUST00000194695	183276538	183276776	239	peak_1554	399	386
chr1	71678	ENSMUST00000194695	183277775	183278003	229	peak_1555	574	491
chr1	108909	ENSMUST00000195268	183326878	183327827	950	peak_1556	2287	2154
chr1	108909	ENSMUST00000195268	183328212	183328459	248	peak_1557	758	831
chr1	108909	ENSMUST00000195268	183329934	183330167	234	peak_1558	326	347
chr1	108909	ENSMUST00000195268	183330832	183331536	705	peak_1559	1920	1815
chr1	108909	ENSMUST00000195268	183331655	183331888	234	peak_1560	957	811
chr1	108909	ENSMUST00000195268	183332860	183333101	242	peak_1561	956	949
chr1	338366	ENSMUST00000109158	183334123	183334362	240	peak_1562	1122	1065
chr1	338366	ENSMUST00000109158	183335045	183335344	300	peak_1563	623	546
chr1	338366	ENSMUST00000109158	183335947	183336216	270	peak_1564	1033	1033
chr1	338366	ENSMUST00000109158	183338065	183338507	443	peak_1565	885	819
chr1	338366	ENSMUST00000109158	183344330	183344574	245	peak_1566	493	375
chr1	338366	ENSMUST00000192090	183351034	183351277	244	peak_1567	646	547
chr1	338366	ENSMUST00000069922	183353803	183354044	242	peak_1568	560	468
chr1	338366	ENSMUST00000069922	183356383	183359186	2804	peak_1569	10670	9741
chr1	338366	ENSMUST00000194543	183362062	183362320	259	peak_1570	924	760
chr1	100217449	ENSMUST00000104383	185233947	185234146	200	peak_1571	268	269
chr1	100217449	ENSMUST00000104383	185235797	185236036	240	peak_1572	461	357
chr1	100217449	ENSMUST00000104383	185240491	185240690	200	peak_1573	254	233
chr1	100316737	ENSMUST00000196796	185250774	185251079	306	peak_1574	728	544
chr1	100316737	ENSMUST00000196796	185251493	185251779	287	peak_1575	463	380
chr1	98732	ENSMUST00000195042	185258319	185258607	289	peak_1576	636	546
chr1	98732	ENSMUST00000195042	185259166	185259405	240	peak_1577	420	339
chr1	98732	ENSMUST00000195042	185262519	185262719	201	peak_1578	203	206
chr1	98732	ENSMUST00000193482	185266739	185266950	212	peak_1579	477	429
chr1	98732	ENSMUST00000195534	185277961	185278309	349	peak_1580	555	428
chr1	98732	ENSMUST00000195534	185282158	185282375	218	peak_1581	289	267
chr1	381314	ENSMUST00000131770	185283704	185284004	301	peak_1582	624	510
chr1	381314	ENSMUST00000131770	185286900	185287338	439	peak_1583	1417	1276
chr1	381314	ENSMUST00000131770	185288099	185288316	218	peak_1584	553	538
chr1	381314	ENSMUST00000131770	185289476	185289675	200	peak_1585	522	534
chr1	381314	ENSMUST00000131770	185294804	185295062	259	peak_1586	684	494
chr1	381314	ENSMUST00000131770	185295664	185295863	200	peak_1587	449	400
chr1	387189	ENSMUST00000083647	185303396	185303599	204	peak_1588	524	420
chr1	387211	ENSMUST00000083628	185315895	185316222	328	peak_1589	1070	921
chr1	387211	ENSMUST00000083628	185317884	185318111	228	peak_1590	683	620
chr1	387211	ENSMUST00000083628	185320941	185321140	200	peak_1591	581	466
chr1	381314	ENSMUST00000027921	185322869	185323407	539	peak_1592	1371	1301
chr1	381314	ENSMUST00000027921	185323781	185323992	212	peak_1593	488	525
chr1	381314	ENSMUST00000027921	185327714	185327913	200	peak_1594	334	314
chr1	107508	ENSMUST00000192324	185369385	185369668	284	peak_1595	1674	1646
chr1	107508	ENSMUST00000192324	185370712	185371035	324	peak_1596	2157	2271
chr1	107508	ENSMUST00000192324	185372728	185373049	322	peak_1597	3098	2877
chr1	107508	ENSMUST00000192324	185373920	185374205	286	peak_1598	3237	2795
chr1	107508	ENSMUST00000192324	185378592	185378887	296	peak_1599	2698	2722
chr1	107508	ENSMUST00000192324	185379358	185379712	355	peak_1600	3966	3910
chr1	107508	ENSMUST00000192324	185381625	185381946	322	peak_1601	4576	4404
chr1	107508	ENSMUST00000192324	185384689	185385077	389	peak_1602	4267	3812
chr1	107508	ENSMUST00000192324	185386054	185386305	252	peak_1603	3113	2531
chr1	107508	ENSMUST00000192324	185386883	185387104	222	peak_1604	2787	2406
chr1	107508	ENSMUST00000192324	185394186	185394469	284	peak_1605	4004	3566
chr1	107508	ENSMUST00000192324	185395884	185396162	279	peak_1606	4561	4150
chr1	107508	ENSMUST00000192324	185396911	185397244	334	peak_1607	4558	3951
chr1	107508	ENSMUST00000192324	185398205	185398491	287	peak_1608	3138	2763
chr1	107508	ENSMUST00000192324	185399025	185399319	295	peak_1609	2618	2713
chr1	107508	ENSMUST00000192324	185401134	185401654	521	peak_1610	5385	4967
chr1	319562	ENSMUST00000143787	185406780	185407153	374	peak_1611	3212	2866
chr1	319562	ENSMUST00000143787	185407309	185407945	637	peak_1612	5369	4873
chr1	319562	ENSMUST00000143787	185410976	185411336	361	peak_1613	3117	2744
chr1	319562	ENSMUST00000143787	185411525	185411773	249	peak_1614	2096	1886
chr1	319562	ENSMUST00000143787	185412959	185413503	545	peak_1615	2225	1939
chr1	319562	ENSMUST00000143787	185414171	185414479	309	peak_1616	3740	3421
chr1	319562	ENSMUST00000143787	185415556	185415934	379	peak_1617	4094	3891
chr1	319562	ENSMUST00000143787	185418029	185418358	330	peak_1618	3521	3258
chr1	319562	ENSMUST00000143787	185419954	185420233	280	peak_1619	2669	2440
chr1	319562	ENSMUST00000143787	185424114	185424357	244	peak_1620	1598	1380
chr1	319562	ENSMUST00000143787	185427659	185428330	672	peak_1621	4414	3945
chr1	21808	ENSMUST00000191766	186625027	186625730	704	peak_1622	997	887
chr1	21808	ENSMUST00000191766	186649878	186650085	208	peak_1623	262	221
chr1	21808	ENSMUST00000195201	186704935	186705213	279	peak_1624	307	326
chr1	108000	ENSMUST00000165798	189641608	189642964	1357	peak_1625	3877	3385
chr1	108000	ENSMUST00000165798	189646825	189647137	313	peak_1626	1470	1348
chr1	108000	ENSMUST00000165798	189648611	189649263	653	peak_1627	3071	2953
chr1	108000	ENSMUST00000165798	189650622	189650884	263	peak_1628	808	815
chr1	108000	ENSMUST00000165798	189651101	189651446	346	peak_1629	1261	1262
chr1	108000	ENSMUST00000165798	189652083	189655232	3150	peak_1630	14242	12559
chr1	108000	ENSMUST00000165798	189656689	189660239	3551	peak_1631	14150	12924
chr1	108000	ENSMUST00000165798	189662023	189662318	296	peak_1632	841	837
chr1	108000	ENSMUST00000165663	189668373	189668817	445	peak_1633	736	820
chr1	108000	ENSMUST00000165663	189671065	189671328	264	peak_1634	778	870
chr1	108000	ENSMUST00000165663	189672518	189672776	259	peak_1635	1460	1355
chr1	108000	ENSMUST00000165663	189678923	189679318	396	peak_1636	2066	1929
chr1	108000	ENSMUST00000165663	189680228	189680680	453	peak_1637	2148	1757
chr1	108000	ENSMUST00000165663	189682384	189682644	261	peak_1638	1097	1005
chr1	108000	ENSMUST00000165663	189682854	189683148	295	peak_1639	1378	1325
chr1	108000	ENSMUST00000165663	189683778	189684153	376	peak_1640	2098	1831
chr1	108000	ENSMUST00000165663	189684945	189685279	335	peak_1641	1145	1109
chr1	19250	ENSMUST00000097442	189728247	189728512	266	peak_1642	471	414
chr1	19250	ENSMUST00000128275	189786447	189786751	305	peak_1643	497	469
chr1	19250	ENSMUST00000027898	189798318	189798579	262	peak_1644	598	517
chr1	19250	ENSMUST00000195038	189836160	189836404	245	peak_1645	933	807
chr1	19250	ENSMUST00000195038	189839276	189839486	211	peak_1646	712	603
chr1	19250	ENSMUST00000195038	189840279	189840510	232	peak_1647	1007	974
chr1	19250	ENSMUST00000195038	189842979	189843182	204	peak_1648	963	943
chr1	19250	ENSMUST00000195038	189849838	189851395	1558	peak_1649	6672	6007
chr1	19250	ENSMUST00000148129	189854771	189854973	203	peak_1650	610	651
chr1	19250	ENSMUST00000148129	189856496	189856805	310	peak_1651	1674	1748
chr1	19250	ENSMUST00000148129	189860296	189860497	202	peak_1652	828	866
chr1	19250	ENSMUST00000148129	189863006	189863331	326	peak_1653	1237	1242
chr1	19250	ENSMUST00000148129	189865216	189865447	232	peak_1654	822	881
chr1	226830	ENSMUST00000132289	189869809	189875396	5588	peak_1655	16074	15136
chr1	226830	ENSMUST00000132289	189875484	189876021	538	peak_1656	913	887
chr1	226830	ENSMUST00000132289	189876119	189876630	512	peak_1657	1706	1549
chr1	76843	ENSMUST00000194064	191541368	191541593	226	peak_1658	326	345
chr1	77065	ENSMUST00000192681	191582219	191582418	200	peak_1659	255	195
chr1	77065	ENSMUST00000192681	191596015	191596232	218	peak_1660	440	419
chr1	77065	ENSMUST00000192681	191607721	191607920	200	peak_1661	218	187
chr1	77065	ENSMUST00000192681	191612883	191613103	221	peak_1662	419	437
chr1	77065	ENSMUST00000192681	191619479	191619706	228	peak_1663	373	351
chr1	77065	ENSMUST00000192681	191621135	191621390	256	peak_1664	673	608
chr1	77065	ENSMUST00000192681	191622125	191622550	426	peak_1665	696	721
chr1	226856	ENSMUST00000130876	191719165	191719473	309	peak_1666	440	436
chr1	226856	ENSMUST00000130876	191749353	191749554	202	peak_1667	521	522
chr1	226856	ENSMUST00000130876	191755754	191755962	209	peak_1668	522	557
chr1	226856	ENSMUST00000130876	191759786	191760217	432	peak_1669	1386	1331
chr1	226856	ENSMUST00000130876	191763382	191763612	231	peak_1670	719	624
chr1	18005	ENSMUST00000027931	191778589	191781757	3169	peak_1671	9092	8947
chr1	18005	ENSMUST00000027931	191782110	191782309	200	peak_1672	281	318
chr1	18005	ENSMUST00000027931	191782795	191783710	916	peak_1673	1130	1164
chr1	215193	ENSMUST00000191928	193120539	193120808	270	peak_1674	365	320
chr1	17221	ENSMUST00000162650	195098075	195098402	328	peak_1675	129	120
chr10	270685	ENSMUST00000117291	3973040	3973327	288	peak_1676	501	455
chr10	270685	ENSMUST00000043735	3980018	3980218	201	peak_1677	782	677
chr10	270685	ENSMUST00000043735	3983917	3984121	205	peak_1678	592	517
chr10	270685	ENSMUST00000043735	3989665	3989909	245	peak_1679	646	453
chr10	270685	ENSMUST00000154517	4007554	4007796	243	peak_1680	412	337
chr10	270685	ENSMUST00000154517	4015349	4015551	203	peak_1681	310	304
chr10	270685	ENSMUST00000154517	4018244	4018446	203	peak_1682	255	247
chr10	270685	ENSMUST00000154517	4028206	4028409	204	peak_1683	402	410
chr10	270685	ENSMUST00000154517	4032076	4032308	233	peak_1684	975	672
chr10	270685	ENSMUST00000154517	4035046	4035298	253	peak_1685	1054	1085
chr10	270685	ENSMUST00000154517	4041590	4041822	233	peak_1686	985	949
chr10	270685	ENSMUST00000154517	4047634	4047921	288	peak_1687	1146	1098
chr10	270685	ENSMUST00000154517	4083558	4083799	242	peak_1688	475	424
chr10	270685	ENSMUST00000154517	4089803	4090034	232	peak_1689	277	223
chr10	270685	ENSMUST00000154517	4106212	4106472	261	peak_1690	911	898
chr10	102632515	ENSMUST00000213553	4147833	4148036	204	peak_1691	474	492
chr10	102632515	ENSMUST00000213553	4155367	4155928	562	peak_1692	1959	2001
chr10	83397	ENSMUST00000215696	4353031	4354064	1034	peak_1693	833	739
chr10	83397	ENSMUST00000215696	4354263	4354462	200	peak_1694	207	193
chr10	83397	ENSMUST00000215696	4354621	4357073	2453	peak_1695	1981	1687
chr10	83397	ENSMUST00000215696	4357233	4357461	229	peak_1696	276	276
chr10	83397	ENSMUST00000215696	4357552	4357813	262	peak_1697	307	242
chr10	83397	ENSMUST00000215696	4358451	4358749	299	peak_1698	196	208
chr10	83397	ENSMUST00000215696	4358922	4359250	329	peak_1699	236	197
chr10	73419	ENSMUST00000131636	4453338	4453590	253	peak_1700	200	193
chr10	73419	ENSMUST00000131636	4454561	4454760	200	peak_1701	233	184
chr10	64009	ENSMUST00000095899	5020478	5020960	483	peak_1702	641	582
chr10	64009	ENSMUST00000095899	5021449	5022272	824	peak_1703	1175	1109
chr10	64009	ENSMUST00000095899	5043647	5043893	247	peak_1704	345	289
chr10	64009	ENSMUST00000095899	5047630	5048030	401	peak_1705	420	444
chr10	64009	ENSMUST00000095899	5048834	5049087	254	peak_1706	247	234
chr10	64009	ENSMUST00000095899	5072145	5072344	200	peak_1707	180	159
chr10	64009	ENSMUST00000095899	5075827	5076105	279	peak_1708	305	263
chr10	64009	ENSMUST00000095899	5099420	5099731	312	peak_1709	249	223
chr10	64009	ENSMUST00000215021	5110887	5111153	267	peak_1710	159	128
chr10	64009	ENSMUST00000215021	5114058	5114287	230	peak_1711	179	144
chr10	64009	ENSMUST00000215021	5117036	5117289	254	peak_1712	350	287
chr10	64009	ENSMUST00000215021	5123722	5123989	268	peak_1713	140	161
chr10	64009	ENSMUST00000215021	5124870	5125069	200	peak_1714	122	138
chr10	64009	ENSMUST00000215021	5140869	5141072	204	peak_1715	191	207
chr10	64009	ENSMUST00000215021	5153241	5153493	253	peak_1716	91	117
chr10	64009	ENSMUST00000215021	5153925	5154184	260	peak_1717	229	196
chr10	64009	ENSMUST00000215021	5162364	5162618	255	peak_1718	224	202
chr10	64009	ENSMUST00000215467	5168777	5169004	228	peak_1719	170	157
chr10	64009	ENSMUST00000215467	5210958	5211157	200	peak_1720	99	94
chr10	64009	ENSMUST00000215467	5222262	5222592	331	peak_1721	210	171
chr10	64009	ENSMUST00000215467	5227646	5229451	1806	peak_1722	802	773
chr10	64009	ENSMUST00000215467	5231583	5231930	348	peak_1723	218	207
chr10	64009	ENSMUST00000215467	5248307	5248520	214	peak_1724	138	166
chr10	64009	ENSMUST00000215467	5249300	5249505	206	peak_1725	168	181
chr10	64009	ENSMUST00000215467	5250749	5251000	252	peak_1726	158	135
chr10	67141	ENSMUST00000142200	5799748	5799962	215	peak_1727	323	264
chr10	16798	ENSMUST00000165952	7681140	7681359	220	peak_1728	279	289
chr10	16798	ENSMUST00000040043	7691194	7691694	501	peak_1729	733	763
chr10	16798	ENSMUST00000217931	7701437	7703040	1604	peak_1730	3444	3407
chr10	16798	ENSMUST00000217931	7705340	7706016	677	peak_1731	1160	1017
chr10	23924	ENSMUST00000019929	7712329	7713600	1272	peak_1732	1968	1707
chr10	23924	ENSMUST00000019929	7714347	7714546	200	peak_1733	202	265
chr10	23924	ENSMUST00000019929	7714648	7715854	1207	peak_1734	2058	1760
chr10	237256	ENSMUST00000039484	7820809	7821342	534	peak_1735	471	488
chr10	68652	ENSMUST00000143848	7907423	7907764	342	peak_1736	614	440
chr10	68652	ENSMUST00000130322	7919289	7919761	473	peak_1737	1528	1560
chr10	68652	ENSMUST00000130322	7919945	7920665	721	peak_1738	1327	1384
chr10	70097	ENSMUST00000212869	8722584	8723010	427	peak_1739	415	431
chr10	70097	ENSMUST00000212869	8723791	8724129	339	peak_1740	487	429
chr10	70097	ENSMUST00000212869	8724682	8725783	1102	peak_1741	1228	1187
chr10	70097	ENSMUST00000212869	8729588	8729793	206	peak_1742	601	577
chr10	70097	ENSMUST00000212869	8729942	8730608	667	peak_1743	921	871
chr10	70097	ENSMUST00000212869	8739427	8739659	233	peak_1744	365	307
chr10	70097	ENSMUST00000212869	8740286	8740548	263	peak_1745	322	267
chr10	70097	ENSMUST00000212869	8751274	8751675	402	peak_1746	381	385
chr10	268281	ENSMUST00000159541	11151479	11152251	773	peak_1747	849	764
chr10	268281	ENSMUST00000160461	11156841	11157112	272	peak_1748	403	415
chr10	268281	ENSMUST00000160461	11159347	11159576	230	peak_1749	376	313
chr10	268281	ENSMUST00000160461	11160286	11160582	297	peak_1750	417	386
chr10	268281	ENSMUST00000160461	11161948	11162226	279	peak_1751	402	365
chr10	268281	ENSMUST00000160461	11162620	11163033	414	peak_1752	611	499
chr10	268281	ENSMUST00000160461	11164175	11164969	795	peak_1753	1141	1075
chr10	268281	ENSMUST00000159553	11166299	11166603	305	peak_1754	288	215
chr10	268281	ENSMUST00000159553	11169876	11170489	614	peak_1755	581	420
chr10	268281	ENSMUST00000159553	11171720	11171943	224	peak_1756	184	187
chr10	268281	ENSMUST00000159553	11181341	11181564	224	peak_1757	325	270
chr10	268281	ENSMUST00000159553	11185219	11185419	201	peak_1758	207	202
chr10	268281	ENSMUST00000161910	11186230	11186531	302	peak_1759	310	300
chr10	268281	ENSMUST00000161910	11187752	11188122	371	peak_1760	366	383
chr10	268281	ENSMUST00000161910	11189449	11189754	306	peak_1761	391	438
chr10	268281	ENSMUST00000161910	11194056	11194292	237	peak_1762	291	281
chr10	268281	ENSMUST00000161910	11205049	11205248	200	peak_1763	396	455
chr10	268281	ENSMUST00000161910	11206073	11206313	241	peak_1764	451	416
chr10	268281	ENSMUST00000161910	11206906	11207192	287	peak_1765	410	373
chr10	268281	ENSMUST00000161910	11213280	11213940	661	peak_1766	581	667
chr10	268281	ENSMUST00000161910	11214426	11215232	807	peak_1767	422	474
chr10	71865	ENSMUST00000070300	11289364	11291462	2099	peak_1768	2200	2162
chr10	71865	ENSMUST00000070300	11295122	11295953	832	peak_1769	698	688
chr10	22288	ENSMUST00000217938	12382323	12384375	2053	peak_1770	5524	5207
chr10	22288	ENSMUST00000217938	12401375	12401578	204	peak_1771	683	588
chr10	22288	ENSMUST00000217938	12402890	12403156	267	peak_1772	890	892
chr10	22288	ENSMUST00000217938	12405915	12406268	354	peak_1773	991	950
chr10	22288	ENSMUST00000217938	12406496	12406756	261	peak_1774	616	560
chr10	22288	ENSMUST00000217938	12413994	12414197	204	peak_1775	478	465
chr10	22288	ENSMUST00000217938	12415209	12415657	449	peak_1776	844	825
chr10	22288	ENSMUST00000217938	12421647	12421931	285	peak_1777	847	791
chr10	22288	ENSMUST00000217938	12436319	12436583	265	peak_1778	713	615
chr10	22288	ENSMUST00000217938	12439669	12439981	313	peak_1779	921	795
chr10	22288	ENSMUST00000217938	12442046	12442268	223	peak_1780	669	647
chr10	22288	ENSMUST00000217938	12448070	12448290	221	peak_1781	594	509
chr10	22288	ENSMUST00000217938	12455393	12455721	329	peak_1782	1220	1209
chr10	22288	ENSMUST00000217938	12463326	12463526	201	peak_1783	489	549
chr10	22288	ENSMUST00000217938	12465197	12465440	244	peak_1784	602	662
chr10	22288	ENSMUST00000217938	12475282	12475500	219	peak_1785	715	694
chr10	22288	ENSMUST00000219003	12478438	12478662	225	peak_1786	869	816
chr10	22288	ENSMUST00000219003	12481258	12481568	311	peak_1787	768	796
chr10	22288	ENSMUST00000219003	12486312	12486841	530	peak_1788	1596	1470
chr10	22288	ENSMUST00000219003	12501390	12501692	303	peak_1789	1225	1244
chr10	22288	ENSMUST00000219003	12525375	12525690	316	peak_1790	911	879
chr10	22288	ENSMUST00000219003	12538061	12538402	342	peak_1791	1053	910
chr10	22288	ENSMUST00000217994	12621223	12621538	316	peak_1792	835	770
chr10	22288	ENSMUST00000217994	12633959	12634256	298	peak_1793	710	706
chr10	22288	ENSMUST00000217994	12636662	12636983	322	peak_1794	656	655
chr10	22288	ENSMUST00000217994	12640985	12641218	234	peak_1795	856	878
chr10	22288	ENSMUST00000217994	12643409	12643795	387	peak_1796	1371	1359
chr10	22288	ENSMUST00000217994	12649158	12649396	239	peak_1797	678	621
chr10	22288	ENSMUST00000219724	12652714	12653046	333	peak_1798	1364	1262
chr10	22288	ENSMUST00000219724	12654711	12655021	311	peak_1799	1335	1300
chr10	22288	ENSMUST00000219724	12658519	12658856	338	peak_1800	846	781
chr10	22288	ENSMUST00000219724	12660813	12661105	293	peak_1801	516	372
chr10	22288	ENSMUST00000219724	12663369	12663702	334	peak_1802	998	988
chr10	22288	ENSMUST00000219724	12664987	12665318	332	peak_1803	1133	1142
chr10	22288	ENSMUST00000219724	12666751	12667021	271	peak_1804	1069	995
chr10	22288	ENSMUST00000219724	12667503	12667797	295	peak_1805	854	774
chr10	22288	ENSMUST00000219724	12669660	12670000	341	peak_1806	951	938
chr10	22288	ENSMUST00000219724	12670132	12670333	202	peak_1807	625	666
chr10	22288	ENSMUST00000219724	12671766	12672104	339	peak_1808	747	857
chr10	22288	ENSMUST00000219724	12678586	12678925	340	peak_1809	961	844
chr10	22288	ENSMUST00000219724	12680483	12680810	328	peak_1810	1089	996
chr10	22288	ENSMUST00000219724	12682296	12682648	353	peak_1811	1138	1114
chr10	22288	ENSMUST00000219724	12683265	12683551	287	peak_1812	824	792
chr10	22288	ENSMUST00000219724	12684250	12684765	516	peak_1813	1227	1070
chr10	22288	ENSMUST00000219724	12686346	12686640	295	peak_1814	825	745
chr10	22288	ENSMUST00000219724	12688335	12688623	289	peak_1815	744	628
chr10	22288	ENSMUST00000219724	12690730	12691104	375	peak_1816	1501	1314
chr10	22288	ENSMUST00000219724	12693220	12693714	495	peak_1817	1458	1146
chr10	22288	ENSMUST00000219724	12698007	12698321	315	peak_1818	992	721
chr10	22288	ENSMUST00000219724	12699006	12699272	267	peak_1819	559	448
chr10	22288	ENSMUST00000219724	12709982	12710360	379	peak_1820	1325	1142
chr10	22288	ENSMUST00000219724	12711482	12711758	277	peak_1821	981	886
chr10	22288	ENSMUST00000219724	12713270	12713627	358	peak_1822	1389	1337
chr10	22288	ENSMUST00000219724	12714169	12714571	403	peak_1823	1633	1523
chr10	22288	ENSMUST00000219724	12720024	12720301	278	peak_1824	1308	1205
chr10	22288	ENSMUST00000219724	12720689	12721121	433	peak_1825	1591	1428
chr10	22288	ENSMUST00000219724	12726220	12726569	350	peak_1826	1582	1477
chr10	22288	ENSMUST00000219724	12727820	12728098	279	peak_1827	1074	979
chr10	22288	ENSMUST00000219724	12728738	12729006	269	peak_1828	1157	1027
chr10	22288	ENSMUST00000219724	12735135	12735384	250	peak_1829	488	423
chr10	22288	ENSMUST00000219724	12736982	12737243	262	peak_1830	432	332
chr10	22288	ENSMUST00000219724	12738118	12738441	324	peak_1831	923	743
chr10	22288	ENSMUST00000219724	12739415	12739735	321	peak_1832	1202	1196
chr10	22288	ENSMUST00000219724	12744087	12744384	298	peak_1833	740	774
chr10	22288	ENSMUST00000219724	12745269	12745542	274	peak_1834	883	763
chr10	22288	ENSMUST00000219724	12747960	12748233	274	peak_1835	1178	973
chr10	22288	ENSMUST00000219724	12750049	12750296	248	peak_1836	801	734
chr10	22288	ENSMUST00000219163	12751512	12751756	245	peak_1837	685	578
chr10	22288	ENSMUST00000219163	12765282	12765504	223	peak_1838	620	552
chr10	22288	ENSMUST00000076817	12861604	12861863	260	peak_1839	696	739
chr10	22288	ENSMUST00000218635	12868860	12869150	291	peak_1840	354	309
chr10	22634	ENSMUST00000145103	13124707	13125093	387	peak_1841	2489	2482
chr10	22634	ENSMUST00000145103	13127008	13131692	4685	peak_1842	45820	44676
chr10	75122	ENSMUST00000219970	13178765	13179018	254	peak_1843	625	514
chr10	75122	ENSMUST00000219970	13179253	13179520	268	peak_1844	468	396
chr10	75122	ENSMUST00000219970	13182419	13182685	267	peak_1845	445	434
chr10	353258	ENSMUST00000219824	13190684	13190888	205	peak_1846	413	375
chr10	15273	ENSMUST00000191464	14127276	14128397	1122	peak_1847	1355	1098
chr10	15273	ENSMUST00000191464	14128552	14131904	3353	peak_1848	3638	3298
chr10	15273	ENSMUST00000191464	14139195	14139427	233	peak_1849	264	215
chr10	15273	ENSMUST00000191464	14142952	14143913	962	peak_1850	969	989
chr10	15273	ENSMUST00000191464	14148842	14149774	933	peak_1851	1009	893
chr10	15273	ENSMUST00000191464	14150867	14151199	333	peak_1852	297	276
chr10	15979	ENSMUST00000168074	19609013	19609902	890	peak_1853	720	683
chr10	72567	ENSMUST00000191438	20322864	20323775	912	peak_1854	3874	3610
chr10	72567	ENSMUST00000189158	20324982	20326037	1056	peak_1855	5704	5087
chr10	72567	ENSMUST00000191143	20327932	20328184	253	peak_1856	961	828
chr10	72567	ENSMUST00000188546	20331889	20332348	460	peak_1857	2068	1877
chr10	72567	ENSMUST00000188546	20333193	20333493	301	peak_1858	1219	1117
chr10	72567	ENSMUST00000188546	20339521	20340437	917	peak_1859	2283	2170
chr10	71804	ENSMUST00000169712	20340583	20341034	452	peak_1860	505	484
chr10	52906	ENSMUST00000215543	21079172	21079382	211	peak_1861	154	175
chr10	56422	ENSMUST00000220392	21368283	21368483	201	peak_1862	398	385
chr10	70208	ENSMUST00000177175	24870483	24870682	200	peak_1863	240	207
chr10	70208	ENSMUST00000176285	24888257	24888497	241	peak_1864	271	261
chr10	70208	ENSMUST00000175786	24892342	24892556	215	peak_1865	305	259
chr10	70208	ENSMUST00000175786	24893496	24893695	200	peak_1866	182	214
chr10	70208	ENSMUST00000175786	24897078	24897345	268	peak_1867	429	394
chr10	70208	ENSMUST00000175786	24898243	24898547	305	peak_1868	389	383
chr10	70208	ENSMUST00000175786	24900570	24900770	201	peak_1869	252	221
chr10	102465545	ENSMUST00000184228	24904072	24904344	273	peak_1870	448	324
chr10	102465545	ENSMUST00000184228	24905628	24905887	260	peak_1871	366	276
chr10	102465545	ENSMUST00000184228	24907018	24907251	234	peak_1872	260	182
chr10	102465545	ENSMUST00000184228	24912557	24913081	525	peak_1873	427	445
chr10	13822	ENSMUST00000217929	25441439	25441988	550	peak_1874	1750	1626
chr10	13822	ENSMUST00000220121	25443569	25443812	244	peak_1875	1057	880
chr10	13822	ENSMUST00000219138	25471284	25471565	282	peak_1876	691	601
chr10	13822	ENSMUST00000219390	25479514	25479713	200	peak_1877	561	469
chr10	13822	ENSMUST00000219390	25484031	25484324	294	peak_1878	741	583
chr10	13822	ENSMUST00000220290	25488755	25488980	226	peak_1879	501	367
chr10	13822	ENSMUST00000218345	25501664	25502317	654	peak_1880	2356	1972
chr10	13822	ENSMUST00000219201	25503957	25504214	258	peak_1881	599	582
chr10	13822	ENSMUST00000219201	25512777	25512998	222	peak_1882	458	476
chr10	100504474	ENSMUST00000179685	25522167	25522525	359	peak_1883	1037	1084
chr10	100504474	ENSMUST00000179685	25522850	25523312	463	peak_1884	1256	1164
chr10	268288	ENSMUST00000219738	26274726	26275065	340	peak_1885	427	286
chr10	268288	ENSMUST00000219738	26275236	26275708	473	peak_1886	558	512
chr10	268288	ENSMUST00000219738	26275801	26276345	545	peak_1887	425	463
chr10	268288	ENSMUST00000219738	26280389	26280591	203	peak_1888	257	236
chr10	237339	ENSMUST00000218665	26327795	26328026	232	peak_1889	216	187
chr10	237339	ENSMUST00000218665	26339260	26339488	229	peak_1890	308	250
chr10	16773	ENSMUST00000186279	26981403	26981787	385	peak_1891	650	511
chr10	16773	ENSMUST00000186279	26984315	26984639	325	peak_1892	460	428
chr10	16773	ENSMUST00000186279	26986829	26987056	228	peak_1893	372	340
chr10	16773	ENSMUST00000186279	26989349	26989617	269	peak_1894	608	571
chr10	16773	ENSMUST00000186279	26990887	26991134	248	peak_1895	403	374
chr10	16773	ENSMUST00000186279	26992930	26993300	371	peak_1896	534	470
chr10	16773	ENSMUST00000186279	26993440	26993687	248	peak_1897	553	411
chr10	16773	ENSMUST00000186279	27000730	27001075	346	peak_1898	1120	965
chr10	16773	ENSMUST00000186279	27001181	27001498	318	peak_1899	810	821
chr10	16773	ENSMUST00000186279	27006682	27007001	320	peak_1900	1331	1213
chr10	16773	ENSMUST00000186279	27015352	27015731	380	peak_1901	1029	1050
chr10	16773	ENSMUST00000186279	27018445	27018697	253	peak_1902	360	368
chr10	16773	ENSMUST00000219763	27023323	27023609	287	peak_1903	594	616
chr10	16773	ENSMUST00000219763	27030170	27030459	290	peak_1904	669	680
chr10	16773	ENSMUST00000219763	27031024	27031360	337	peak_1905	747	825
chr10	16773	ENSMUST00000219763	27035971	27036235	265	peak_1906	515	563
chr10	16773	ENSMUST00000219763	27041090	27041416	327	peak_1907	616	516
chr10	16773	ENSMUST00000219763	27043611	27043810	200	peak_1908	355	324
chr10	16773	ENSMUST00000219763	27044465	27044734	270	peak_1909	875	750
chr10	16773	ENSMUST00000219763	27054513	27054835	323	peak_1910	397	363
chr10	16773	ENSMUST00000219763	27056559	27056821	263	peak_1911	501	402
chr10	16773	ENSMUST00000219763	27070276	27070532	257	peak_1912	579	501
chr10	16773	ENSMUST00000219763	27101360	27101625	266	peak_1913	509	532
chr10	16773	ENSMUST00000219763	27104224	27104455	232	peak_1914	212	244
chr10	16773	ENSMUST00000219763	27105165	27105414	250	peak_1915	888	815
chr10	16773	ENSMUST00000219763	27118488	27118860	373	peak_1916	1545	1530
chr10	16773	ENSMUST00000219763	27119921	27120212	292	peak_1917	831	905
chr10	16773	ENSMUST00000219763	27124541	27124742	202	peak_1918	490	461
chr10	16773	ENSMUST00000219763	27133990	27134249	260	peak_1919	659	613
chr10	16773	ENSMUST00000239098	27138925	27139184	260	peak_1920	457	463
chr10	16773	ENSMUST00000239098	27155383	27155688	306	peak_1921	716	629
chr10	16773	ENSMUST00000239098	27158808	27159058	251	peak_1922	629	531
chr10	16773	ENSMUST00000239098	27164907	27165154	248	peak_1923	771	654
chr10	16773	ENSMUST00000239098	27176676	27176983	308	peak_1924	589	602
chr10	16773	ENSMUST00000239098	27184440	27184699	260	peak_1925	602	623
chr10	16773	ENSMUST00000239098	27187825	27188617	793	peak_1926	2130	2039
chr10	16773	ENSMUST00000239098	27190549	27190868	320	peak_1927	440	317
chr10	16773	ENSMUST00000239098	27197305	27197588	284	peak_1928	654	519
chr10	16773	ENSMUST00000239098	27204889	27205119	231	peak_1929	325	303
chr10	16773	ENSMUST00000239098	27208379	27208630	252	peak_1930	371	316
chr10	16773	ENSMUST00000239098	27212146	27212370	225	peak_1931	448	481
chr10	16773	ENSMUST00000239098	27223989	27224252	264	peak_1932	522	508
chr10	16773	ENSMUST00000239098	27231584	27231865	282	peak_1933	759	612
chr10	16773	ENSMUST00000239098	27235792	27236010	219	peak_1934	314	301
chr10	16773	ENSMUST00000239098	27243732	27243938	207	peak_1935	312	316
chr10	16773	ENSMUST00000239098	27265005	27265306	302	peak_1936	820	735
chr10	16773	ENSMUST00000239098	27266644	27266847	204	peak_1937	526	463
chr10	75855	ENSMUST00000187815	27324611	27324891	281	peak_1938	641	575
chr10	75855	ENSMUST00000187815	27328102	27328382	281	peak_1939	618	506
chr10	75855	ENSMUST00000187815	27344420	27344760	341	peak_1940	879	727
chr10	75855	ENSMUST00000187815	27347002	27347293	292	peak_1941	594	528
chr10	75855	ENSMUST00000187815	27350282	27350614	333	peak_1942	1005	892
chr10	75855	ENSMUST00000187815	27368988	27369324	337	peak_1943	983	832
chr10	75855	ENSMUST00000187815	27422537	27422870	334	peak_1944	888	927
chr10	75855	ENSMUST00000187815	27459319	27459601	283	peak_1945	700	760
chr10	75855	ENSMUST00000187815	27467246	27467525	280	peak_1946	744	727
chr10	19272	ENSMUST00000219621	28383257	28383456	200	peak_1947	112	101
chr10	19272	ENSMUST00000219621	28465649	28465872	224	peak_1948	195	232
chr10	19272	ENSMUST00000219621	28492749	28493042	294	peak_1949	198	121
chr10	19272	ENSMUST00000219621	28559838	28560044	207	peak_1950	148	119
chr10	212448	ENSMUST00000217011	29196606	29197099	494	peak_1951	177	166
chr10	73681	ENSMUST00000215041	30535203	30535402	200	peak_1952	136	107
chr10	211329	ENSMUST00000217398	30691087	30691777	691	peak_1953	507	450
chr10	212898	ENSMUST00000216774	34151611	34152436	826	peak_1954	658	572
chr10	212898	ENSMUST00000216774	34152543	34152793	251	peak_1955	396	386
chr10	212898	ENSMUST00000216774	34153144	34154126	983	peak_1956	828	807
chr10	212898	ENSMUST00000216774	34162887	34163104	218	peak_1957	228	188
chr10	212898	ENSMUST00000217051	34183833	34184223	391	peak_1958	389	353
chr10	15182	ENSMUST00000128031	36987913	36988143	231	peak_1959	1152	1051
chr10	15182	ENSMUST00000128031	36991598	36991864	267	peak_1960	1601	1410
chr10	15182	ENSMUST00000128031	36993420	36993796	377	peak_1961	1169	1183
chr10	15182	ENSMUST00000123010	36997802	36998061	260	peak_1962	1242	1226
chr10	15182	ENSMUST00000123010	36998283	36998525	243	peak_1963	2451	2195
chr10	15182	ENSMUST00000123010	37000195	37000417	223	peak_1964	1555	1481
chr10	15182	ENSMUST00000123010	37001333	37001808	476	peak_1965	2099	1799
chr10	17118	ENSMUST00000092584	37133537	37134043	507	peak_1966	1309	1236
chr10	17118	ENSMUST00000092584	37135183	37136271	1089	peak_1967	8977	8521
chr10	17118	ENSMUST00000092584	37136574	37137042	469	peak_1968	3881	3246
chr10	17118	ENSMUST00000092584	37138686	37138968	283	peak_1969	2412	2531
chr10	19714	ENSMUST00000139803	39817089	39817291	203	peak_1970	172	164
chr10	19714	ENSMUST00000139803	39820941	39825100	4160	peak_1971	3023	2866
chr10	19714	ENSMUST00000145333	39827667	39828605	939	peak_1972	675	565
chr10	19714	ENSMUST00000145333	39843275	39843474	200	peak_1973	155	145
chr10	19714	ENSMUST00000123103	39846563	39846777	215	peak_1974	119	152
chr10	19714	ENSMUST00000127726	39863644	39863869	226	peak_1975	136	119
chr10	19714	ENSMUST00000127726	39864472	39864777	306	peak_1976	223	250
chr10	19714	ENSMUST00000127726	39867142	39867395	254	peak_1977	121	157
chr10	19714	ENSMUST00000127726	39873946	39874574	629	peak_1978	363	304
chr10	19714	ENSMUST00000127726	39874670	39874918	249	peak_1979	158	105
chr10	70840	ENSMUST00000078314	40479607	40479808	202	peak_1980	137	133
chr10	71713	ENSMUST00000216025	40832411	40832890	480	peak_1981	669	661
chr10	103199	ENSMUST00000043814	41188541	41188868	328	peak_1982	244	206
chr10	103199	ENSMUST00000043814	41228227	41228442	216	peak_1983	171	117
chr10	103199	ENSMUST00000043814	41240570	41240769	200	peak_1984	197	192
chr10	56484	ENSMUST00000177542	42182006	42182237	232	peak_1985	221	213
chr10	56484	ENSMUST00000177542	42185970	42186267	298	peak_1986	392	391
chr10	56484	ENSMUST00000177542	42196895	42197342	448	peak_1987	678	554
chr10	140740	ENSMUST00000144228	42789127	42789326	200	peak_1988	385	334
chr10	140740	ENSMUST00000124613	42801458	42801854	397	peak_1989	649	613
[truncated: 19,627 more rows]

## Sheet: Igf2bp3_RIP_Anno
Igf2bp3_RIP_Anno
Column A:chr, chromosome name
Column B: geneid, the gene identifier.
Column C: transcriptId, the transcript identifier.
Column D: start, peak start site.
Column E: end, peak end site.
Column F: width, peak length.
Column G: peak_no,prek_number.
Column H ~ K: counts of all samples of the peaks.
chr	geneId	transcriptId	start	end	width	peak_no	Con_Igf2bp3_rep1	Con_Igf2bp3_rep2	La_Igf2bp3_rep1	La_Igf2bp3_rep2
chr1	18777	ENSMUST00000141278.1	4844831	4845091	261	peak_2	136	557	219	633
chr1	18777	ENSMUST00000141278.1	4845529	4846041	513	peak_3	390	1469	747	1994
chr1	21399	ENSMUST00000165720.2	4867308	4867516	209	peak_4	286	644	449	1135
chr1	21399	ENSMUST00000165720.2	4886551	4886806	256	peak_5	249	420	562	970
chr1	21399	ENSMUST00000165720.2	4889333	4889574	242	peak_6	294	593	624	1303
chr1	21399	ENSMUST00000165720.2	4890576	4890780	205	peak_7	189	426	403	1007
chr1	21399	ENSMUST00000165720.2	4891738	4891969	232	peak_8	182	334	382	793
chr1	21399	ENSMUST00000165720.2	4893261	4893461	201	peak_9	191	356	397	737
chr1	21399	ENSMUST00000165720.2	4896194	4896546	353	peak_10	278	760	466	1352
chr1	12421	ENSMUST00000161327.7	6233885	6234202	318	peak_11	35	161	72	235
chr1	12421	ENSMUST00000159802.1	6239809	6240205	397	peak_12	165	417	202	644
chr1	12421	ENSMUST00000159802.1	6243945	6244207	263	peak_13	86	250	132	324
chr1	12421	ENSMUST00000162257.7	6244730	6245453	724	peak_14	174	419	275	608
chr1	12421	ENSMUST00000162257.7	6247919	6250109	2191	peak_15	1196	2156	1665	3225
chr1	12421	ENSMUST00000161183.1	6260751	6260952	202	peak_16	62	162	100	219
chr1	12421	ENSMUST00000159349.1	6262664	6263215	552	peak_17	168	335	240	570
chr1	12421	ENSMUST00000159656.1	6274080	6274800	721	peak_18	139	447	275	599
chr1	319263	ENSMUST00000182675.7	7120116	7120584	469	peak_19	183	252	248	405
chr1	319263	ENSMUST00000183204.1	7169448	7169829	382	peak_20	175	408	297	603
chr1	319263	ENSMUST00000183204.1	7170135	7170779	645	peak_21	258	576	439	713
chr1	319263	ENSMUST00000183204.1	7171083	7171657	575	peak_22	107	400	171	510
chr1	319263	ENSMUST00000183204.1	7172148	7172741	594	peak_23	193	547	310	642
chr1	17864	ENSMUST00000160022.1	9668308	9668558	251	peak_24	47	148	99	281
chr1	17864	ENSMUST00000160022.1	9668889	9669088	200	peak_25	18	40	43	83
chr1	17864	ENSMUST00000160022.1	9669858	9670113	256	peak_26	43	94	62	226
chr1	17864	ENSMUST00000160022.1	9672246	9672447	202	peak_27	75	140	120	244
chr1	17864	ENSMUST00000160022.1	9673768	9674022	255	peak_28	76	120	163	165
chr1	17864	ENSMUST00000160022.1	9676068	9676412	345	peak_29	69	247	116	252
chr1	17864	ENSMUST00000088658.10	9720833	9721530	698	peak_30	157	281	220	443
chr1	17864	ENSMUST00000088658.10	9721748	9721964	217	peak_31	92	216	104	296
chr1	17864	ENSMUST00000088658.10	9722702	9724153	1452	peak_32	542	916	858	1350
chr1	73331	ENSMUST00000181821.7	9724456	9725545	1090	peak_33	543	1550	759	1742
chr1	73331	ENSMUST00000181821.7	9737039	9737249	211	peak_34	147	321	156	293
chr1	73331	ENSMUST00000181821.7	9745560	9746542	983	peak_35	749	1525	943	2089
chr1	70675	ENSMUST00000057438.6	9746676	9748388	1713	peak_36	908	2354	857	2427
chr1	211673	ENSMUST00000187417.1	10137583	10139165	1583	peak_37	463	1913	746	2686
chr1	211673	ENSMUST00000187417.1	10142636	10142897	262	peak_38	84	349	163	532
chr1	211673	ENSMUST00000142497.1	10151831	10152033	203	peak_39	190	413	250	707
chr1	211673	ENSMUST00000142497.1	10154292	10154608	317	peak_40	183	457	341	728
chr1	211673	ENSMUST00000142497.1	10157007	10157227	221	peak_41	184	428	302	612
chr1	211673	ENSMUST00000156563.1	10158002	10158232	231	peak_42	169	386	226	687
chr1	211673	ENSMUST00000156563.1	10159577	10160170	594	peak_43	304	726	481	1293
chr1	211673	ENSMUST00000128834.1	10173258	10173468	211	peak_44	170	361	207	551
chr1	211673	ENSMUST00000128834.1	10179873	10180155	283	peak_45	166	336	229	570
chr1	211673	ENSMUST00000128834.1	10180907	10181168	262	peak_46	210	385	301	702
chr1	211673	ENSMUST00000128834.1	10184076	10184680	605	peak_47	249	518	345	811
chr1	211673	ENSMUST00000186720.1	10188857	10189134	278	peak_48	250	763	375	1012
chr1	211673	ENSMUST00000186720.1	10189312	10189786	475	peak_49	238	714	341	1080
chr1	211673	ENSMUST00000186720.1	10199795	10200092	298	peak_50	197	566	271	839
chr1	211673	ENSMUST00000186720.1	10209565	10209890	326	peak_51	270	504	419	914
chr1	211673	ENSMUST00000186720.1	10213103	10213395	293	peak_52	274	615	481	1060
chr1	211673	ENSMUST00000186720.1	10214215	10214419	205	peak_53	262	530	370	780
chr1	211673	ENSMUST00000186720.1	10215879	10216155	277	peak_54	375	650	545	1027
chr1	240725	ENSMUST00000186674.1	12807721	12807983	263	peak_55	255	420	277	205
chr1	240725	ENSMUST00000189447.1	12835934	12836144	211	peak_56	116	325	117	140
chr1	240725	ENSMUST00000185780.1	12858617	12858869	253	peak_57	88	185	86	100
chr1	240725	ENSMUST00000185780.1	12859533	12859881	349	peak_58	168	572	227	238
chr1	17978	ENSMUST00000146784.1	13140228	13141517	1290	peak_59	364	1008	722	1518
chr1	17978	ENSMUST00000146784.1	13141859	13142354	496	peak_60	281	573	409	814
chr1	17978	ENSMUST00000146784.1	13142535	13142900	366	peak_61	132	380	242	479
chr1	17978	ENSMUST00000133232.1	13150785	13151013	229	peak_62	59	279	188	426
chr1	17978	ENSMUST00000133232.1	13152843	13153208	366	peak_63	181	323	383	517
chr1	17978	ENSMUST00000133232.1	13164979	13165286	308	peak_64	138	265	247	398
chr1	17978	ENSMUST00000133232.1	13174181	13174460	280	peak_65	164	344	271	491
chr1	17978	ENSMUST00000133232.1	13174756	13175459	704	peak_66	277	654	459	824
chr1	72265	ENSMUST00000185447.1	13564935	13565211	277	peak_67	208	741	439	1081
chr1	212442	ENSMUST00000156222.1	13624972	13625892	921	peak_68	362	689	583	1275
chr1	212442	ENSMUST00000156222.1	13626093	13626495	403	peak_69	337	989	527	1780
chr1	212442	ENSMUST00000156222.1	13630145	13630344	200	peak_70	72	260	109	506
chr1	212442	ENSMUST00000156222.1	13638311	13638589	279	peak_71	190	300	238	630
chr1	14048	ENSMUST00000189526.1	14169141	14171104	1964	peak_72	450	2212	1145	5114
chr1	14048	ENSMUST00000189526.1	14183225	14183585	361	peak_73	68	346	149	681
chr1	14048	ENSMUST00000189526.1	14184480	14184842	363	peak_74	79	343	157	773
chr1	14048	ENSMUST00000189526.1	14208957	14209156	200	peak_75	76	389	177	820
chr1	14048	ENSMUST00000189526.1	14231509	14231745	237	peak_76	125	519	287	1064
chr1	14048	ENSMUST00000189526.1	14252435	14252771	337	peak_77	348	828	827	2025
chr1	14048	ENSMUST00000189526.1	14253050	14253285	236	peak_78	214	475	422	1172
chr1	14048	ENSMUST00000190337.6	14274109	14274398	290	peak_79	163	359	421	955
chr1	29819	ENSMUST00000115360.7	16389984	16390214	231	peak_80	66	127	82	202
chr1	29819	ENSMUST00000159558.7	16463127	16463328	202	peak_81	89	301	109	279
chr1	57339	ENSMUST00000186024.1	17004115	17004729	615	peak_82	333	619	247	567
chr1	17215	ENSMUST00000191061.1	20803181	20803380	200	peak_83	390	700	457	756
chr1	17215	ENSMUST00000190421.1	20808823	20809022	200	peak_84	264	580	384	760
chr1	70155	ENSMUST00000186064.6	23367344	23367870	527	peak_85	27	101	94	248
chr1	70155	ENSMUST00000186064.6	23368186	23368546	361	peak_86	32	63	66	179
chr1	70155	ENSMUST00000186064.6	23369943	23370437	495	peak_87	137	259	224	747
chr1	98366	ENSMUST00000136506.1	23845728	23846269	542	peak_88	337	1010	598	1501
chr1	98366	ENSMUST00000136506.1	23846440	23846657	218	peak_89	141	687	235	798
chr1	98366	ENSMUST00000136506.1	23849446	23849648	203	peak_90	91	339	176	370
chr1	98366	ENSMUST00000136506.1	23853499	23853710	212	peak_91	210	544	335	728
chr1	98366	ENSMUST00000148710.7	23866231	23866473	243	peak_92	281	218	480	561
chr1	98366	ENSMUST00000148710.7	23877761	23877977	217	peak_93	151	445	252	706
chr1	68002	ENSMUST00000027338.3	24011119	24011367	249	peak_94	37	109	22	117
chr1	68002	ENSMUST00000027338.3	24011788	24012694	907	peak_95	725	2953	847	2851
chr1	68002	ENSMUST00000027338.3	24014819	24015049	231	peak_96	155	687	201	722
chr1	68187	ENSMUST00000187619.6	24020708	24020950	243	peak_97	319	1241	350	1261
chr1	68187	ENSMUST00000187619.6	24021933	24022151	219	peak_98	227	1269	255	1118
chr1	68187	ENSMUST00000187619.6	24024852	24025052	201	peak_99	163	1164	198	980
chr1	68187	ENSMUST00000186331.1	24028268	24030683	2416	peak_100	2766	11706	2976	11096
chr1	68187	ENSMUST00000186331.1	24030829	24031036	208	peak_101	386	1080	508	1001
chr1	68187	ENSMUST00000186331.1	24044128	24044414	287	peak_102	341	1845	399	1821
chr1	68187	ENSMUST00000186331.1	24049176	24049376	201	peak_103	160	936	174	861
chr1	68187	ENSMUST00000186331.1	24053291	24053495	205	peak_104	222	1357	272	1103
chr1	68187	ENSMUST00000186331.1	24054084	24054319	236	peak_105	290	1335	322	1142
chr1	68187	ENSMUST00000186331.1	24055754	24056110	357	peak_106	370	1700	475	1541
chr1	68187	ENSMUST00000186331.1	24057375	24057638	264	peak_107	159	698	195	698
chr1	68187	ENSMUST00000188712.6	24067929	24068160	232	peak_108	410	1205	498	1271
chr1	68187	ENSMUST00000188712.6	24086606	24086808	203	peak_109	367	669	408	502
chr1	213109	ENSMUST00000190190.1	30803179	30806029	2851	peak_110	3129	5400	3568	7020
chr1	213109	ENSMUST00000190190.1	30808729	30808955	227	peak_111	138	339	163	413
chr1	213109	ENSMUST00000191329.1	30811884	30812088	205	peak_112	133	437	152	557
chr1	213109	ENSMUST00000187316.1	30813069	30813347	279	peak_113	190	549	208	724
chr1	213109	ENSMUST00000187316.1	30813994	30814288	295	peak_114	287	536	395	893
chr1	213109	ENSMUST00000187316.1	30820145	30820395	251	peak_115	225	486	252	683
chr1	213109	ENSMUST00000187316.1	30821211	30821511	301	peak_116	223	629	335	838
chr1	213109	ENSMUST00000187316.1	30824257	30824631	375	peak_117	302	572	444	720
chr1	213109	ENSMUST00000187316.1	30829958	30830762	805	peak_118	588	1455	625	1962
chr1	213109	ENSMUST00000187316.1	30830891	30831669	779	peak_119	536	1137	722	1467
chr1	213109	ENSMUST00000088310.9	30863104	30863371	268	peak_120	127	309	121	301
chr1	433406	ENSMUST00000130934.1	30940716	30940916	201	peak_121	100	365	151	352
chr1	433406	ENSMUST00000130934.1	30942513	30942927	415	peak_122	171	607	374	794
chr1	433406	ENSMUST00000130934.1	30943063	30943455	393	peak_123	271	604	384	1019
chr1	19243	ENSMUST00000153681.1	30946120	30946776	657	peak_124	705	2143	997	2729
chr1	19335	ENSMUST00000115174.3	33721410	33721610	201	peak_125	71	95	129	105
chr1	19335	ENSMUST00000132066.3	33739135	33739544	410	peak_126	110	437	159	672
chr1	98403	ENSMUST00000151055.7	33777310	33777511	202	peak_127	62	151	107	224
chr1	98403	ENSMUST00000140163.1	33793391	33793681	291	peak_128	117	319	161	452
chr1	98403	ENSMUST00000140163.1	33794633	33795105	473	peak_129	96	274	140	315
chr1	98403	ENSMUST00000140163.1	33796923	33797122	200	peak_130	125	286	127	256
chr1	98403	ENSMUST00000140163.1	33799084	33799837	754	peak_131	273	639	331	815
chr1	98403	ENSMUST00000140163.1	33800010	33800499	490	peak_132	198	428	220	535
chr1	98403	ENSMUST00000140163.1	33800726	33800976	251	peak_133	116	236	162	381
chr1	98403	ENSMUST00000140163.1	33801178	33801513	336	peak_134	133	378	156	400
chr1	98403	ENSMUST00000140163.1	33802044	33803249	1206	peak_135	547	1561	584	2095
chr1	98403	ENSMUST00000115167.7	33803490	33803692	203	peak_136	146	331	208	439
chr1	433287	ENSMUST00000117459.2	33852405	33852605	201	peak_137	44	62	43	120
chr1	13518	ENSMUST00000187486.6	33968623	33968823	201	peak_138	110	319	73	416
chr1	13518	ENSMUST00000182314.7	34006124	34006352	229	peak_139	141	669	75	745
chr1	13518	ENSMUST00000182410.2	34086051	34086252	202	peak_140	80	323	111	475
chr1	13518	ENSMUST00000183302.5	34152009	34152393	385	peak_141	146	970	152	1070
chr1	13518	ENSMUST00000183302.5	34154388	34154597	210	peak_142	229	1545	204	1860
chr1	13518	ENSMUST00000183302.5	34156443	34156871	429	peak_143	258	1566	288	2072
chr1	13518	ENSMUST00000185269.6	34160870	34161139	270	peak_144	185	1212	253	1483
chr1	13518	ENSMUST00000185269.6	34162895	34163275	381	peak_145	365	2098	442	2306
chr1	13518	ENSMUST00000185269.6	34163507	34163709	203	peak_146	206	510	209	846
chr1	13518	ENSMUST00000185269.6	34163901	34164380	480	peak_147	467	1594	542	2589
chr1	13518	ENSMUST00000185269.6	34166752	34166970	219	peak_148	118	581	182	775
chr1	13518	ENSMUST00000185269.6	34167196	34167967	772	peak_149	272	1565	380	1954
chr1	13518	ENSMUST00000185269.6	34169011	34169274	264	peak_150	137	776	138	926
chr1	13518	ENSMUST00000185269.6	34170249	34170448	200	peak_151	197	747	236	1054
chr1	13518	ENSMUST00000185269.6	34170940	34171301	362	peak_152	376	1646	358	2309
chr1	13518	ENSMUST00000185269.6	34171991	34172281	291	peak_153	233	1452	214	1837
chr1	13518	ENSMUST00000185269.6	34172844	34173043	200	peak_154	126	762	152	978
chr1	13518	ENSMUST00000185269.6	34173947	34174172	226	peak_155	159	1008	214	1186
chr1	13518	ENSMUST00000185269.6	34174549	34174790	242	peak_156	232	1174	324	1551
chr1	13518	ENSMUST00000185269.6	34183835	34184090	256	peak_157	280	836	372	1288
chr1	13518	ENSMUST00000185269.6	34185792	34186044	253	peak_158	298	1246	385	1647
chr1	13518	ENSMUST00000185269.6	34186633	34186915	283	peak_159	299	1107	312	1634
chr1	13518	ENSMUST00000185269.6	34187796	34193488	5693	peak_160	4218	22807	4251	26822
chr1	13518	ENSMUST00000185269.6	34193829	34194134	306	peak_161	216	952	216	1321
chr1	13518	ENSMUST00000185269.6	34195675	34195930	256	peak_162	147	835	152	1250
chr1	13518	ENSMUST00000185269.6	34197028	34197294	267	peak_163	278	917	369	1637
chr1	13518	ENSMUST00000194192.2	34198329	34198711	383	peak_164	592	1524	633	2530
chr1	13518	ENSMUST00000194192.2	34199122	34199466	345	peak_165	345	1620	365	2037
chr1	13518	ENSMUST00000194192.2	34200677	34201357	681	peak_166	487	2856	542	3646
chr1	13518	ENSMUST00000194192.2	34202294	34202587	294	peak_167	163	1152	161	1294
chr1	13518	ENSMUST00000194192.2	34210986	34211231	246	peak_168	138	970	122	1090
chr1	13518	ENSMUST00000194192.2	34212118	34212469	352	peak_169	230	1777	230	2209
chr1	13518	ENSMUST00000194192.2	34212732	34212959	228	peak_170	80	795	138	1007
chr1	13518	ENSMUST00000194192.2	34214388	34214644	257	peak_171	248	1282	262	1610
chr1	13518	ENSMUST00000194192.2	34215342	34215583	242	peak_172	314	1063	337	1534
chr1	13518	ENSMUST00000194192.2	34218158	34218506	349	peak_173	396	1429	433	2414
chr1	13518	ENSMUST00000194192.2	34219209	34219449	241	peak_174	229	576	255	1309
chr1	13518	ENSMUST00000194192.2	34223606	34223969	364	peak_175	312	1539	320	1972
chr1	13518	ENSMUST00000194192.2	34225336	34225969	634	peak_176	625	3203	740	4107
chr1	13518	ENSMUST00000194192.2	34227650	34229088	1439	peak_177	1385	6011	1612	8726
chr1	13518	ENSMUST00000194192.2	34242470	34242733	264	peak_178	116	747	133	1044
chr1	13518	ENSMUST00000194192.2	34244237	34244506	270	peak_179	263	1214	317	1628
chr1	13518	ENSMUST00000182018.7	34247507	34247711	205	peak_180	147	589	142	842
chr1	13518	ENSMUST00000182018.7	34249378	34250016	639	peak_181	346	1733	402	2288
chr1	13518	ENSMUST00000182018.7	34250456	34250690	235	peak_182	137	1015	246	1416
chr1	13518	ENSMUST00000182018.7	34251534	34251917	384	peak_183	228	1514	363	2032
chr1	13518	ENSMUST00000182018.7	34252634	34252984	351	peak_184	248	1639	322	2089
chr1	13518	ENSMUST00000182018.7	34256083	34256632	550	peak_185	257	1703	309	2225
chr1	13518	ENSMUST00000182018.7	34257583	34257894	312	peak_186	371	1474	386	2114
chr1	13518	ENSMUST00000182018.7	34259988	34260361	374	peak_187	462	2264	508	2919
chr1	13518	ENSMUST00000182018.7	34261857	34262226	370	peak_188	400	1848	431	2635
chr1	13518	ENSMUST00000182018.7	34263103	34263414	312	peak_189	302	1486	267	1753
chr1	13518	ENSMUST00000185736.1	34264337	34264814	478	peak_190	189	899	208	1084
chr1	13518	ENSMUST00000185736.1	34268119	34268320	202	peak_191	189	740	207	1094
chr1	13518	ENSMUST00000185736.1	34268584	34268842	259	peak_192	208	856	228	1176
chr1	13518	ENSMUST00000185736.1	34270665	34270926	262	peak_193	194	1001	212	1445
chr1	13518	ENSMUST00000185736.1	34271165	34271478	314	peak_194	249	909	271	1340
chr1	13518	ENSMUST00000185736.1	34274005	34274306	302	peak_195	222	1064	213	1411
chr1	13518	ENSMUST00000185736.1	34275054	34275300	247	peak_196	153	1133	159	1291
chr1	13518	ENSMUST00000185736.1	34275524	34275873	350	peak_197	241	1417	282	1691
chr1	13518	ENSMUST00000185736.1	34277909	34278109	201	peak_198	184	1177	235	1387
chr1	13518	ENSMUST00000183100.7	34282247	34282557	311	peak_199	240	1797	260	2233
chr1	13518	ENSMUST00000183100.7	34284121	34284349	229	peak_200	57	592	78	735
chr1	13518	ENSMUST00000183100.7	34289372	34289606	235	peak_201	163	812	205	1050
chr1	13518	ENSMUST00000183100.7	34290282	34290545	264	peak_202	489	1286	407	2011
chr1	13518	ENSMUST00000183100.7	34291610	34291823	214	peak_203	269	851	204	1419
chr1	13518	ENSMUST00000183100.7	34293178	34293378	201	peak_204	184	1027	165	1260
chr1	13518	ENSMUST00000182507.3	34294202	34294511	310	peak_205	185	1032	204	1157
chr1	13518	ENSMUST00000182507.3	34294991	34295306	316	peak_206	180	1179	177	1407
chr1	13518	ENSMUST00000182507.3	34302647	34303029	383	peak_207	386	1841	446	2070
chr1	13518	ENSMUST00000182507.3	34303242	34303441	200	peak_208	134	833	159	877
chr1	13518	ENSMUST00000182507.3	34307168	34308509	1342	peak_209	1216	4557	1424	6666
chr1	226970	ENSMUST00000160855.1	34815393	34815704	312	peak_210	207	863	364	997
chr1	226970	ENSMUST00000160855.1	34819751	34820132	382	peak_211	489	1376	736	1649
chr1	50785	ENSMUST00000088174.3	36105989	36106188	200	peak_212	295	876	364	890
chr1	102465540	ENSMUST00000184790.1	36143806	36144027	222	peak_213	247	694	254	673
chr1	102465540	ENSMUST00000184790.1	36146065	36146349	285	peak_214	147	684	184	907
chr1	320011	ENSMUST00000173250.1	36157499	36157698	200	peak_215	62	231	69	297
chr1	320011	ENSMUST00000173082.1	36162288	36162492	205	peak_216	193	640	267	787
chr1	320011	ENSMUST00000173082.1	36164458	36164657	200	peak_217	139	685	200	861
chr1	320011	ENSMUST00000174224.7	36175052	36175256	205	peak_218	130	570	177	695
chr1	320011	ENSMUST00000173166.1	36192433	36192638	206	peak_219	293	489	391	613
chr1	320011	ENSMUST00000174142.1	36210035	36210234	200	peak_220	137	337	155	394
chr1	320011	ENSMUST00000174142.1	36211437	36211677	241	peak_221	198	348	241	392
chr1	320011	ENSMUST00000174142.1	36216191	36216503	313	peak_222	286	806	432	997
chr1	320011	ENSMUST00000174716.7	36227522	36227789	268	peak_223	227	571	297	684
chr1	320011	ENSMUST00000174716.7	36234855	36235054	200	peak_224	215	447	252	547
chr1	22637	ENSMUST00000190128.1	36792377	36793364	988	peak_225	961	2703	1519	4375
chr1	22637	ENSMUST00000190128.1	36794087	36794326	240	peak_226	432	733	653	1402
chr1	56030	ENSMUST00000187917.1	36794849	36795067	219	peak_227	323	777	466	1060
chr1	56030	ENSMUST00000187917.1	36796224	36796460	237	peak_228	368	784	538	1481
chr1	56030	ENSMUST00000187917.1	36798948	36799576	629	peak_229	811	2155	1177	4058
chr1	56030	ENSMUST00000187917.1	36801940	36802139	200	peak_230	184	791	265	1172
chr1	56030	ENSMUST00000187917.1	36804489	36804814	326	peak_231	426	1132	647	1869
chr1	56030	ENSMUST00000187917.1	36807932	36808612	681	peak_232	1133	2644	1553	4589
chr1	56030	ENSMUST00000187917.1	36808887	36809087	201	peak_233	269	825	326	1220
chr1	56030	ENSMUST00000187917.1	36811532	36811733	202	peak_234	173	530	276	1083
chr1	56030	ENSMUST00000187917.1	36812660	36812859	200	peak_235	144	531	225	864
chr1	56030	ENSMUST00000191381.1	36815500	36815700	201	peak_236	109	549	192	740
chr1	56030	ENSMUST00000191381.1	36815915	36816349	435	peak_237	310	1478	523	2248
chr1	56030	ENSMUST00000189470.1	36818712	36818913	202	peak_238	184	751	251	1334
chr1	56030	ENSMUST00000190442.1	36819099	36819412	314	peak_239	293	986	485	1697
chr1	56030	ENSMUST00000186486.1	36823077	36823276	200	peak_240	227	913	416	1383
chr1	56030	ENSMUST00000186486.1	36825311	36825723	413	peak_241	300	646	391	1228
chr1	56030	ENSMUST00000186486.1	36827101	36827590	490	peak_242	499	1182	667	2137
chr1	56030	ENSMUST00000186486.1	36840438	36840670	233	peak_243	134	385	214	757
chr1	56030	ENSMUST00000186486.1	36872548	36872749	202	peak_244	180	629	257	1012
chr1	56030	ENSMUST00000027290.11	36939431	36939697	267	peak_245	201	267	276	379
chr1	76178	ENSMUST00000027286.6	37417285	37417946	662	peak_246	504	3191	925	4175
chr1	76178	ENSMUST00000027286.6	37418128	37418691	564	peak_247	605	2428	1040	3975
chr1	76178	ENSMUST00000027286.6	37419276	37419528	253	peak_248	262	1400	373	2031
chr1	76178	ENSMUST00000027286.6	37419777	37420801	1025	peak_249	1066	4543	1771	6374
chr1	226982	ENSMUST00000192548.5	38018675	38019513	839	peak_250	2293	1712	2366	2851
chr1	226982	ENSMUST00000193806.5	38035797	38036266	470	peak_251	1287	1484	1340	1798
chr1	226982	ENSMUST00000193806.5	38037010	38037626	617	peak_252	556	729	617	898
chr1	226982	ENSMUST00000193806.5	38041572	38041777	206	peak_253	362	554	370	586
chr1	226982	ENSMUST00000195664.1	38049016	38049311	296	peak_254	623	963	569	1247
chr1	56210	ENSMUST00000193008.1	38051452	38051902	451	peak_255	422	878	388	1008
chr1	52846	ENSMUST00000195567.1	39539709	39539909	201	peak_256	186	409	213	361
chr1	26921	ENSMUST00000193514.6	39961982	39962181	200	peak_257	519	1789	460	1629
chr1	26921	ENSMUST00000195356.1	39986510	39986793	284	peak_258	1392	2837	1300	2798
chr1	26921	ENSMUST00000195356.1	39988781	39988980	200	peak_259	728	1233	654	1239
chr1	26921	ENSMUST00000195356.1	39989965	39990222	258	peak_260	1459	2236	1494	2391
chr1	26921	ENSMUST00000195356.1	39996837	39997148	312	peak_261	2176	2690	2106	2849
chr1	26921	ENSMUST00000191865.1	40000365	40000630	266	peak_262	666	2654	709	2077
chr1	26921	ENSMUST00000192884.1	40011480	40011792	313	peak_263	2227	7489	2166	5745
chr1	26921	ENSMUST00000192884.1	40013928	40014172	245	peak_264	1191	4325	1013	3279
chr1	26921	ENSMUST00000192884.1	40014439	40014638	200	peak_265	817	3830	801	2705
chr1	26921	ENSMUST00000191657.1	40019430	40019631	202	peak_266	867	2326	836	1962
chr1	26921	ENSMUST00000191657.1	40023210	40023445	236	peak_267	1262	3987	1246	4206
chr1	26921	ENSMUST00000191657.1	40024124	40024339	216	peak_268	602	2290	598	1836
chr1	26921	ENSMUST00000191657.1	40024567	40025569	1003	peak_269	2369	7876	2399	6765
chr1	26921	ENSMUST00000191657.1	40025808	40026122	315	peak_270	444	2530	376	2030
chr1	107527	ENSMUST00000192551.1	40312963	40313290	328	peak_271	20	86	146	794
chr1	107527	ENSMUST00000192551.1	40313912	40314319	408	peak_272	40	59	161	688
chr1	69527	ENSMUST00000202358.1	42905246	42905478	233	peak_273	93	305	90	286
chr1	73122	ENSMUST00000188598.1	43047797	43048030	234	peak_274	115	327	149	436
chr1	73122	ENSMUST00000188598.1	43075740	43076015	276	peak_275	60	244	95	301
chr1	17974	ENSMUST00000114744.2	43553676	43553880	205	peak_276	122	567	128	425
chr1	17974	ENSMUST00000114744.2	43569043	43569463	421	peak_277	191	1035	247	805
chr1	17974	ENSMUST00000114744.2	43570114	43570418	305	peak_278	287	679	313	706
chr1	78896	ENSMUST00000027217.8	43750242	43750471	230	peak_279	212	667	195	492
chr1	67883	ENSMUST00000136179.7	43780134	43780333	200	peak_280	126	579	204	267
chr1	22019	ENSMUST00000189388.6	43949129	43949328	200	peak_281	119	290	199	460
chr1	22019	ENSMUST00000186441.1	43953084	43953340	257	peak_282	449	767	532	1170
chr1	22019	ENSMUST00000186441.1	43954405	43954645	241	peak_283	374	745	345	1178
chr1	22019	ENSMUST00000186441.1	43956309	43956587	279	peak_284	239	959	277	1069
chr1	22019	ENSMUST00000186441.1	43959888	43960111	224	peak_285	70	281	98	395
chr1	22019	ENSMUST00000186441.1	43968781	43968996	216	peak_286	173	828	210	944
chr1	22019	ENSMUST00000186441.1	43975247	43975472	226	peak_287	149	645	220	774
chr1	22019	ENSMUST00000190207.1	43981533	43981740	208	peak_288	166	594	224	744
chr1	22019	ENSMUST00000190207.1	43983025	43983525	501	peak_289	824	1318	955	1962
chr1	22019	ENSMUST00000190207.1	43990345	43990552	208	peak_290	332	666	448	909
chr1	22019	ENSMUST00000187115.1	43992103	43992371	269	peak_291	363	663	459	1003
chr1	22019	ENSMUST00000187115.1	43999464	43999723	260	peak_292	200	577	235	792
chr1	22019	ENSMUST00000187115.1	44001173	44001410	238	peak_293	352	984	449	1219
chr1	22019	ENSMUST00000187115.1	44001928	44002842	915	peak_294	518	1271	612	1722
chr1	246229	ENSMUST00000129068.1	44126204	44126573	370	peak_295	157	400	253	611
chr1	246229	ENSMUST00000129068.1	44127440	44127643	204	peak_296	48	155	124	306
chr1	246229	ENSMUST00000129068.1	44129087	44129287	201	peak_297	46	158	103	248
chr1	22592	ENSMUST00000027214.3	44142756	44143784	1029	peak_298	368	974	665	1681
chr1	22592	ENSMUST00000155862.1	44163741	44163973	233	peak_299	103	180	93	176
chr1	22592	ENSMUST00000155862.1	44167336	44167536	201	peak_300	90	328	77	247
chr1	12825	ENSMUST00000123204.1	45321407	45321638	232	peak_301	374	2051	596	1756
chr1	12825	ENSMUST00000190943.1	45331797	45332172	376	peak_302	328	1511	590	1299
chr1	12825	ENSMUST00000186021.1	45345748	45345983	236	peak_303	215	1611	469	1326
chr1	12825	ENSMUST00000186021.1	45346963	45347168	206	peak_304	243	1674	477	1506
chr1	12825	ENSMUST00000186021.1	45348449	45348921	473	peak_305	840	4775	1691	5158
chr1	12832	ENSMUST00000150143.1	45375870	45376374	505	peak_306	1253	6813	882	3909
chr1	12832	ENSMUST00000150143.1	45376685	45376990	306	peak_307	570	2939	412	1824
chr1	12832	ENSMUST00000150143.1	45378356	45378555	200	peak_308	486	2318	340	1384
chr1	12832	ENSMUST00000150143.1	45380129	45380331	203	peak_309	481	2482	302	1227
chr1	12832	ENSMUST00000150143.1	45391684	45391883	200	peak_310	246	1058	216	540
chr1	12832	ENSMUST00000150143.1	45394387	45394621	235	peak_311	550	1169	377	713
chr1	12832	ENSMUST00000150143.1	45394755	45394954	200	peak_312	721	1591	526	856
chr1	12832	ENSMUST00000150143.1	45396104	45396347	244	peak_313	446	1318	363	678
chr1	12832	ENSMUST00000131535.1	45414773	45414973	201	peak_314	302	1477	179	801
chr1	12832	ENSMUST00000131535.1	45442659	45442962	304	peak_315	632	1948	377	1121
chr1	73674	ENSMUST00000186651.1	45823200	45823417	218	peak_316	120	353	162	485
chr1	227059	ENSMUST00000141226.2	46808044	46808423	380	peak_317	161	682	280	889
chr1	227059	ENSMUST00000141226.2	46808548	46808956	409	peak_318	213	836	281	1209
chr1	227059	ENSMUST00000141226.2	46809108	46810080	973	peak_319	307	1174	434	1546
chr1	227059	ENSMUST00000141226.2	46819246	46819600	355	peak_320	224	879	242	990
chr1	227059	ENSMUST00000141226.2	46820530	46820839	310	peak_321	242	715	322	961
chr1	227059	ENSMUST00000141226.2	46827364	46827682	319	peak_322	138	598	165	680
chr1	227059	ENSMUST00000141226.2	46832688	46832901	214	peak_323	130	493	139	593
chr1	227059	ENSMUST00000141226.2	46835168	46836240	1073	peak_324	738	1990	909	2740
chr1	17912	ENSMUST00000145367.1	51750479	51751114	636	peak_325	164	677	195	891
chr1	17912	ENSMUST00000145367.1	51755757	51755956	200	peak_326	69	233	73	367
chr1	17912	ENSMUST00000145367.1	51757886	51758164	279	peak_327	153	369	168	588
chr1	17912	ENSMUST00000145367.1	51762525	51762724	200	peak_328	127	321	151	415
chr1	17912	ENSMUST00000140930.1	51766897	51767099	203	peak_329	100	176	98	252
chr1	17912	ENSMUST00000140930.1	51768727	51769231	505	peak_330	124	362	145	409
chr1	17912	ENSMUST00000140731.7	51773308	51773554	247	peak_331	78	231	105	370
chr1	17912	ENSMUST00000136273.1	51778335	51778651	317	peak_332	109	521	112	549
chr1	17912	ENSMUST00000126952.1	51779656	51779869	214	peak_333	77	271	110	342
chr1	14660	ENSMUST00000136654.1	52163621	52164075	455	peak_334	111	362	116	558
chr1	14660	ENSMUST00000136654.1	52164222	52164797	576	peak_335	215	648	280	896
chr1	14660	ENSMUST00000136654.1	52166067	52166346	280	peak_336	103	477	129	612
chr1	14660	ENSMUST00000156887.7	52185663	52186504	842	peak_337	390	1325	522	2234
chr1	14660	ENSMUST00000156887.7	52186826	52187143	318	peak_338	130	362	160	693
chr1	14660	ENSMUST00000156887.7	52187657	52187973	317	peak_339	255	510	295	844
chr1	14660	ENSMUST00000156887.7	52189520	52189719	200	peak_340	165	548	213	754
chr1	14660	ENSMUST00000138906.7	52191244	52191455	212	peak_341	133	420	143	720
chr1	14660	ENSMUST00000148917.1	52199766	52199966	201	peak_342	169	624	215	928
chr1	14660	ENSMUST00000155587.7	52212280	52212508	229	peak_343	217	674	260	1120
chr1	17936	ENSMUST00000167732.1	52457422	52457772	351	peak_344	85	157	111	370
chr1	17936	ENSMUST00000167732.1	52458006	52458318	313	peak_345	103	366	145	482
chr1	17936	ENSMUST00000167732.1	52458511	52458960	450	peak_346	133	379	172	668
chr1	17936	ENSMUST00000167732.1	52459104	52459327	224	peak_347	93	234	136	349
chr1	17936	ENSMUST00000170269.1	52490423	52490913	491	peak_348	73	347	184	430
chr1	98682	ENSMUST00000147758.7	52708897	52709211	315	peak_349	70	288	72	195
chr1	72085	ENSMUST00000150115.1	53319860	53320061	202	peak_350	68	135	119	244
chr1	98488	ENSMUST00000190419.1	54396310	54396540	231	peak_351	98	126	109	237
chr1	98488	ENSMUST00000190419.1	54397036	54397556	521	peak_352	143	361	169	476
chr1	98488	ENSMUST00000190419.1	54397828	54398072	245	peak_353	48	196	98	276
chr1	98488	ENSMUST00000190419.1	54405923	54406209	287	peak_354	117	273	161	386
chr1	98488	ENSMUST00000041638.7	54475734	54476335	602	peak_355	40	111	102	181
chr1	98488	ENSMUST00000041638.7	54478434	54478784	351	peak_356	38	83	85	169
chr1	81898	ENSMUST00000190175.1	54986249	54986467	219	peak_357	86	251	100	342
chr1	81898	ENSMUST00000190175.1	54987123	54987670	548	peak_358	1203	3380	1716	4830
chr1	81898	ENSMUST00000190175.1	54988009	54988331	323	peak_359	484	1512	674	1969
chr1	81898	ENSMUST00000190175.1	54990365	54990668	304	peak_360	394	1727	606	2499
chr1	81898	ENSMUST00000190175.1	54994436	54994658	223	peak_361	229	886	312	1522
chr1	81898	ENSMUST00000190175.1	54995418	54995667	250	peak_362	686	2013	881	3158
chr1	81898	ENSMUST00000190175.1	54996912	54997311	400	peak_363	962	2336	1188	3761
chr1	81898	ENSMUST00000190175.1	54998113	54998433	321	peak_364	684	1668	931	2729
chr1	81898	ENSMUST00000190175.1	54999662	54999929	268	peak_365	538	1505	715	2239
chr1	81898	ENSMUST00000190175.1	55000139	55000473	335	peak_366	482	1809	667	2080
chr1	81898	ENSMUST00000190175.1	55000805	55001237	433	peak_367	539	1596	656	2161
chr1	81898	ENSMUST00000190175.1	55001454	55001697	244	peak_368	468	1403	604	2045
chr1	81898	ENSMUST00000188859.6	55003172	55003679	508	peak_369	803	2025	950	2822
chr1	81898	ENSMUST00000188859.6	55005905	55006575	671	peak_370	1051	2607	1292	3257
chr1	81898	ENSMUST00000188859.6	55007546	55007912	367	peak_371	930	2023	1190	2775
chr1	81898	ENSMUST00000188859.6	55012104	55012467	364	peak_372	1007	2096	1259	3009
chr1	81898	ENSMUST00000188859.6	55014522	55014758	237	peak_373	577	983	696	1498
chr1	81898	ENSMUST00000188419.1	55016419	55016661	243	peak_374	575	1350	708	1875
chr1	81898	ENSMUST00000188419.1	55016819	55017054	236	peak_375	515	1224	713	1676
chr1	15510	ENSMUST00000027123.14	55077926	55078883	958	peak_376	2340	7759	2505	9784
chr1	15510	ENSMUST00000027123.14	55079067	55079422	356	peak_377	1752	5347	2038	7853
chr1	15510	ENSMUST00000027123.14	55080140	55080530	391	peak_378	3288	7022	3695	10294
chr1	15510	ENSMUST00000027123.14	55082110	55082309	200	peak_379	893	2728	1045	4375
chr1	15510	ENSMUST00000027123.14	55083136	55083337	202	peak_380	1163	3631	1225	5428
chr1	15510	ENSMUST00000027123.14	55083749	55083958	210	peak_381	1244	3629	1355	5078
chr1	15510	ENSMUST00000027123.14	55084660	55084952	293	peak_382	2923	5674	3189	9688
chr1	19070	ENSMUST00000159743.1	55153368	55153666	299	peak_383	187	657	225	711
chr1	212679	ENSMUST00000061334.9	55239053	55239431	379	peak_384	66	211	86	321
chr1	71066	ENSMUST00000062085.5	56794963	56795592	630	peak_385	64	254	142	350
chr1	71066	ENSMUST00000062085.5	56796371	56797376	1006	peak_386	123	403	240	625
chr1	51960	ENSMUST00000163061.7	58013362	58013668	307	peak_387	150	393	284	796
chr1	51960	ENSMUST00000163061.7	58015266	58017959	2694	peak_388	1519	3184	2528	5695
chr1	51960	ENSMUST00000163061.7	58019441	58019683	243	peak_389	101	322	201	540
chr1	11761	ENSMUST00000001027.6	58024616	58025818	1203	peak_390	183	633	345	1130
chr1	66882	ENSMUST00000186949.1	58398819	58399023	205	peak_391	1106	3266	1239	3206
chr1	66882	ENSMUST00000186949.1	58399901	58400102	202	peak_392	694	2325	733	2055
chr1	66882	ENSMUST00000186949.1	58401000	58401403	404	peak_393	1295	3867	1480	4213
chr1	66882	ENSMUST00000186949.1	58402710	58402910	201	peak_394	848	1837	1016	2242
chr1	12747	ENSMUST00000139787.7	58404078	58404277	200	peak_395	561	2324	798	2025
chr1	12747	ENSMUST00000139787.7	58404952	58405524	573	peak_396	1813	7721	1997	7315
chr1	12747	ENSMUST00000139787.7	58405773	58406407	635	peak_397	2451	8333	2714	7695
chr1	12747	ENSMUST00000139787.7	58406610	58407329	720	peak_398	1929	4034	2444	4389
chr1	12633	ENSMUST00000123032.1	58754665	58755459	795	peak_399	249	741	271	635
chr1	12633	ENSMUST00000123032.1	58755764	58756268	505	peak_400	146	592	156	511
chr1	12633	ENSMUST00000123032.1	58756686	58756933	248	peak_401	162	327	186	270
chr1	12633	ENSMUST00000123032.1	58757547	58757903	357	peak_402	98	168	97	218
chr1	12633	ENSMUST00000123032.1	58758157	58758356	200	peak_403	69	299	100	255
chr1	70827	ENSMUST00000172685.1	58901349	58901939	591	peak_404	259	1125	304	1027
chr1	70827	ENSMUST00000172685.1	58902506	58903629	1124	peak_405	486	2332	762	2513
chr1	70827	ENSMUST00000172685.1	58903917	58904125	209	peak_406	208	903	273	858
chr1	70827	ENSMUST00000172685.1	58910094	58910426	333	peak_407	135	608	215	575
chr1	70827	ENSMUST00000174120.1	58946430	58946732	303	peak_408	103	375	94	251
chr1	227157	ENSMUST00000114275.8	59180643	59180842	200	peak_409	75	205	63	126
chr1	14369	ENSMUST00000114246.3	59485684	59485883	200	peak_410	150	311	184	459
chr1	55989	ENSMUST00000187491.1	59703866	59704067	202	peak_411	209	454	290	491
chr1	100217421	ENSMUST00000158468.3	59705471	59705670	200	peak_412	324	595	339	822
chr1	12168	ENSMUST00000087435.6	59763447	59764545	1099	peak_413	769	3914	1291	4267
chr1	12168	ENSMUST00000190659.1	59813482	59813703	222	peak_414	493	1621	794	2155
chr1	12168	ENSMUST00000190659.1	59815078	59815405	328	peak_415	706	2443	1065	2917
chr1	12168	ENSMUST00000190659.1	59841235	59841436	202	peak_416	216	1017	275	1054
chr1	12168	ENSMUST00000190659.1	59842585	59842801	217	peak_417	256	1069	381	1440
chr1	12168	ENSMUST00000190659.1	59845300	59845648	349	peak_418	270	1283	462	1740
chr1	12168	ENSMUST00000190659.1	59846965	59847166	202	peak_419	434	1535	692	1965
chr1	12168	ENSMUST00000190659.1	59850992	59851313	322	peak_420	570	1744	827	2382
chr1	12168	ENSMUST00000190659.1	59852102	59852359	258	peak_421	239	865	364	1096
chr1	12168	ENSMUST00000190659.1	59859012	59859276	265	peak_422	243	1011	395	1126
chr1	12168	ENSMUST00000190659.1	59863636	59863926	291	peak_423	484	1882	738	2380
chr1	12168	ENSMUST00000190659.1	59867145	59868563	1419	peak_424	2512	8374	3777	11440
chr1	12168	ENSMUST00000190659.1	59870099	59877578	7480	peak_425	6003	22946	10239	32811
chr1	72750	ENSMUST00000151630.1	59958141	59958340	200	peak_426	82	260	173	311
chr1	269198	ENSMUST00000188450.6	60234957	60235465	509	peak_427	91	365	121	519
chr1	269198	ENSMUST00000188450.6	60238428	60238674	247	peak_428	68	240	102	308
chr1	269198	ENSMUST00000035569.11	60260059	60260516	458	peak_429	91	201	129	335
chr1	269198	ENSMUST00000159344.1	60270089	60270415	327	peak_430	117	412	146	429
chr1	269198	ENSMUST00000159344.1	60271985	60272201	217	peak_431	61	294	118	345
chr1	269198	ENSMUST00000159344.1	60277800	60278000	201	peak_432	78	171	107	263
chr1	269198	ENSMUST00000159344.1	60295691	60295968	278	peak_433	65	106	110	199
chr1	269198	ENSMUST00000159344.1	60310760	60311004	245	peak_434	36	163	54	210
chr1	77951	ENSMUST00000114202.7	60330808	60331100	293	peak_435	34	214	28	241
chr1	77951	ENSMUST00000114202.7	60333150	60333349	200	peak_436	28	129	43	174
chr1	77951	ENSMUST00000114202.7	60333811	60334317	507	peak_437	82	470	106	573
chr1	77951	ENSMUST00000114202.7	60335686	60336149	464	peak_438	54	205	90	298
chr1	77951	ENSMUST00000114202.7	60336676	60337737	1062	peak_439	119	444	265	725
chr1	329165	ENSMUST00000052332.14	60387697	60387896	200	peak_440	116	288	221	419
chr1	329165	ENSMUST00000185788.6	60434081	60434333	253	peak_441	121	241	186	358
chr1	329165	ENSMUST00000190158.1	60447073	60447331	259	peak_442	116	238	225	347
chr1	329165	ENSMUST00000190158.1	60447908	60448107	200	peak_443	63	216	155	272
chr1	329165	ENSMUST00000190158.1	60453449	60453658	210	peak_444	102	233	179	353
chr1	77300	ENSMUST00000188511.1	60470521	60470725	205	peak_445	158	318	191	502
chr1	77300	ENSMUST00000188511.1	60476573	60476859	287	peak_446	43	406	112	510
chr1	77300	ENSMUST00000188511.1	60477573	60478647	1075	peak_447	216	866	444	1216
chr1	77300	ENSMUST00000188511.1	60478977	60479247	271	peak_448	100	321	202	736
chr1	77300	ENSMUST00000188511.1	60479438	60479832	395	peak_449	92	252	175	500
chr1	77300	ENSMUST00000188511.1	60480023	60480518	496	peak_450	94	489	193	664
chr1	77300	ENSMUST00000188511.1	60483279	60483490	212	peak_451	113	450	133	670
chr1	77300	ENSMUST00000188511.1	60483964	60484905	942	peak_452	453	1809	554	2858
chr1	77300	ENSMUST00000188511.1	60485029	60485229	201	peak_453	145	801	196	1042
chr1	77300	ENSMUST00000188511.1	60485369	60485736	368	peak_454	252	871	312	1387
chr1	77300	ENSMUST00000188511.1	60486097	60486736	640	peak_455	380	1723	520	2678
chr1	77300	ENSMUST00000188511.1	60487710	60488111	402	peak_456	200	1263	305	1668
chr1	77300	ENSMUST00000188511.1	60488296	60488885	590	peak_457	649	2708	802	2992
chr1	77300	ENSMUST00000188511.1	60489033	60490473	1441	peak_458	1532	4696	1564	5696
chr1	77300	ENSMUST00000182085.7	60501819	60502025	207	peak_459	127	356	106	774
chr1	77300	ENSMUST00000182085.7	60525717	60526148	432	peak_460	337	2031	321	2603
chr1	227195	ENSMUST00000133236.7	63048229	63048979	751	peak_461	205	750	289	990
chr1	227195	ENSMUST00000133236.7	63049140	63049447	308	peak_462	99	312	157	493
chr1	227195	ENSMUST00000133236.7	63050084	63051154	1071	peak_463	301	940	427	1417
chr1	227195	ENSMUST00000133236.7	63051816	63052438	623	peak_464	185	389	289	693
chr1	227195	ENSMUST00000133236.7	63052578	63053338	761	peak_465	156	847	306	978
chr1	227195	ENSMUST00000133236.7	63054310	63054767	458	peak_466	99	476	164	541
chr1	227195	ENSMUST00000133236.7	63056250	63056574	325	peak_467	63	454	113	489
chr1	227195	ENSMUST00000133236.7	63056984	63057822	839	peak_468	159	716	212	745
chr1	227195	ENSMUST00000133236.7	63057948	63059315	1368	peak_469	481	1488	678	1870
chr1	227195	ENSMUST00000133236.7	63062105	63062377	273	peak_470	139	433	207	631
chr1	227195	ENSMUST00000133236.7	63065730	63065932	203	peak_471	108	328	151	411
chr1	227195	ENSMUST00000133236.7	63074422	63074681	260	peak_472	101	340	126	428
chr1	227195	ENSMUST00000133236.7	63085767	63086214	448	peak_473	339	759	543	1074
chr1	227195	ENSMUST00000133236.7	63093310	63093561	252	peak_474	112	436	166	574
chr1	227197	ENSMUST00000187756.6	63143674	63144055	382	peak_475	604	2017	695	1819
chr1	227197	ENSMUST00000187756.6	63147252	63147510	259	peak_476	326	1098	355	1009
chr1	227197	ENSMUST00000187835.1	63159801	63160000	200	peak_477	263	997	265	1095
chr1	227197	ENSMUST00000187835.1	63160978	63161177	200	peak_478	205	903	215	743
chr1	227197	ENSMUST00000185847.1	63164911	63165167	257	peak_479	285	940	306	803
chr1	102466760	ENSMUST00000184798.1	64029838	64030287	450	peak_480	166	451	229	725
chr1	102466760	ENSMUST00000184798.1	64030423	64030636	214	peak_481	78	254	71	448
chr1	102466760	ENSMUST00000184798.1	64031378	64032049	672	peak_482	101	578	174	1048
chr1	102466760	ENSMUST00000184798.1	64032992	64033561	570	peak_483	122	414	156	879
chr1	102466760	ENSMUST00000184798.1	64033699	64034292	594	peak_484	116	456	185	893
chr1	102466760	ENSMUST00000184798.1	64035406	64035840	435	peak_485	161	614	185	888
chr1	102466760	ENSMUST00000184798.1	64079154	64079376	223	peak_486	65	351	59	495
chr1	93691	ENSMUST00000055001.9	64121055	64121367	313	peak_487	89	263	120	439
chr1	12912	ENSMUST00000190348.1	64558385	64558603	219	peak_488	97	233	175	375
chr1	12912	ENSMUST00000190348.1	64570019	64570221	203	peak_489	118	282	232	542
chr1	12912	ENSMUST00000190348.1	64573891	64574090	200	peak_490	62	189	136	324
chr1	67099	ENSMUST00000162806.7	64576016	64576224	209	peak_491	118	361	193	477
chr1	67099	ENSMUST00000162806.7	64597066	64597847	782	peak_492	311	918	538	1379
chr1	67099	ENSMUST00000162806.7	64598122	64598343	222	peak_493	83	210	117	519
chr1	67099	ENSMUST00000162806.7	64598577	64598884	308	peak_494	52	217	96	344
chr1	67099	ENSMUST00000162806.7	64599126	64602763	3638	peak_495	1070	3341	1788	6231
chr1	227210	ENSMUST00000094898.4	64708251	64708454	204	peak_496	130	429	198	501
chr1	14367	ENSMUST00000116133.3	64723326	64723525	200	peak_497	75	268	103	332
chr1	14367	ENSMUST00000116133.3	64723856	64724395	540	peak_498	286	822	368	785
chr1	18711	ENSMUST00000190847.1	65238259	65238458	200	peak_499	61	194	70	177
chr1	213527	ENSMUST00000140190.7	65246285	65246587	303	peak_500	152	245	187	319
chr1	213527	ENSMUST00000140190.7	65246790	65247111	322	peak_501	119	296	117	279
chr1	213527	ENSMUST00000140190.7	65268581	65268782	202	peak_502	73	257	87	230
chr1	213527	ENSMUST00000140190.7	65273548	65273936	389	peak_503	96	335	127	279
chr1	213527	ENSMUST00000140190.7	65274634	65274936	303	peak_504	66	175	72	222
chr1	66646	ENSMUST00000190404.1	66719549	66719749	201	peak_505	107	138	183	240
chr1	66646	ENSMUST00000190404.1	66726705	66726957	253	peak_506	98	150	183	305
chr1	68691	ENSMUST00000129190.7	66762110	66762311	202	peak_507	104	222	205	367
chr1	68691	ENSMUST00000129190.7	66772958	66773168	211	peak_508	83	180	154	298
chr1	17901	ENSMUST00000186346.1	66924370	66924742	373	peak_509	1935	8044	1555	2571
chr1	12021	ENSMUST00000027393.7	71030398	71030780	383	peak_510	72	476	194	862
chr1	12021	ENSMUST00000027393.7	71074781	71075011	231	peak_511	110	360	202	924
chr1	12021	ENSMUST00000027393.7	71075316	71075544	229	peak_512	105	279	184	882
chr1	12021	ENSMUST00000027393.7	71088169	71088398	230	peak_513	69	232	139	568
chr1	14268	ENSMUST00000186575.1	71585840	71586468	629	peak_514	1619	9382	2054	11283
chr1	14268	ENSMUST00000186575.1	71586877	71587076	200	peak_515	706	3952	894	4722
chr1	14268	ENSMUST00000187627.1	71597409	71597879	471	peak_516	1780	10957	2004	12666
chr1	14268	ENSMUST00000187627.1	71599375	71599859	485	peak_517	1196	4313	1397	5062
chr1	14268	ENSMUST00000187627.1	71600416	71600617	202	peak_518	825	4818	953	6138
chr1	14268	ENSMUST00000186985.1	71602369	71602683	315	peak_519	895	4142	1018	5140
chr1	14268	ENSMUST00000188092.1	71603797	71603997	201	peak_520	555	4289	728	4959
chr1	14268	ENSMUST00000185408.6	71606792	71607030	239	peak_521	968	3346	1077	4576
chr1	14268	ENSMUST00000185408.6	71607977	71608179	203	peak_522	978	3169	987	3904
chr1	14268	ENSMUST00000185408.6	71609509	71609838	330	peak_523	1714	6584	1734	7773
chr1	14268	ENSMUST00000185408.6	71615520	71615740	221	peak_524	595	3298	703	3430
chr1	14268	ENSMUST00000189160.1	71620796	71621004	209	peak_525	448	1966	498	2130
chr1	14268	ENSMUST00000189160.1	71624241	71624535	295	peak_526	794	4372	967	4896
chr1	14268	ENSMUST00000189160.1	71626233	71626433	201	peak_527	413	925	508	1198
chr1	14268	ENSMUST00000189160.1	71627279	71627490	212	peak_528	770	3102	737	3392
chr1	14268	ENSMUST00000189160.1	71629764	71629996	233	peak_529	527	2967	619	3058
chr1	14268	ENSMUST00000189160.1	71632117	71632327	211	peak_530	916	3818	1067	4584
chr1	14268	ENSMUST00000186613.1	71642091	71642308	218	peak_531	438	2812	521	3391
chr1	14268	ENSMUST00000186613.1	71643096	71643308	213	peak_532	672	3584	780	3981
chr1	100042814	ENSMUST00000097699.2	71648100	71648299	200	peak_533	452	2305	564	2381
chr1	22596	ENSMUST00000027379.9	72394590	72394882	293	peak_534	194	252	175	128
chr1	16008	ENSMUST00000155703.1	72858065	72862566	4502	peak_535	18641	40730	69607	62675
chr1	387219	ENSMUST00000083534.1	74396415	74396739	325	peak_536	223	805	479	1050
chr1	22349	ENSMUST00000163018.1	74436934	74437307	374	peak_537	83	203	107	330
chr1	22349	ENSMUST00000163018.1	74438336	74438589	254	peak_538	124	248	92	292
chr1	22349	ENSMUST00000163018.1	74439116	74439473	358	peak_539	90	343	117	365
chr1	319651	ENSMUST00000188012.6	74453932	74454131	200	peak_540	92	252	117	339
chr1	58184	ENSMUST00000147810.1	74518735	74518934	200	peak_541	281	388	494	437
chr1	18802	ENSMUST00000135111.1	74566965	74567165	201	peak_542	94	272	99	320
chr1	18802	ENSMUST00000135111.1	74569903	74570514	612	peak_543	135	439	201	524
chr1	18802	ENSMUST00000135111.1	74571255	74571644	390	peak_544	149	379	131	436
chr1	77264	ENSMUST00000127921.1	74576048	74576374	327	peak_545	121	285	111	371
chr1	67534	ENSMUST00000113678.1	74679280	74679845	566	peak_546	349	1228	332	1437
chr1	67534	ENSMUST00000143790.1	74697896	74698494	599	peak_547	160	764	148	1043
chr1	67534	ENSMUST00000143790.1	74699051	74699377	327	peak_548	137	623	155	789
chr1	67534	ENSMUST00000143790.1	74700583	74700782	200	peak_549	83	340	93	589
chr1	67534	ENSMUST00000143790.1	74701463	74701677	215	peak_550	123	431	103	653
chr1	98733	ENSMUST00000132252.1	75496428	75496727	300	peak_551	185	544	311	584
chr1	74205	ENSMUST00000132997.1	78681445	78681954	510	peak_552	2743	3831	3458	3633
chr1	74205	ENSMUST00000154777.1	78688048	78688251	204	peak_553	734	1057	902	1113
chr1	74205	ENSMUST00000154777.1	78691898	78692100	203	peak_554	521	1105	636	829
chr1	74205	ENSMUST00000148608.1	78694020	78694320	301	peak_555	1002	2682	1253	2479
chr1	74205	ENSMUST00000148608.1	78701123	78701400	278	peak_556	1438	2791	1790	2916
chr1	74205	ENSMUST00000148608.1	78705081	78705288	208	peak_557	397	1196	483	1144
chr1	74205	ENSMUST00000148608.1	78706104	78706961	858	peak_558	2674	4694	3544	4557
chr1	26554	ENSMUST00000167794.1	80265621	80265993	373	peak_559	65	231	120	403
chr1	26554	ENSMUST00000167794.1	80266198	80266407	210	peak_560	170	186	301	385
chr1	26554	ENSMUST00000167794.1	80266910	80267467	558	peak_561	813	2024	1228	3094
chr1	26554	ENSMUST00000167794.1	80269289	80269546	258	peak_562	412	680	606	1109
chr1	26554	ENSMUST00000167794.1	80271582	80271861	280	peak_563	817	1254	1163	2048
chr1	26554	ENSMUST00000167794.1	80276490	80276691	202	peak_564	341	839	379	1229
chr1	26554	ENSMUST00000168372.1	80278000	80278260	261	peak_565	354	881	595	1347
chr1	26554	ENSMUST00000168372.1	80280839	80281102	264	peak_566	448	1032	715	1606
chr1	26554	ENSMUST00000168372.1	80281497	80281752	256	peak_567	332	894	438	1260
chr1	26554	ENSMUST00000168372.1	80282733	80282936	204	peak_568	350	770	497	1253
chr1	26554	ENSMUST00000168372.1	80283700	80284013	314	peak_569	345	706	556	1349
chr1	26554	ENSMUST00000168372.1	80286984	80287317	334	peak_570	534	966	872	1575
chr1	26554	ENSMUST00000168372.1	80290102	80290438	337	peak_571	436	1025	613	1592
chr1	26554	ENSMUST00000167293.1	80322973	80323226	254	peak_572	204	665	340	1074
chr1	16367	ENSMUST00000069799.2	82233170	82233464	295	peak_573	577	1910	873	3119
chr1	16367	ENSMUST00000069799.2	82233620	82234674	1055	peak_574	1260	5193	1858	9003
chr1	16367	ENSMUST00000069799.2	82234843	82235262	420	peak_575	482	2321	534	3975
chr1	16367	ENSMUST00000069799.2	82236203	82237752	1550	peak_576	1911	7101	2834	12248
chr1	16367	ENSMUST00000069799.2	82286905	82289218	2314	peak_577	2607	12749	3489	18623
chr1	16367	ENSMUST00000069799.2	82289380	82289805	426	peak_578	683	3438	880	5035
chr1	16367	ENSMUST00000069799.2	82290227	82290925	699	peak_579	994	4131	1292	5901
chr1	15463	ENSMUST00000186043.1	82858182	82858398	217	peak_580	107	283	182	480
chr1	15463	ENSMUST00000186043.1	82875158	82875376	219	peak_581	204	329	305	610
chr1	15463	ENSMUST00000186043.1	82876001	82876279	279	peak_582	179	730	268	971
chr1	15463	ENSMUST00000186043.1	82879893	82880117	225	peak_583	212	641	285	970
chr1	15463	ENSMUST00000186043.1	82882090	82882320	231	peak_584	156	378	211	782
chr1	15463	ENSMUST00000186043.1	82883063	82883343	281	peak_585	182	546	362	1015
chr1	15463	ENSMUST00000186043.1	82893243	82893552	310	peak_586	234	653	464	1216
chr1	15463	ENSMUST00000186043.1	82894843	82895466	624	peak_587	441	1471	689	2485
chr1	15463	ENSMUST00000186043.1	82895821	82896296	476	peak_588	141	546	246	942
chr1	15463	ENSMUST00000186043.1	82897449	82897998	550	peak_589	112	353	183	605
chr1	14897	ENSMUST00000191187.1	84721307	84721830	524	peak_590	91	547	172	574
chr1	14897	ENSMUST00000191187.1	84722099	84722367	269	peak_591	86	404	113	405
chr1	14897	ENSMUST00000191187.1	84722973	84724537	1565	peak_592	1227	3965	1575	4804
chr1	14897	ENSMUST00000191187.1	84724671	84724898	228	peak_593	417	2157	441	2565
chr1	14897	ENSMUST00000191187.1	84728171	84728402	232	peak_594	314	1518	402	1790
chr1	14897	ENSMUST00000187733.1	84730582	84730872	291	peak_595	287	1527	309	1622
chr1	14897	ENSMUST00000185720.1	84732098	84732309	212	peak_596	362	1411	580	1232
chr1	14897	ENSMUST00000185720.1	84738726	84739007	282	peak_597	479	1907	685	2070
chr1	14897	ENSMUST00000185720.1	84739570	84739835	266	peak_598	567	1630	755	1908
chr1	14897	ENSMUST00000189670.6	84742257	84742486	230	peak_599	845	2277	1054	2127
chr1	14897	ENSMUST00000189670.6	84743161	84743410	250	peak_600	808	2061	984	2025
chr1	14897	ENSMUST00000189670.6	84743917	84744196	280	peak_601	861	2326	966	2341
chr1	14897	ENSMUST00000189670.6	84744705	84744938	234	peak_602	640	1665	787	1670
chr1	14897	ENSMUST00000189670.6	84745073	84745340	268	peak_603	739	2108	898	2740
chr1	14897	ENSMUST00000189670.6	84747220	84747438	219	peak_604	566	1832	579	2137
chr1	14897	ENSMUST00000189670.6	84749264	84749470	207	peak_605	235	962	271	906
chr1	14897	ENSMUST00000190125.1	84750463	84750672	210	peak_606	417	1027	440	1226
chr1	14897	ENSMUST00000190125.1	84751553	84752114	562	peak_607	1556	4524	1739	5419
chr1	14897	ENSMUST00000189841.1	84754345	84754622	278	peak_608	896	1973	1066	2357
chr1	14897	ENSMUST00000185567.1	84757821	84758126	306	peak_609	416	1180	424	1348
chr1	14897	ENSMUST00000185567.1	84760908	84761287	380	peak_610	260	1291	314	1409
chr1	14897	ENSMUST00000185567.1	84761958	84762336	379	peak_611	375	1378	493	1593
chr1	14897	ENSMUST00000185672.1	84763358	84763686	329	peak_612	305	1628	433	1835
chr1	14897	ENSMUST00000185672.1	84763899	84764100	202	peak_613	212	796	260	854
chr1	14897	ENSMUST00000185672.1	84766056	84766256	201	peak_614	321	1315	361	1381
chr1	14897	ENSMUST00000185672.1	84768635	84768901	267	peak_615	416	1648	541	1740
chr1	14897	ENSMUST00000185672.1	84776347	84776584	238	peak_616	376	1313	464	1240
chr1	14897	ENSMUST00000185672.1	84777433	84777635	203	peak_617	486	1294	588	1192
chr1	14897	ENSMUST00000190464.6	84782898	84783159	262	peak_618	736	1330	929	1473
chr1	14897	ENSMUST00000190464.6	84786114	84786382	269	peak_619	817	2146	965	2413
chr1	14897	ENSMUST00000190464.6	84793684	84794485	802	peak_620	2366	8089	3079	8807
chr1	14897	ENSMUST00000190464.6	84814837	84815107	271	peak_621	983	2855	1257	2931
chr1	12283	ENSMUST00000097666.3	85837088	85837302	215	peak_622	185	476	226	581
chr1	64294	ENSMUST00000027425.15	85848866	85849238	373	peak_623	446	951	467	1265
chr1	64294	ENSMUST00000027425.15	85849368	85849687	320	peak_624	333	1100	442	1186
chr1	64294	ENSMUST00000027425.15	85849981	85850676	696	peak_625	519	1883	575	2140
chr1	64294	ENSMUST00000027425.15	85851017	85851538	522	peak_626	582	1514	672	1848
chr1	70247	ENSMUST00000127104.1	86075659	86075858	200	peak_627	282	743	335	829
chr1	70247	ENSMUST00000127104.1	86078432	86078632	201	peak_628	258	826	339	1113
chr1	70247	ENSMUST00000127104.1	86081856	86082055	200	peak_629	440	822	394	937
chr1	70247	ENSMUST00000127104.1	86082959	86083158	200	peak_630	330	772	299	729
chr1	15559	ENSMUST00000155077.1	86089798	86090144	347	peak_631	532	1143	672	1270
chr1	15559	ENSMUST00000027431.6	86118315	86118514	200	peak_632	197	499	238	514
chr1	78795	ENSMUST00000135197.1	86136777	86136980	204	peak_633	564	1238	702	1316
chr1	78795	ENSMUST00000135197.1	86138893	86139181	289	peak_634	583	1615	720	1679
chr1	17975	ENSMUST00000188682.1	86344941	86345266	326	peak_635	173	545	243	1261
chr1	17975	ENSMUST00000188682.1	86346153	86346403	251	peak_636	168	531	329	1093
chr1	17975	ENSMUST00000188682.1	86346629	86347351	723	peak_637	584	1957	939	3618
chr1	17975	ENSMUST00000188682.1	86347708	86348055	348	peak_638	173	795	296	1494
chr1	17975	ENSMUST00000188682.1	86348981	86349385	405	peak_639	351	1209	500	2488
chr1	17975	ENSMUST00000189504.1	86352228	86352726	499	peak_640	2556	4785	2682	6421
chr1	17975	ENSMUST00000189504.1	86353215	86353475	261	peak_641	1604	1777	1739	3068
chr1	80828	ENSMUST00000082889.1	86356114	86357616	1503	peak_642	11960	16344	12425	22596
chr1	19231	ENSMUST00000188533.1	86529597	86530047	451	peak_643	3664	5321	4832	5476
chr1	19231	ENSMUST00000188533.1	86530290	86530530	241	peak_644	922	2367	1186	2757
chr1	227331	ENSMUST00000173235.7	87403474	87403816	343	peak_645	375	510	543	683
chr1	227331	ENSMUST00000173636.1	87406812	87407527	716	peak_646	446	1122	601	1392
chr1	227331	ENSMUST00000173636.1	87410490	87410708	219	peak_647	147	467	182	570
chr1	227331	ENSMUST00000173636.1	87411546	87411755	210	peak_648	79	226	90	283
chr1	227331	ENSMUST00000172776.1	87424900	87425179	280	peak_649	374	410	379	710
chr1	227331	ENSMUST00000174671.7	87433489	87433802	314	peak_650	207	430	306	604
chr1	227331	ENSMUST00000174482.1	87440299	87440880	582	peak_651	367	790	395	1012
chr1	227331	ENSMUST00000174482.1	87446166	87446374	209	peak_652	98	227	141	329
chr1	227331	ENSMUST00000174482.1	87448979	87449189	211	peak_653	168	501	250	521
chr1	227331	ENSMUST00000174482.1	87449329	87450100	772	peak_654	410	1377	476	1771
chr1	227331	ENSMUST00000174482.1	87450339	87450571	233	peak_655	80	440	109	409
chr1	227333	ENSMUST00000189448.1	87944158	87944357	200	peak_656	108	382	121	427
chr1	227334	ENSMUST00000186670.1	87945279	87945651	373	peak_657	138	400	195	338
chr1	227334	ENSMUST00000189409.6	87986022	87986315	294	peak_658	202	432	239	472
chr1	381280	ENSMUST00000127446.1	88266060	88266280	221	peak_659	444	1003	540	1053
chr1	320982	ENSMUST00000159814.1	88699074	88699587	514	peak_660	500	1874	696	3671
chr1	320982	ENSMUST00000159814.1	88699720	88700108	389	peak_661	376	1385	531	2563
chr1	320982	ENSMUST00000159814.1	88701024	88701225	202	peak_662	359	1511	518	2429
chr1	14472	ENSMUST00000036954.8	89889998	89890486	489	peak_663	213	563	386	862
chr1	14472	ENSMUST00000036954.8	89892484	89892683	200	peak_664	61	457	183	523
chr1	16978	ENSMUST00000188094.6	91100988	91101193	206	peak_665	87	240	113	327
chr1	16978	ENSMUST00000188094.6	91104951	91105150	200	peak_666	111	235	157	426
chr1	16978	ENSMUST00000188708.1	91111991	91112202	212	peak_667	342	617	383	1057
chr1	16978	ENSMUST00000188708.1	91114474	91116046	1573	peak_668	1398	2295	1357	4526
chr1	16978	ENSMUST00000187375.1	91116487	91116906	420	peak_669	304	639	248	973
chr1	16978	ENSMUST00000187532.1	91127914	91128138	225	peak_670	78	189	87	312
chr1	208727	ENSMUST00000191327.1	91929603	91929803	201	peak_671	73	361	214	415
chr1	208727	ENSMUST00000191327.1	91929997	91930435	439	peak_672	91	437	225	559
chr1	208727	ENSMUST00000191327.1	91931122	91931321	200	peak_673	87	465	162	556
chr1	208727	ENSMUST00000191327.1	91932355	91932684	330	peak_674	120	628	244	851
chr1	208727	ENSMUST00000187308.1	91972834	91973058	225	peak_675	101	294	189	364
chr1	208727	ENSMUST00000187308.1	91984435	91984928	494	peak_676	212	591	359	810
chr1	208727	ENSMUST00000189303.6	91996088	91996317	230	peak_677	86	442	222	559
chr1	404545	ENSMUST00000058682.10	93364772	93365116	345	peak_678	194	564	283	798
chr1	404545	ENSMUST00000058682.10	93365333	93365947	615	peak_679	125	591	295	881
chr1	404545	ENSMUST00000058682.10	93366239	93366866	628	peak_680	157	581	269	838
chr1	404545	ENSMUST00000058682.10	93367027	93367351	325	peak_681	70	292	117	571
chr1	404545	ENSMUST00000190340.1	93406329	93406850	522	peak_682	1081	3044	1100	2467
chr1	404545	ENSMUST00000190340.1	93407911	93408345	435	peak_683	1076	3490	1214	3235
chr1	404545	ENSMUST00000190340.1	93408482	93408967	486	peak_684	887	2900	1060	2685
chr1	404545	ENSMUST00000190340.1	93412505	93412704	200	peak_685	368	1409	437	1262
chr1	404545	ENSMUST00000190340.1	93414914	93415114	201	peak_686	592	2003	804	1917
chr1	404545	ENSMUST00000190340.1	93416604	93416805	202	peak_687	567	1753	625	1499
chr1	404545	ENSMUST00000190340.1	93420246	93420451	206	peak_688	512	1945	532	1726
chr1	110611	ENSMUST00000186164.6	93421201	93421563	363	peak_689	971	1987	1285	2261
chr1	110611	ENSMUST00000186164.6	93423355	93423554	200	peak_690	573	1521	749	1660
chr1	110611	ENSMUST00000186164.6	93423841	93424059	219	peak_691	825	2262	1006	2332
chr1	110611	ENSMUST00000186164.6	93425361	93425562	202	peak_692	1114	1804	1234	2052
chr1	110611	ENSMUST00000186164.6	93427564	93427763	200	peak_693	1250	1970	1362	2234
chr1	110611	ENSMUST00000186164.6	93430244	93430487	244	peak_694	685	1146	623	1244
chr1	110611	ENSMUST00000186164.6	93431458	93431667	210	peak_695	657	1837	748	2230
chr1	110611	ENSMUST00000186164.6	93437126	93437473	348	peak_696	1008	2162	1060	2245
chr1	18000	ENSMUST00000152476.1	93497197	93497442	246	peak_697	1020	2562	1452	3305
chr1	18000	ENSMUST00000152476.1	93498886	93499379	494	peak_698	878	2840	1260	3472
chr1	18000	ENSMUST00000152476.1	93501313	93501562	250	peak_699	411	1340	705	1542
chr1	18000	ENSMUST00000157021.1	93506828	93507027	200	peak_700	477	1586	801	1773
chr1	18000	ENSMUST00000157021.1	93507590	93508123	534	peak_701	1255	2296	1767	2494
chr1	227377	ENSMUST00000120301.7	93508272	93509580	1309	peak_702	2645	8423	3886	11064
chr1	227377	ENSMUST00000122402.2	93567295	93567494	200	peak_703	98	495	73	372
chr1	59041	ENSMUST00000154008.7	93568946	93569145	200	peak_704	72	431	64	322
chr1	59041	ENSMUST00000154008.7	93579612	93582156	2545	peak_705	638	3361	848	2964
chr1	59041	ENSMUST00000154008.7	93582423	93583076	654	peak_706	264	1045	330	872
chr1	59041	ENSMUST00000154008.7	93583327	93583606	280	peak_707	88	544	92	483
chr1	59041	ENSMUST00000154008.7	93584130	93584486	357	peak_708	104	407	102	400
chr1	59041	ENSMUST00000154008.7	93584723	93585830	1108	peak_709	300	1368	388	1268
chr1	59041	ENSMUST00000154008.7	93586233	93588131	1899	peak_710	625	2057	657	2341
chr1	59041	ENSMUST00000154008.7	93588273	93588661	389	peak_711	93	449	135	577
chr1	59041	ENSMUST00000154008.7	93588874	93589701	828	peak_712	283	1159	337	1143
chr1	59041	ENSMUST00000154008.7	93590110	93590697	588	peak_713	282	826	267	725
chr1	59041	ENSMUST00000154008.7	93590826	93591127	302	peak_714	163	670	156	605
chr1	59041	ENSMUST00000154008.7	93591306	93592221	916	peak_715	323	1601	328	1556
chr1	59041	ENSMUST00000154008.7	93592426	93592656	231	peak_716	55	325	66	289
chr1	59041	ENSMUST00000154008.7	93592932	93593131	200	peak_717	70	486	72	376
chr1	381334	ENSMUST00000190710.1	93851117	93851452	336	peak_718	88	130	154	238
chr1	227399	ENSMUST00000137758.1	97706209	97706684	476	peak_719	209	324	267	580
chr1	227399	ENSMUST00000137758.1	97707019	97708008	990	peak_720	288	1016	373	1275
chr1	227399	ENSMUST00000137758.1	97711767	97712035	269	peak_721	146	480	203	560
chr1	227399	ENSMUST00000137758.1	97713084	97713284	201	peak_722	109	399	142	420
chr1	227399	ENSMUST00000191556.1	97723760	97723989	230	peak_723	125	399	125	459
chr1	227399	ENSMUST00000152788.1	97734021	97734231	211	peak_724	38	188	63	272
chr1	227399	ENSMUST00000152788.1	97740549	97741351	803	peak_725	242	613	347	791
chr1	227399	ENSMUST00000152788.1	97745428	97745627	200	peak_726	54	185	93	291
chr1	227399	ENSMUST00000152788.1	97746425	97746650	226	peak_727	91	293	142	487
chr1	227399	ENSMUST00000152788.1	97750640	97750842	203	peak_728	61	268	119	351
chr1	227399	ENSMUST00000171129.7	97761523	97761991	469	peak_729	184	555	279	831
chr1	18484	ENSMUST00000160210.1	97825998	97826197	200	peak_730	264	1299	258	1091
chr1	18484	ENSMUST00000161071.1	97864338	97864677	340	peak_731	474	1535	575	1046
chr1	18484	ENSMUST00000159841.1	97885757	97885957	201	peak_732	184	1233	222	770
chr1	18484	ENSMUST00000159428.7	97975854	97976056	203	peak_733	243	359	238	349
chr1	100504568	ENSMUST00000189938.1	105456005	105456346	342	peak_734	457	304	340	500
chr1	27392	ENSMUST00000190945.6	105519646	105520225	580	peak_735	137	255	166	402
chr1	27392	ENSMUST00000190945.6	105521799	105521998	200	peak_736	103	236	138	337
chr1	227446	ENSMUST00000185692.6	105692801	105693053	253	peak_737	85	293	115	294
chr1	227449	ENSMUST00000188954.6	106005858	106006060	203	peak_738	69	95	71	192
chr1	227449	ENSMUST00000131830.2	106029897	106030903	1007	peak_739	536	1147	612	1957
chr1	227449	ENSMUST00000131830.2	106032250	106032563	314	peak_740	79	262	103	552
chr1	227449	ENSMUST00000131830.2	106033475	106034051	577	peak_741	193	537	315	805
chr1	98432	ENSMUST00000124895.1	106393087	106393354	268	peak_742	132	354	207	389
chr1	98432	ENSMUST00000124895.1	106393790	106394075	286	peak_743	117	191	167	344
chr1	102466254	ENSMUST00000183743.1	106540044	106540358	315	peak_744	18	113	49	102
chr1	20479	ENSMUST00000190531.1	106777452	106777657	206	peak_745	82	209	149	264
chr1	20479	ENSMUST00000190531.1	106780651	106780850	200	peak_746	102	218	180	257
chr1	20479	ENSMUST00000127606.1	106790045	106790246	202	peak_747	177	315	230	334
chr1	241197	ENSMUST00000146597.1	107524706	107524905	200	peak_748	24	207	3	298
chr1	319901	ENSMUST00000186365.1	111859302	111860251	950	peak_749	168	466	261	738
chr1	319901	ENSMUST00000186365.1	111860769	111861033	265	peak_750	42	117	74	254
chr1	319901	ENSMUST00000186365.1	111861258	111862010	753	peak_751	78	350	154	561
chr1	319901	ENSMUST00000186365.1	111862168	111862368	201	peak_752	46	174	156	386
chr1	319901	ENSMUST00000186365.1	111862640	111862839	200	peak_753	44	120	94	322
chr1	319901	ENSMUST00000186365.1	111863083	111863319	237	peak_754	42	137	72	247
chr1	319901	ENSMUST00000186365.1	111863442	111863757	316	peak_755	49	179	126	264
chr1	22099	ENSMUST00000188512.6	118299288	118299589	302	peak_756	289	971	446	1043
chr1	22099	ENSMUST00000188512.6	118299752	118299951	200	peak_757	151	569	310	747
chr1	22099	ENSMUST00000188512.6	118300128	118300470	343	peak_758	518	1608	763	1866
chr1	76707	ENSMUST00000186349.6	118419349	118419591	243	peak_759	331	1070	383	1067
chr1	76707	ENSMUST00000203646.2	118467711	118467910	200	peak_760	86	321	94	371
chr1	76707	ENSMUST00000189216.1	118504705	118504907	203	peak_761	138	392	140	468
chr1	76707	ENSMUST00000189216.1	118510094	118510328	235	peak_762	290	1105	433	1171
chr1	76707	ENSMUST00000205176.1	118521648	118521881	234	peak_763	148	523	212	532
chr1	76707	ENSMUST00000188441.1	118542931	118543130	200	peak_764	99	456	101	420
chr1	76707	ENSMUST00000188441.1	118545243	118545442	200	peak_765	201	479	205	687
chr1	76707	ENSMUST00000192387.2	118547773	118547973	201	peak_766	194	605	245	956
chr1	76707	ENSMUST00000192387.2	118551865	118552066	202	peak_767	207	504	304	756
chr1	76707	ENSMUST00000192387.2	118559830	118560103	274	peak_768	377	846	497	1051
chr1	76707	ENSMUST00000192387.2	118560848	118561088	241	peak_769	270	639	367	722
chr1	76707	ENSMUST00000192387.2	118570722	118570949	228	peak_770	157	670	217	839
chr1	76707	ENSMUST00000192387.2	118578688	118578942	255	peak_771	177	716	193	812
chr1	81879	ENSMUST00000190652.1	118600270	118600475	206	peak_772	142	650	205	850
chr1	81879	ENSMUST00000190652.1	118606741	118607661	921	peak_773	759	2522	860	2989
chr1	81879	ENSMUST00000190652.1	118608344	118609244	901	peak_774	1095	2961	1382	3602
chr1	102465176	ENSMUST00000183982.1	118835993	118836322	330	peak_775	11	17	239	669
chr1	102465176	ENSMUST00000183982.1	118836715	118836914	200	peak_776	0	8	111	362
chr1	102465176	ENSMUST00000183982.1	118842147	118842347	201	peak_777	1	7	68	245
chr1	102465176	ENSMUST00000183982.1	118854585	118854833	249	peak_778	0	8	112	240
chr1	102465176	ENSMUST00000183982.1	118855571	118855794	224	peak_779	2	10	95	300
chr1	102465176	ENSMUST00000183982.1	118868067	118868283	217	peak_780	1	10	156	266
chr1	64143	ENSMUST00000142945.2	119471794	119471993	200	peak_781	191	394	328	508
chr1	226352	ENSMUST00000191046.6	119652621	119652908	288	peak_782	59	187	107	257
chr1	226352	ENSMUST00000191046.6	119653102	119653959	858	peak_783	184	482	293	742
chr1	226352	ENSMUST00000191046.6	119654146	119654767	622	peak_784	121	458	210	507
chr1	226352	ENSMUST00000191046.6	119655374	119655623	250	peak_785	36	87	48	134
chr1	226352	ENSMUST00000191046.6	119655778	119656444	667	peak_786	140	528	184	577
chr1	226352	ENSMUST00000191046.6	119656882	119657504	623	peak_787	143	341	226	514
chr1	226352	ENSMUST00000191046.6	119657647	119658418	772	peak_788	165	556	275	923
chr1	226352	ENSMUST00000191046.6	119658891	119660003	1113	peak_789	335	1154	437	1415
chr1	19258	ENSMUST00000166624.1	119675679	119675883	205	peak_790	93	220	86	260
chr1	19258	ENSMUST00000166624.1	119680135	119680342	208	peak_791	83	189	97	215
chr1	19258	ENSMUST00000166624.1	119682529	119682941	413	peak_792	161	484	192	516
chr1	19258	ENSMUST00000166624.1	119687706	119687931	226	peak_793	45	172	60	249
chr1	19258	ENSMUST00000166624.1	119692771	119693065	295	peak_794	191	371	234	429
chr1	19258	ENSMUST00000168808.1	119706286	119706486	201	peak_795	76	240	88	271
chr1	19258	ENSMUST00000164269.1	119743394	119743595	202	peak_796	61	164	109	185
chr1	66942	ENSMUST00000148809.1	121554044	121554298	255	peak_797	230	307	282	394
chr1	66942	ENSMUST00000131471.1	121566059	121566285	227	peak_798	228	411	298	619
chr1	74117	ENSMUST00000186008.6	125393582	125393903	322	peak_799	608	1796	789	2263
chr1	74117	ENSMUST00000186008.6	125394067	125394267	201	peak_800	407	1039	581	1259
chr1	74117	ENSMUST00000186008.6	125397131	125397330	200	peak_801	873	1923	1094	2699
chr1	74117	ENSMUST00000189192.1	125403544	125403743	200	peak_802	491	1286	634	1818
chr1	74117	ENSMUST00000189192.1	125411328	125411540	213	peak_803	477	1154	548	1560
chr1	72949	ENSMUST00000153359.1	127802160	127802538	379	peak_804	175	483	245	640
chr1	72949	ENSMUST00000153359.1	127802673	127803445	773	peak_805	334	907	546	994
chr1	226407	ENSMUST00000131884.1	127930541	127930863	323	peak_806	282	574	293	634
chr1	226407	ENSMUST00000131884.1	127937221	127937457	237	peak_807	162	302	208	343
chr1	226407	ENSMUST00000131884.1	127943361	127943652	292	peak_808	165	412	203	399
chr1	226412	ENSMUST00000189317.2	128151546	128151938	393	peak_809	417	1449	730	2051
chr1	226412	ENSMUST00000189317.2	128152991	128153292	302	peak_810	287	978	573	1563
chr1	226412	ENSMUST00000191274.6	128167696	128167989	294	peak_811	297	878	536	1720
chr1	226412	ENSMUST00000191274.6	128168788	128168988	201	peak_812	144	477	280	889
chr1	226412	ENSMUST00000191274.6	128174751	128175224	474	peak_813	398	1138	705	2212
chr1	226412	ENSMUST00000185853.6	128178689	128179154	466	peak_814	426	998	736	2231
chr1	226412	ENSMUST00000190056.2	128181535	128182071	537	peak_815	333	1209	622	2103
chr1	226412	ENSMUST00000190056.2	128184252	128184571	320	peak_816	277	1081	574	1427
chr1	226412	ENSMUST00000190056.2	128186604	128186872	269	peak_817	404	994	666	1389
chr1	387147	ENSMUST00000083586.2	128193286	128193749	464	peak_818	892	1808	1476	2300
chr1	387147	ENSMUST00000083586.2	128196783	128197079	297	peak_819	479	811	791	1119
chr1	226412	ENSMUST00000190288.1	128211022	128211349	328	peak_820	434	1252	740	1748
chr1	226412	ENSMUST00000190288.1	128216235	128216492	258	peak_821	211	1088	447	1625
chr1	226412	ENSMUST00000188570.1	128221444	128221661	218	peak_822	237	835	468	1315
chr1	226412	ENSMUST00000188570.1	128223335	128223557	223	peak_823	345	658	668	985
chr1	226412	ENSMUST00000188570.1	128231131	128231422	292	peak_824	357	1245	742	1733
chr1	226412	ENSMUST00000188570.1	128234912	128235115	204	peak_825	145	860	267	1297
chr1	226412	ENSMUST00000188570.1	128235374	128235575	202	peak_826	140	642	279	1046
chr1	226412	ENSMUST00000188570.1	128236225	128237611	1387	peak_827	1046	4441	2030	6761
chr1	17219	ENSMUST00000188755.1	128339367	128339671	305	peak_828	349	976	527	1158
chr1	56489	ENSMUST00000062108.9	131287443	131287741	299	peak_829	108	512	178	819
chr1	14270	ENSMUST00000188604.1	131288133	131288495	363	peak_830	92	338	144	474
chr1	14270	ENSMUST00000188604.1	131288935	131289796	862	peak_831	376	1075	426	1430
chr1	14270	ENSMUST00000188604.1	131292645	131292929	285	peak_832	114	351	165	443
chr1	14270	ENSMUST00000187042.6	131298502	131298701	200	peak_833	54	209	80	286
chr1	14270	ENSMUST00000189892.1	131310659	131310861	203	peak_834	67	217	106	293
chr1	14270	ENSMUST00000189892.1	131320497	131320696	200	peak_835	62	289	98	322
chr1	14270	ENSMUST00000188770.6	131344402	131344713	312	peak_836	100	365	154	426
chr1	14270	ENSMUST00000188770.6	131349467	131349835	369	peak_837	251	430	350	627
chr1	14270	ENSMUST00000185596.1	131356783	131357038	256	peak_838	119	291	184	444
chr1	14270	ENSMUST00000097588.8	131525212	131525690	479	peak_839	347	612	435	676
chr1	98396	ENSMUST00000086559.6	131829918	131830117	200	peak_840	38	187	78	263
chr1	98396	ENSMUST00000146360.1	131846609	131846818	210	peak_841	71	238	179	327
chr1	98396	ENSMUST00000146360.1	131847313	131848380	1068	peak_842	355	1366	672	1821
chr1	98415	ENSMUST00000062264.7	131921799	131921998	200	peak_843	1620	3441	2816	4881
chr1	98415	ENSMUST00000062264.7	131924406	131924639	234	peak_844	1355	2672	2459	4687
chr1	98415	ENSMUST00000062264.7	131927871	131928201	331	peak_845	1900	4432	3459	7206
chr1	98415	ENSMUST00000062264.7	131929441	131929720	280	peak_846	1326	3701	2287	5984
chr1	98415	ENSMUST00000062264.7	131930856	131931221	366	peak_847	959	4204	1681	6241
chr1	98415	ENSMUST00000062264.7	131931374	131931579	206	peak_848	732	3028	1152	3806
chr1	98415	ENSMUST00000062264.7	131931761	131935166	3406	peak_849	8455	31101	15581	49094
chr1	98415	ENSMUST00000062264.7	131935309	131936296	988	peak_850	1074	5556	1972	7885
chr1	13714	ENSMUST00000147218.1	132014286	132014486	201	peak_851	137	426	177	625
chr1	13714	ENSMUST00000147218.1	132017473	132018431	959	peak_852	1074	2875	1945	4616
chr1	13714	ENSMUST00000131159.2	132023459	132023993	535	peak_853	352	1422	650	1837
chr1	213006	ENSMUST00000163016.1	132024192	132025080	889	peak_854	522	2103	984	3394
chr1	213006	ENSMUST00000163016.1	132025273	132025472	200	peak_855	129	689	222	855
chr1	213006	ENSMUST00000163016.1	132026662	132027965	1304	peak_856	579	3290	1147	4825
chr1	213006	ENSMUST00000163016.1	132028220	132028444	225	peak_857	216	793	371	1163
chr1	213006	ENSMUST00000163016.1	132028612	132029396	785	peak_858	320	1865	611	2637
chr1	213006	ENSMUST00000163016.1	132030130	132030734	605	peak_859	433	1823	746	2518
chr1	213006	ENSMUST00000163016.1	132030873	132031253	381	peak_860	170	906	380	1419
chr1	213006	ENSMUST00000163016.1	132031410	132032475	1066	peak_861	589	2493	1117	3703
chr1	213452	ENSMUST00000187092.1	132449510	132449825	316	peak_862	115	301	125	294
chr1	213452	ENSMUST00000191494.1	132463851	132464107	257	peak_863	95	419	155	519
chr1	17248	ENSMUST00000187529.1	132986379	132986578	200	peak_864	60	336	149	366
chr1	17248	ENSMUST00000187529.1	132986852	132987842	991	peak_865	481	1013	716	1087
chr1	17248	ENSMUST00000187529.1	132988498	132988859	362	peak_866	131	439	244	562
chr1	17248	ENSMUST00000187529.1	132989476	132990044	569	peak_867	218	794	379	888
chr1	17248	ENSMUST00000187529.1	132990438	132992312	1875	peak_868	616	1939	1101	2296
chr1	108954	ENSMUST00000122956.1	133132567	133132795	229	peak_869	363	1029	435	1359
chr1	108954	ENSMUST00000122956.1	133132999	133133288	290	peak_870	395	1030	408	1239
chr1	70579	ENSMUST00000191828.1	133620083	133620446	364	peak_871	379	2042	391	1998
chr1	70579	ENSMUST00000191828.1	133620642	133620945	304	peak_872	274	1504	362	1683
chr1	70579	ENSMUST00000191828.1	133621086	133621959	874	peak_873	950	3537	887	3890
chr1	70579	ENSMUST00000191828.1	133622146	133622349	204	peak_874	343	1058	409	898
chr1	70579	ENSMUST00000191828.1	133623000	133623274	275	peak_875	800	1976	919	1934
chr1	70579	ENSMUST00000191828.1	133624537	133624995	459	peak_876	675	1830	699	1883
chr1	70579	ENSMUST00000191828.1	133625889	133626116	228	peak_877	295	700	346	855
chr1	70579	ENSMUST00000191828.1	133626892	133627406	515	peak_878	1035	3599	1101	4035
chr1	70579	ENSMUST00000195669.1	133636016	133636215	200	peak_879	321	967	268	845
chr1	70579	ENSMUST00000195669.1	133637452	133637654	203	peak_880	220	460	196	557
chr1	70579	ENSMUST00000195669.1	133638538	133639398	861	peak_881	773	2416	799	2593
chr1	70579	ENSMUST00000195669.1	133640621	133640852	232	peak_882	390	1522	473	1641
chr1	70579	ENSMUST00000195669.1	133647374	133647682	309	peak_883	292	1206	372	1109
chr1	667118	ENSMUST00000190574.1	133654465	133661199	6735	peak_884	5525	18101	6986	19298
chr1	381290	ENSMUST00000140810.1	133703975	133704265	291	peak_885	93	168	275	500
chr1	381290	ENSMUST00000140810.1	133705394	133705823	430	peak_886	159	314	436	564
chr1	381290	ENSMUST00000140810.1	133717946	133718147	202	peak_887	48	150	138	285
chr1	102466206	ENSMUST00000183597.1	133731768	133732073	306	peak_888	104	305	238	517
chr1	102466206	ENSMUST00000183597.1	133735141	133735398	258	peak_889	73	134	293	418
chr1	381290	ENSMUST00000048953.13	133753286	133753896	611	peak_890	167	382	659	934
chr1	98710	ENSMUST00000047978.8	134506187	134506387	201	peak_891	81	526	222	738
chr1	75605	ENSMUST00000047714.13	134560127	134560363	237	peak_892	178	285	194	174
chr1	75605	ENSMUST00000133725.1	134597403	134597632	230	peak_893	183	381	243	328
chr1	75605	ENSMUST00000133725.1	134604295	134604494	200	peak_894	83	313	94	170
chr1	75605	ENSMUST00000133725.1	134613149	134613351	203	peak_895	242	508	257	467
chr1	75605	ENSMUST00000133725.1	134627171	134627370	200	peak_896	136	452	202	316
chr1	75605	ENSMUST00000133725.1	134630321	134630556	236	peak_897	195	543	273	382
chr1	75605	ENSMUST00000133725.1	134631130	134631397	268	peak_898	197	510	171	302
chr1	68724	ENSMUST00000141177.1	135155119	135155472	354	peak_899	326	795	433	695
chr1	13710	ENSMUST00000188895.1	135232728	135233099	372	peak_900	1020	1496	1455	2306
chr1	215615	ENSMUST00000077340.13	135294958	135295157	200	peak_901	39	94	20	115
chr1	226432	ENSMUST00000159487.1	135382471	135383010	540	peak_902	322	1107	590	1494
chr1	226432	ENSMUST00000159487.1	135384628	135385613	986	peak_903	1112	4416	1756	5615
chr1	226432	ENSMUST00000159089.1	135394302	135394511	210	peak_904	187	680	357	762
chr1	226432	ENSMUST00000161135.7	135419415	135419635	221	peak_905	149	480	193	591
chr1	226432	ENSMUST00000041023.13	135438622	135438858	237	peak_906	46	356	167	703
chr1	226432	ENSMUST00000041023.13	135439606	135439881	276	peak_907	135	318	282	771
chr1	226432	ENSMUST00000041023.13	135440210	135440597	388	peak_908	106	424	259	957
chr1	226432	ENSMUST00000041023.13	135440855	135441540	686	peak_909	231	1027	552	2082
chr1	215690	ENSMUST00000187311.1	135443689	135443924	236	peak_910	113	475	204	831
chr1	215690	ENSMUST00000187311.1	135450709	135451119	411	peak_911	59	317	117	573
chr1	215690	ENSMUST00000187311.1	135454132	135454333	202	peak_912	53	221	68	385
chr1	100885827	ENSMUST00000175639.1	135454861	135455060	200	peak_913	38	201	87	432
chr1	100885827	ENSMUST00000175639.1	135455217	135455442	226	peak_914	106	336	278	641
chr1	215690	ENSMUST00000189252.1	135465974	135466174	201	peak_915	49	211	109	451
chr1	215690	ENSMUST00000189252.1	135469705	135470175	471	peak_916	168	507	540	1013
chr1	215690	ENSMUST00000189252.1	135470514	135471198	685	peak_917	200	806	541	1546
chr1	215690	ENSMUST00000189252.1	135472290	135472578	289	peak_918	62	298	146	694
chr1	215714	ENSMUST00000067468.5	135584964	135585163	200	peak_919	84	291	141	557
chr1	215690	ENSMUST00000067414.12	135607172	135607373	202	peak_920	77	419	297	878
chr1	215690	ENSMUST00000067414.12	135607549	135607987	439	peak_921	101	540	237	1008
chr1	383563	ENSMUST00000086395.6	136268413	136268862	450	peak_922	135	352	132	498
chr1	383563	ENSMUST00000086395.6	136269104	136270064	961	peak_923	399	1331	517	1760
chr1	383563	ENSMUST00000086395.6	136270221	136271289	1069	peak_924	520	1787	693	2421
chr1	67886	ENSMUST00000194808.5	136271622	136271827	206	peak_925	72	271	111	365
chr1	67886	ENSMUST00000194808.5	136276554	136276913	360	peak_926	338	652	367	1033
chr1	67886	ENSMUST00000194808.5	136277194	136277423	230	peak_927	280	511	318	753
chr1	67886	ENSMUST00000194808.5	136280453	136282622	2170	peak_928	1585	5073	2177	6307
chr1	67886	ENSMUST00000194808.5	136293386	136293602	217	peak_929	96	263	104	430
chr1	67886	ENSMUST00000194808.5	136297771	136297973	203	peak_930	133	176	163	428
chr1	67886	ENSMUST00000194808.5	136304335	136304534	200	peak_931	185	346	184	569
chr1	67886	ENSMUST00000192001.5	136324760	136325127	368	peak_932	162	838	212	816
chr1	67886	ENSMUST00000192001.5	136345368	136345583	216	peak_933	142	590	236	700
chr1	381293	ENSMUST00000201158.1	136468144	136468972	829	peak_934	222	543	423	828
chr1	381293	ENSMUST00000195390.5	136497193	136497400	208	peak_935	67	87	108	167
chr1	381293	ENSMUST00000195390.5	136527792	136528574	783	peak_936	116	285	231	395
chr1	226442	ENSMUST00000112046.1	136625356	136626910	1555	peak_937	883	1604	866	1746
chr1	226442	ENSMUST00000112046.1	136627033	136627382	350	peak_938	275	655	280	718
chr1	226442	ENSMUST00000112046.1	136627606	136627921	316	peak_939	128	621	136	672
chr1	226442	ENSMUST00000112046.1	136628175	136629363	1189	peak_940	318	770	354	1042
chr1	59125	ENSMUST00000027642.4	138484267	138484487	221	peak_941	210	518	345	563
chr1	59125	ENSMUST00000027642.4	138484617	138485012	396	peak_942	222	650	388	624
chr1	59125	ENSMUST00000027642.4	138485505	138485909	405	peak_943	359	1008	541	1109
chr1	59125	ENSMUST00000027642.4	138486646	138487202	557	peak_944	457	1345	660	1407
chr1	59125	ENSMUST00000027642.4	138498659	138498858	200	peak_945	124	290	173	307
chr1	329260	ENSMUST00000199634.1	139170413	139170612	200	peak_946	56	212	84	220
chr1	329260	ENSMUST00000199634.1	139170848	139171236	389	peak_947	87	172	122	217
chr1	329260	ENSMUST00000199634.1	139171469	139171759	291	peak_948	47	215	66	233
chr1	329260	ENSMUST00000199634.1	139173472	139173678	207	peak_949	52	206	84	197
chr1	329260	ENSMUST00000199634.1	139173805	139174019	215	peak_950	85	154	104	224
chr1	329260	ENSMUST00000199634.1	139174256	139174455	200	peak_951	69	195	75	202
chr1	226470	ENSMUST00000199011.1	139423001	139424212	1212	peak_952	981	2526	1300	3511
chr1	226470	ENSMUST00000199011.1	139428939	139429300	362	peak_953	270	664	425	1107
chr1	226470	ENSMUST00000199011.1	139431760	139432012	253	peak_954	129	414	180	569
chr1	226470	ENSMUST00000199011.1	139437338	139437537	200	peak_955	128	414	190	659
chr1	226470	ENSMUST00000199011.1	139438796	139439004	209	peak_956	165	511	259	628
chr1	12316	ENSMUST00000200083.4	139440199	139440417	219	peak_957	232	538	313	699
chr1	12316	ENSMUST00000200083.4	139441582	139441852	271	peak_958	184	437	239	613
chr1	12316	ENSMUST00000200083.4	139446766	139447948	1183	peak_959	1066	2689	1440	3462
chr1	12316	ENSMUST00000200083.4	139448187	139448632	446	peak_960	292	725	326	1129
chr1	12316	ENSMUST00000200083.4	139448766	139449238	473	peak_961	165	720	181	820
chr1	12316	ENSMUST00000200083.4	139449480	139449724	245	peak_962	76	388	139	599
chr1	12316	ENSMUST00000200083.4	139449933	139450710	778	peak_963	148	685	241	948
chr1	12316	ENSMUST00000200083.4	139450963	139451809	847	peak_964	197	864	262	1093
chr1	12316	ENSMUST00000200083.4	139452051	139452463	413	peak_965	133	358	137	451
chr1	12316	ENSMUST00000197096.1	139456947	139458405	1459	peak_966	640	1491	1087	3046
chr1	12316	ENSMUST00000197096.1	139461666	139461884	219	peak_967	64	217	124	425
chr1	12316	ENSMUST00000197096.1	139462895	139463180	286	peak_968	88	230	108	413
chr1	12316	ENSMUST00000197096.1	139467819	139468034	216	peak_969	52	285	99	382
chr1	12316	ENSMUST00000196272.1	139471430	139471699	270	peak_970	62	213	130	389
chr1	12316	ENSMUST00000196272.1	139477268	139479022	1755	peak_971	582	1459	1158	3080
chr1	12316	ENSMUST00000196272.1	139479199	139481070	1872	peak_972	711	1806	1259	3720
chr1	12316	ENSMUST00000196272.1	139485519	139485719	201	peak_973	25	111	62	224
chr1	12316	ENSMUST00000196272.1	139489500	139490010	511	peak_974	97	322	160	598
chr1	14060	ENSMUST00000027615.6	139493507	139493983	477	peak_975	123	186	191	465
chr1	214498	ENSMUST00000162638.1	143598935	143599134	200	peak_976	34	95	54	151
chr1	214498	ENSMUST00000162638.1	143600160	143600407	248	peak_977	75	175	94	214
chr1	214498	ENSMUST00000162638.1	143603730	143604050	321	peak_978	114	279	144	342
chr1	214498	ENSMUST00000162638.1	143608505	143608715	211	peak_979	139	378	203	491
chr1	214498	ENSMUST00000162638.1	143617347	143617608	262	peak_980	169	471	307	623
chr1	214498	ENSMUST00000162638.1	143627559	143628062	504	peak_981	239	514	367	584
chr1	214498	ENSMUST00000159794.1	143677673	143678006	334	peak_982	307	620	446	691
chr1	214498	ENSMUST00000159794.1	143685957	143686171	215	peak_983	169	390	188	502
chr1	69367	ENSMUST00000152435.1	143750864	143752641	1778	peak_984	609	1893	1114	3422
chr1	69367	ENSMUST00000152435.1	143752878	143758023	5146	peak_985	2224	8035	3595	13969
chr1	20822	ENSMUST00000018343.9	143760031	143760244	214	peak_986	104	307	177	590
chr1	20822	ENSMUST00000018343.9	143760453	143760652	200	peak_987	88	230	130	371
chr1	20822	ENSMUST00000018343.9	143766665	143766958	294	peak_988	161	660	232	993
chr1	20822	ENSMUST00000018343.9	143770552	143771118	567	peak_989	271	973	442	1523
chr1	215378	ENSMUST00000125331.1	146514493	146514756	264	peak_990	134	560	59	99
chr1	215378	ENSMUST00000125331.1	146900888	146901297	410	peak_991	530	934	213	282
chr1	215378	ENSMUST00000125331.1	146901546	146901962	417	peak_992	557	1582	218	365
chr1	18783	ENSMUST00000155438.1	149830140	149830339	200	peak_993	38	146	26	79
chr1	18783	ENSMUST00000155438.1	149842195	149842396	202	peak_994	94	263	78	142
chr1	108989	ENSMUST00000131701.1	150395048	150395269	222	peak_995	304	611	344	867
chr1	108989	ENSMUST00000131701.1	150402080	150402314	235	peak_996	283	640	271	944
chr1	108989	ENSMUST00000141827.2	150403401	150403979	579	peak_997	427	777	514	1284
chr1	108989	ENSMUST00000141827.2	150406292	150406533	242	peak_998	382	632	458	1008
chr1	108989	ENSMUST00000141827.2	150407132	150407536	405	peak_999	600	1094	667	1650
chr1	108989	ENSMUST00000141827.2	150408546	150408861	316	peak_1000	544	797	617	1295
chr1	108989	ENSMUST00000141827.2	150409007	150409279	273	peak_1001	359	546	456	967
chr1	108989	ENSMUST00000141827.2	150409832	150410128	297	peak_1002	447	896	578	1495
chr1	108989	ENSMUST00000141827.2	150411737	150411973	237	peak_1003	400	1091	456	1653
chr1	108989	ENSMUST00000141827.2	150412727	150412947	221	peak_1004	185	609	236	850
chr1	108989	ENSMUST00000147769.1	150413545	150413796	252	peak_1005	372	1317	485	1436
chr1	108989	ENSMUST00000147769.1	150414268	150414780	513	peak_1006	504	1636	652	1903
chr1	108989	ENSMUST00000147769.1	150415939	150416207	269	peak_1007	482	542	589	1000
chr1	108989	ENSMUST00000147769.1	150417192	150417481	290	peak_1008	631	420	753	964
chr1	108989	ENSMUST00000147769.1	150417750	150418071	322	peak_1009	568	866	646	1477
chr1	108989	ENSMUST00000132522.1	150419665	150419993	329	peak_1010	468	1101	591	1491
chr1	108989	ENSMUST00000132522.1	150421502	150421760	259	peak_1011	333	835	398	1017
chr1	108989	ENSMUST00000132522.1	150422340	150422675	336	peak_1012	566	1117	646	1434
chr1	108989	ENSMUST00000132522.1	150423307	150423949	643	peak_1013	871	1697	1010	2318
chr1	108989	ENSMUST00000132522.1	150424510	150424799	290	peak_1014	1024	998	1106	1561
chr1	108989	ENSMUST00000132522.1	150425459	150425774	316	peak_1015	1107	874	1300	1602
chr1	108989	ENSMUST00000151563.1	150429161	150429537	377	peak_1016	768	1390	927	2123
chr1	108989	ENSMUST00000150752.8	150430366	150430632	267	peak_1017	362	774	416	963
chr1	108989	ENSMUST00000150752.8	150432227	150432856	630	peak_1018	830	1285	1088	1857
chr1	108989	ENSMUST00000150752.8	150433485	150433864	380	peak_1019	965	1631	1231	2239
chr1	108989	ENSMUST00000132257.8	150435462	150435846	385	peak_1020	775	1494	933	1862
chr1	108989	ENSMUST00000132257.8	150436531	150436850	320	peak_1021	465	1114	654	1273
chr1	108989	ENSMUST00000132257.8	150437217	150437456	240	peak_1022	415	819	561	967
chr1	108989	ENSMUST00000152967.7	150438894	150439271	378	peak_1023	972	1262	1127	1881
chr1	108989	ENSMUST00000128417.8	150439882	150440487	606	peak_1024	824	985	835	1263
chr1	108989	ENSMUST00000128417.8	150441954	150442217	264	peak_1025	605	1479	663	1615
chr1	108989	ENSMUST00000124484.1	150443001	150443381	381	peak_1026	380	1332	490	1299
chr1	108989	ENSMUST00000124484.1	150444174	150444428	255	peak_1027	235	945	343	872
chr1	108989	ENSMUST00000124484.1	150445725	150446193	469	peak_1028	484	1226	595	1317
chr1	108989	ENSMUST00000138718.7	150447349	150447613	265	peak_1029	514	790	580	1246
chr1	108989	ENSMUST00000130779.1	150449545	150449812	268	peak_1030	272	481	289	692
chr1	117198	ENSMUST00000023918.12	151241482	151243187	1706	peak_1031	369	665	1102	1342
chr1	117198	ENSMUST00000190872.1	151361380	151361592	213	peak_1032	379	992	421	1220
chr1	117198	ENSMUST00000190872.1	151362968	151363791	824	peak_1033	954	3005	1096	3079
chr1	102466847	ENSMUST00000198467.1	151448076	151448379	304	peak_1034	114	156	146	172
chr1	19821	ENSMUST00000188871.1	151469693	151470027	335	peak_1035	259	415	379	715
chr1	19821	ENSMUST00000188871.1	151471173	151471537	365	peak_1036	286	595	495	965
chr1	19821	ENSMUST00000185945.1	151473083	151473531	449	peak_1037	307	603	639	1086
chr1	19821	ENSMUST00000190070.6	151476169	151476496	328	peak_1038	230	602	512	1096
chr1	19821	ENSMUST00000190070.6	151476994	151477227	234	peak_1039	118	313	199	480
chr1	66967	ENSMUST00000191070.1	151782216	151782419	204	peak_1040	141	362	146	309
chr1	66967	ENSMUST00000191070.1	151804145	151804344	200	peak_1041	157	403	168	408
chr1	66967	ENSMUST00000191070.1	151804499	151804706	208	peak_1042	100	174	108	222
chr1	66967	ENSMUST00000191070.1	151805708	151805909	202	peak_1043	126	336	135	271
chr1	66967	ENSMUST00000191070.1	151808008	151808325	318	peak_1044	205	568	260	498
chr1	66967	ENSMUST00000191070.1	151811386	151811701	316	peak_1045	236	562	289	589
chr1	66967	ENSMUST00000191070.1	151818135	151819431	1297	peak_1046	529	2183	694	1859
chr1	66967	ENSMUST00000191070.1	151819632	151819834	203	peak_1047	166	474	207	468
chr1	66967	ENSMUST00000191070.1	151820067	151821582	1516	peak_1048	871	1890	948	1803
chr1	69399	ENSMUST00000128433.7	151892300	151892499	200	peak_1049	7	31	78	160
chr1	19731	ENSMUST00000128251.7	152521385	152521585	201	peak_1050	37	45	117	115
chr1	19731	ENSMUST00000128251.7	152524818	152525017	200	peak_1051	43	256	198	525
chr1	67771	ENSMUST00000143008.1	152768704	152768905	202	peak_1052	611	1819	885	2788
chr1	67771	ENSMUST00000143008.1	152775142	152775385	244	peak_1053	367	1152	500	2405
chr1	226517	ENSMUST00000188937.1	152837350	152837586	237	peak_1054	305	810	385	930
chr1	226517	ENSMUST00000188937.1	152837784	152838199	416	peak_1055	190	617	306	913
chr1	226517	ENSMUST00000188937.1	152840180	152840642	463	peak_1056	286	879	375	1265
chr1	226517	ENSMUST00000188937.1	152844144	152844520	377	peak_1057	478	895	709	1422
chr1	226517	ENSMUST00000188937.1	152845234	152845782	549	peak_1058	1048	1219	1477	1999
chr1	226517	ENSMUST00000188937.1	152846229	152846444	216	peak_1059	381	600	532	909
chr1	226517	ENSMUST00000186900.1	152848782	152849160	379	peak_1060	463	1036	694	1833
chr1	226517	ENSMUST00000186900.1	152852655	152852854	200	peak_1061	178	442	254	758
chr1	226517	ENSMUST00000186900.1	152859448	152859652	205	peak_1062	184	506	244	738
chr1	226519	ENSMUST00000161744.1	153219117	153219319	203	peak_1063	130	349	146	420
chr1	226519	ENSMUST00000161744.1	153219797	153220356	560	peak_1064	283	1179	362	1219
chr1	226519	ENSMUST00000161744.1	153221228	153221771	544	peak_1065	430	1563	486	1640
chr1	226519	ENSMUST00000161744.1	153227635	153227890	256	peak_1066	233	494	262	729
chr1	226519	ENSMUST00000161744.1	153228791	153229039	249	peak_1067	234	414	271	559
chr1	226519	ENSMUST00000159251.1	153247092	153247293	202	peak_1068	108	520	157	451
chr1	71836	ENSMUST00000137861.1	153456649	153456938	290	peak_1069	539	875	663	1185
chr1	71836	ENSMUST00000137861.1	153457625	153457873	249	peak_1070	513	1407	622	1786
chr1	71836	ENSMUST00000137861.1	153458120	153458587	468	peak_1071	1165	2361	1505	3096
chr1	71836	ENSMUST00000137861.1	153459409	153459839	431	peak_1072	671	2041	893	2313
chr1	71836	ENSMUST00000137861.1	153460335	153460534	200	peak_1073	365	1464	455	1557
chr1	71836	ENSMUST00000137861.1	153461120	153461331	212	peak_1074	361	1089	489	1372
chr1	13211	ENSMUST00000190544.6	153462661	153462864	204	peak_1075	505	893	630	1453
chr1	13211	ENSMUST00000190544.6	153464342	153464541	200	peak_1076	496	921	632	1298
chr1	13211	ENSMUST00000190544.6	153465031	153465233	203	peak_1077	532	777	621	1204
chr1	13211	ENSMUST00000190544.6	153469687	153469932	246	peak_1078	386	1045	447	1215
chr1	13211	ENSMUST00000190544.6	153471683	153471982	300	peak_1079	608	1371	685	1664
chr1	13211	ENSMUST00000190544.6	153472255	153472875	621	peak_1080	1044	1947	1361	2376
chr1	13211	ENSMUST00000190544.6	153475688	153475905	218	peak_1081	344	869	515	1044
chr1	13211	ENSMUST00000190544.6	153478048	153478353	306	peak_1082	677	1538	979	1796
chr1	13211	ENSMUST00000189516.1	153481220	153481437	218	peak_1083	400	705	499	908
chr1	13211	ENSMUST00000186380.6	153482842	153483069	228	peak_1084	446	633	536	813
chr1	13211	ENSMUST00000186380.6	153483767	153484041	275	peak_1085	889	1307	1102	1729
chr1	207792	ENSMUST00000186156.6	155276062	155276329	268	peak_1086	124	463	180	362
chr1	207792	ENSMUST00000186156.6	155276561	155277316	756	peak_1087	334	1163	403	1021
chr1	19775	ENSMUST00000139925.1	155277962	155280375	2414	peak_1088	1283	4033	1946	3595
chr1	19775	ENSMUST00000139925.1	155280751	155281151	401	peak_1089	254	1038	392	816
chr1	19775	ENSMUST00000139925.1	155283275	155283540	266	peak_1090	184	704	256	645
chr1	19775	ENSMUST00000139925.1	155312805	155313101	297	peak_1091	128	573	255	474
chr1	74081	ENSMUST00000132189.1	155845116	155845325	210	peak_1092	73	197	139	302
chr1	74081	ENSMUST00000132189.1	155845958	155846245	288	peak_1093	127	318	77	414
chr1	74081	ENSMUST00000132189.1	155847080	155848295	1216	peak_1094	251	1386	315	1724
chr1	74081	ENSMUST00000132189.1	155860313	155860882	570	peak_1095	184	681	269	835
chr1	74081	ENSMUST00000132189.1	155861751	155862569	819	peak_1096	259	842	429	1110
chr1	74081	ENSMUST00000132189.1	155863089	155863741	653	peak_1097	312	658	366	960
chr1	74081	ENSMUST00000132189.1	155868684	155868945	262	peak_1098	155	307	174	377
chr1	74081	ENSMUST00000146987.1	155885951	155886210	260	peak_1099	76	327	86	375
chr1	74081	ENSMUST00000129865.8	155894666	155894911	246	peak_1100	69	262	83	291
chr1	74081	ENSMUST00000129865.8	155897483	155897687	205	peak_1101	126	253	139	333
chr1	74081	ENSMUST00000129865.8	155902646	155902848	203	peak_1102	75	406	111	438
chr1	74081	ENSMUST00000129865.8	155906539	155906740	202	peak_1103	90	335	83	371
chr1	74081	ENSMUST00000129865.8	155910686	155910885	200	peak_1104	56	310	85	378
chr1	74081	ENSMUST00000129865.8	155915559	155915801	243	peak_1105	36	294	50	285
chr1	74081	ENSMUST00000129865.8	155926533	155926739	207	peak_1106	36	232	73	234
chr1	74081	ENSMUST00000129865.8	155928175	155929266	1092	peak_1107	419	1392	520	1672
chr1	74081	ENSMUST00000129865.8	155932812	155933450	639	peak_1108	372	775	449	1247
chr1	74081	ENSMUST00000124495.2	155935858	155936074	217	peak_1109	119	144	102	244
chr1	74081	ENSMUST00000124495.2	155953299	155953720	422	peak_1110	146	526	200	756
chr1	208263	ENSMUST00000124212.1	156005167	156005700	534	peak_1111	305	734	481	997
chr1	208263	ENSMUST00000124212.1	156005861	156006061	201	peak_1112	139	566	254	536
chr1	208263	ENSMUST00000124212.1	156007691	156007890	200	peak_1113	94	332	211	382
chr1	208263	ENSMUST00000136397.7	156031433	156031634	202	peak_1114	205	64	298	262
chr1	240832	ENSMUST00000125371.1	156061489	156061691	203	peak_1115	140	473	212	669
chr1	240832	ENSMUST00000125371.1	156061817	156062154	338	peak_1116	238	537	330	626
chr1	240832	ENSMUST00000125371.1	156065011	156065445	435	peak_1117	219	845	345	1029
chr1	240832	ENSMUST00000125371.1	156065953	156066289	337	peak_1118	168	606	290	751
chr1	240832	ENSMUST00000125371.1	156066485	156066708	224	peak_1119	132	435	211	498
chr1	240832	ENSMUST00000125371.1	156066838	156067114	277	peak_1120	163	695	270	930
chr1	240832	ENSMUST00000125371.1	156067291	156067490	200	peak_1121	97	288	137	346
chr1	240832	ENSMUST00000125371.1	156067648	156067901	254	peak_1122	108	197	171	352
chr1	240832	ENSMUST00000125371.1	156068456	156068715	260	peak_1123	135	504	239	657
chr1	20652	ENSMUST00000186420.1	156427361	156427564	204	peak_1124	210	381	168	335
chr1	20652	ENSMUST00000186420.1	156429153	156429534	382	peak_1125	477	1517	525	899
chr1	20652	ENSMUST00000187987.1	156446551	156446881	331	peak_1126	520	1233	450	872
chr1	11352	ENSMUST00000173929.7	156524046	156524558	513	peak_1127	718	866	918	1145
chr1	11352	ENSMUST00000190749.1	156625129	156625469	341	peak_1128	142	494	161	685
chr1	11352	ENSMUST00000190749.1	156632895	156633094	200	peak_1129	102	417	147	378
chr1	30935	ENSMUST00000154353.1	156640868	156641177	310	peak_1130	143	605	179	674
chr1	30935	ENSMUST00000154353.1	156641922	156642196	275	peak_1131	302	945	359	1185
chr1	30935	ENSMUST00000154353.1	156642537	156643088	552	peak_1132	384	1191	432	1431
chr1	30935	ENSMUST00000154353.1	156643365	156643564	200	peak_1133	156	681	168	814
chr1	30935	ENSMUST00000154353.1	156644202	156644402	201	peak_1134	179	596	198	588
chr1	30935	ENSMUST00000154353.1	156645624	156645831	208	peak_1135	159	426	189	620
chr1	30935	ENSMUST00000154353.1	156647828	156648115	288	peak_1136	254	635	239	829
chr1	30935	ENSMUST00000154353.1	156648250	156648455	206	peak_1137	228	667	247	907
chr1	30935	ENSMUST00000154353.1	156648883	156649534	652	peak_1138	333	1049	406	1302
chr1	73435	ENSMUST00000121911.7	157135493	157135724	232	peak_1139	118	356	176	337
chr1	73435	ENSMUST00000121911.7	157137114	157137396	283	peak_1140	63	342	68	330
chr1	73435	ENSMUST00000121911.7	157137532	157138010	479	peak_1141	71	388	133	405
chr1	73435	ENSMUST00000121911.7	157138263	157138500	238	peak_1142	84	315	99	423
chr1	73435	ENSMUST00000121911.7	157138709	157139269	561	peak_1143	198	529	279	739
chr1	73435	ENSMUST00000121911.7	157139542	157140456	915	peak_1144	331	1079	469	1437
chr1	73435	ENSMUST00000121911.7	157140645	157141019	375	peak_1145	95	379	137	367
chr1	226525	ENSMUST00000128538.1	157147656	157147997	342	peak_1146	88	316	142	350
chr1	226525	ENSMUST00000128538.1	157149788	157149988	201	peak_1147	88	293	119	309
chr1	226525	ENSMUST00000128538.1	157157079	157157922	844	peak_1148	266	657	387	994
chr1	226525	ENSMUST00000128538.1	157163760	157164012	253	peak_1149	82	302	156	368
chr1	226525	ENSMUST00000128538.1	157175813	157176077	265	peak_1150	131	328	212	547
chr1	226525	ENSMUST00000128538.1	157176215	157176414	200	peak_1151	54	208	67	235
chr1	26374	ENSMUST00000192841.1	159344731	159344932	202	peak_1152	129	337	175	283
chr1	64659	ENSMUST00000097193.2	160203103	160203848	746	peak_1153	2100	3140	2557	3888
chr1	12301	ENSMUST00000014370.10	160220921	160221120	200	peak_1154	11	57	30	113
chr1	12301	ENSMUST00000014370.10	160221713	160222080	368	peak_1155	37	90	90	201
chr1	29809	ENSMUST00000192019.5	160224250	160224473	224	peak_1156	52	101	73	188
chr1	29809	ENSMUST00000195442.5	160702393	160702595	203	peak_1157	48	143	79	193
chr1	29809	ENSMUST00000195442.5	160735654	160735939	286	peak_1158	51	160	76	248
chr1	381305	ENSMUST00000035911.4	160929954	160930193	240	peak_1159	129	432	123	454
chr1	381305	ENSMUST00000161708.1	160950757	160950968	212	peak_1160	87	332	92	356
chr1	381305	ENSMUST00000161708.1	160951478	160951699	222	peak_1161	150	504	160	489
chr1	381305	ENSMUST00000161708.1	160954606	160955148	543	peak_1162	480	1184	563	1032
chr1	381305	ENSMUST00000161708.1	160955646	160955847	202	peak_1163	85	262	130	201
chr1	381305	ENSMUST00000161708.1	160962123	160962322	200	peak_1164	105	303	113	318
chr1	381305	ENSMUST00000161708.1	160963315	160963772	458	peak_1165	155	497	186	527
chr1	11905	ENSMUST00000195438.5	160964815	160965014	200	peak_1166	112	444	167	394
chr1	11905	ENSMUST00000195438.5	160965514	160965745	232	peak_1167	151	402	197	479
chr1	11905	ENSMUST00000195438.5	160967564	160968236	673	peak_1168	330	973	468	1175
chr1	11905	ENSMUST00000195438.5	160968601	160969338	738	peak_1169	248	1013	307	1155
chr1	11905	ENSMUST00000195438.5	160969653	160970797	1145	peak_1170	495	1370	609	1610
chr1	11905	ENSMUST00000195438.5	160971257	160971971	715	peak_1171	182	1139	320	1267
chr1	11905	ENSMUST00000195438.5	160973142	160973572	431	peak_1172	184	528	223	561
chr1	11905	ENSMUST00000195438.5	160973700	160974558	859	peak_1173	236	980	266	1021
chr1	11905	ENSMUST00000194455.1	161003383	161003583	201	peak_1174	18	111	38	122
chr1	11905	ENSMUST00000194455.1	161003616	161003815	200	peak_1175	35	174	41	252
chr1	11905	ENSMUST00000194455.1	161009652	161010192	541	peak_1176	78	131	118	374
chr1	240869	ENSMUST00000172044.7	161013276	161013794	519	peak_1177	39	148	77	243
chr1	240869	ENSMUST00000172044.7	161017756	161017956	201	peak_1178	22	72	35	138
chr1	240869	ENSMUST00000172044.7	161020073	161020353	281	peak_1179	50	192	87	392
chr1	226541	ENSMUST00000195584.1	161088639	161088851	213	peak_1180	111	345	135	422
chr1	226541	ENSMUST00000195584.1	161089055	161089880	826	peak_1181	327	749	552	1220
chr1	226541	ENSMUST00000195584.1	161090287	161090699	413	peak_1182	94	383	174	635
chr1	226541	ENSMUST00000195584.1	161095626	161095845	220	peak_1183	79	298	137	389
chr1	226541	ENSMUST00000195584.1	161109285	161109865	581	peak_1184	145	597	254	829
chr1	226551	ENSMUST00000191841.1	161816960	161817355	396	peak_1185	121	362	140	474
chr1	226551	ENSMUST00000191841.1	161818400	161818960	561	peak_1186	161	560	268	916
chr1	226551	ENSMUST00000191841.1	161834351	161835341	991	peak_1187	290	796	376	1281
chr1	226551	ENSMUST00000192570.1	161853804	161854015	212	peak_1188	68	238	118	419
chr1	100038657	ENSMUST00000169439.2	162671866	162673824	1959	peak_1189	3575	16470	3707	21817
chr1	226562	ENSMUST00000182535.1	162675762	162675997	236	peak_1190	515	2190	626	2635
chr1	226562	ENSMUST00000182535.1	162676694	162676991	298	peak_1191	1138	4101	1278	5804
chr1	226562	ENSMUST00000182535.1	162677397	162677604	208	peak_1192	850	2837	857	4134
chr1	226562	ENSMUST00000182535.1	162678020	162678399	380	peak_1193	2043	4034	2035	6053
chr1	226562	ENSMUST00000182535.1	162679515	162679771	257	peak_1194	1565	3630	1559	5117
chr1	226562	ENSMUST00000182535.1	162679907	162680244	338	peak_1195	1029	3657	1136	4519
chr1	226562	ENSMUST00000182535.1	162680778	162681091	314	peak_1196	618	2758	682	3786
chr1	226562	ENSMUST00000182535.1	162681264	162681522	259	peak_1197	787	2697	835	4594
chr1	226562	ENSMUST00000182535.1	162682435	162682678	244	peak_1198	1292	2877	1405	4963
chr1	226562	ENSMUST00000182535.1	162684072	162684397	326	peak_1199	1354	4243	1490	6277
chr1	226562	ENSMUST00000182535.1	162688128	162688416	289	peak_1200	1022	2624	1089	3223
chr1	226562	ENSMUST00000182535.1	162691193	162691415	223	peak_1201	1315	3019	1416	3959
chr1	226562	ENSMUST00000182535.1	162692416	162693034	619	peak_1202	2037	5134	2118	7836
chr1	226562	ENSMUST00000183223.7	162697519	162698448	930	peak_1203	4639	15730	4881	19623
chr1	226562	ENSMUST00000183223.7	162698904	162699186	283	peak_1204	1487	2724	1696	5213
chr1	226562	ENSMUST00000183223.7	162702232	162702532	301	peak_1205	1390	4172	1684	6186
chr1	226562	ENSMUST00000183223.7	162704402	162706801	2400	peak_1206	10390	30699	10869	49314
chr1	226562	ENSMUST00000182393.7	162707849	162708049	201	peak_1207	424	1695	403	2478
chr1	226562	ENSMUST00000182393.7	162708967	162709285	319	peak_1208	1359	2702	1458	3769
chr1	226562	ENSMUST00000182393.7	162709548	162709875	328	peak_1209	1854	2337	1892	4138
chr1	226562	ENSMUST00000182393.7	162710254	162711021	768	peak_1210	5317	8794	5201	15210
chr1	226562	ENSMUST00000182393.7	162713329	162713529	201	peak_1211	1257	3424	1156	5225
chr1	226562	ENSMUST00000182393.7	162714294	162714560	267	peak_1212	1252	2803	1299	4586
chr1	226562	ENSMUST00000182308.1	162715397	162715867	471	peak_1213	1123	3700	1227	5105
chr1	226562	ENSMUST00000182308.1	162716314	162716544	231	peak_1214	611	3099	641	4029
chr1	226562	ENSMUST00000182308.1	162718735	162719051	317	peak_1215	888	3994	1004	5198
chr1	226562	ENSMUST00000182308.1	162720505	162720775	271	peak_1216	661	1337	716	2375
chr1	226562	ENSMUST00000182308.1	162721480	162721733	254	peak_1217	733	2045	782	3266
chr1	226562	ENSMUST00000182308.1	162723127	162723470	344	peak_1218	984	3835	1051	5883
chr1	226562	ENSMUST00000182308.1	162724718	162725001	284	peak_1219	560	2868	647	3665
chr1	18933	ENSMUST00000183691.2	163247951	163248528	578	peak_1220	246	1009	612	1072
chr1	18933	ENSMUST00000174397.2	163312406	163312944	539	peak_1221	214	522	366	522
chr1	18933	ENSMUST00000174397.2	163313084	163313322	239	peak_1222	88	378	238	298
chr1	16579	ENSMUST00000077642.11	163797067	163797284	218	peak_1223	151	193	134	287
chr1	240880	ENSMUST00000161908.7	163861770	163861970	201	peak_1224	65	244	97	220
chr1	240880	ENSMUST00000161908.7	163883204	163883437	234	peak_1225	146	280	162	272
chr1	240880	ENSMUST00000161908.7	163915598	163916035	438	peak_1226	207	658	212	452
chr1	240880	ENSMUST00000162920.1	163953260	163953459	200	peak_1227	42	126	64	162
chr1	240880	ENSMUST00000162920.1	163954248	163954455	208	peak_1228	53	166	101	239
chr1	20344	ENSMUST00000162746.1	164128023	164128336	314	peak_1229	3	27	299	1956
chr1	20344	ENSMUST00000162102.1	164149016	164149300	285	peak_1230	27	41	740	2395
chr1	14067	ENSMUST00000086040.5	164149482	164149825	344	peak_1231	12	61	429	2974
chr1	116914	ENSMUST00000160773.1	164256639	164257099	461	peak_1232	206	947	255	928
chr1	171567	ENSMUST00000193808.5	164295859	164296059	201	peak_1233	74	154	96	172
chr1	171567	ENSMUST00000193808.5	164302435	164302866	432	peak_1234	145	285	184	356
chr1	240888	ENSMUST00000111450.2	165322033	165322836	804	peak_1235	160	618	326	1060
chr1	433375	ENSMUST00000040298.4	165774322	165775175	854	peak_1236	254	896	488	1897
chr1	12503	ENSMUST00000162411.2	165865599	165866192	594	peak_1237	110	383	165	651
chr1	12503	ENSMUST00000162411.2	165866525	165866724	200	peak_1238	32	151	46	198
chr1	12503	ENSMUST00000162411.2	165866873	165868192	1320	peak_1239	322	957	421	1557
chr1	12503	ENSMUST00000162411.2	165868371	165869040	670	peak_1240	160	592	227	1028
chr1	12503	ENSMUST00000162411.2	165869667	165870138	472	peak_1241	119	359	215	685
chr1	12503	ENSMUST00000162411.2	165870340	165870580	241	peak_1242	29	143	59	163
chr1	12503	ENSMUST00000162411.2	165871882	165872665	784	peak_1243	118	404	191	856
chr1	18986	ENSMUST00000184799.1	165873061	165873454	394	peak_1244	120	292	196	603
chr1	18986	ENSMUST00000184799.1	165873594	165873834	241	peak_1245	52	158	125	332
chr1	18986	ENSMUST00000184799.1	165874087	165874569	483	peak_1246	101	343	108	578
chr1	18986	ENSMUST00000184799.1	165874774	165874974	201	peak_1247	69	158	99	215
chr1	18986	ENSMUST00000184799.1	165875246	165876146	901	peak_1248	156	512	320	811
chr1	18986	ENSMUST00000194366.5	165880255	165880640	386	peak_1249	226	271	224	454
chr1	18986	ENSMUST00000176004.1	165894930	165895193	264	peak_1250	144	227	235	562
chr1	18986	ENSMUST00000176004.1	165897710	165897915	206	peak_1251	34	101	80	190
chr1	18986	ENSMUST00000159212.8	165908892	165909096	205	peak_1252	108	147	175	249
chr1	18986	ENSMUST00000159212.8	165911327	165911579	253	peak_1253	89	258	143	326
chr1	100039795	ENSMUST00000195557.5	166310840	166311039	200	peak_1254	19	114	72	261
chr1	100039795	ENSMUST00000195557.5	166311948	166312158	211	peak_1255	25	54	77	212
chr1	100039795	ENSMUST00000195557.5	166312863	166313062	200	peak_1256	25	86	17	183
chr1	71592	ENSMUST00000127596.2	166395106	166396314	1209	peak_1257	426	2202	657	3607
chr1	71592	ENSMUST00000127596.2	166396890	166397089	200	peak_1258	93	506	162	989
chr1	71592	ENSMUST00000127596.2	166397262	166397683	422	peak_1259	156	803	343	1964
chr1	71592	ENSMUST00000127596.2	166399330	166399892	563	peak_1260	226	1145	410	1864
chr1	18514	ENSMUST00000097471.3	168153932	168154299	368	peak_1261	74	437	245	1098
chr1	18514	ENSMUST00000097471.3	168155596	168156303	708	peak_1262	220	949	697	2208
chr1	18514	ENSMUST00000097471.3	168156466	168156785	320	peak_1263	100	532	292	1374
chr1	18514	ENSMUST00000097471.3	168157200	168157401	202	peak_1264	42	249	190	593
chr1	18514	ENSMUST00000097471.3	168157532	168158962	1431	peak_1265	492	1910	1491	4424
chr1	18514	ENSMUST00000097471.3	168191402	168191604	203	peak_1266	54	337	231	816
chr1	18514	ENSMUST00000097471.3	168209475	168209779	305	peak_1267	132	305	395	753
chr1	18514	ENSMUST00000176540.7	168431716	168431944	229	peak_1268	167	368	537	995
chr1	66977	ENSMUST00000195342.5	169498473	169499072	600	peak_1269	336	1190	650	1239
chr1	66977	ENSMUST00000195342.5	169506056	169506339	284	peak_1270	230	418	336	512
chr1	66977	ENSMUST00000195342.5	169507270	169507488	219	peak_1271	205	399	312	483
chr1	67303	ENSMUST00000193930.1	169972430	169978167	5738	peak_1272	2722	10216	6138	27233
chr1	67303	ENSMUST00000193930.1	169984519	169984799	281	peak_1273	142	719	350	1764
chr1	67303	ENSMUST00000193930.1	169985017	169985217	201	peak_1274	81	383	245	889
chr1	67303	ENSMUST00000193930.1	169987076	169987321	246	peak_1275	160	540	316	1162
chr1	67303	ENSMUST00000193930.1	169988606	169988807	202	peak_1276	84	438	243	871
chr1	67303	ENSMUST00000193930.1	169990509	169990793	285	peak_1277	197	903	449	2112
chr1	67303	ENSMUST00000193930.1	169995559	169995786	228	peak_1278	167	528	368	983
chr1	67303	ENSMUST00000193930.1	170005220	170005441	222	peak_1279	97	477	182	802
chr1	107652	ENSMUST00000111350.9	170193939	170195146	1208	peak_1280	678	3630	838	4285
chr1	16589	ENSMUST00000150821.7	170195356	170195555	200	peak_1281	190	854	191	1149
chr1	16589	ENSMUST00000150821.7	170195720	170195940	221	peak_1282	143	606	184	597
chr1	16589	ENSMUST00000150821.7	170196129	170197000	872	peak_1283	519	2562	699	3011
chr1	16589	ENSMUST00000150821.7	170197463	170198978	1516	peak_1284	1070	4169	1457	6006
chr1	16589	ENSMUST00000150821.7	170199903	170200111	209	peak_1285	143	825	196	1028
chr1	16589	ENSMUST00000150821.7	170207265	170207600	336	peak_1286	63	483	110	592
chr1	16589	ENSMUST00000150821.7	170208674	170208873	200	peak_1287	110	574	141	664
chr1	16589	ENSMUST00000150821.7	170211203	170211402	200	peak_1288	86	343	97	434
chr1	320078	ENSMUST00000046792.8	170704780	170705035	256	peak_1289	77	418	110	349
chr1	320078	ENSMUST00000046792.8	170705779	170706949	1171	peak_1290	601	2258	950	2292
chr1	320078	ENSMUST00000046792.8	170707145	170707360	216	peak_1291	119	427	167	398
chr1	320078	ENSMUST00000046792.8	170707509	170707917	409	peak_1292	254	1074	296	910
chr1	320078	ENSMUST00000046792.8	170708503	170708950	448	peak_1293	274	704	462	742
chr1	320078	ENSMUST00000046792.8	170709369	170709620	252	peak_1294	169	723	280	676
chr1	320078	ENSMUST00000046792.8	170709927	170710187	261	peak_1295	115	647	194	656
chr1	320078	ENSMUST00000046792.8	170747163	170747363	201	peak_1296	90	374	132	367
chr1	226641	ENSMUST00000027974.6	170794004	170794204	201	peak_1297	91	271	163	399
chr1	226641	ENSMUST00000027974.6	170799697	170799909	213	peak_1298	76	354	120	342
chr1	226641	ENSMUST00000027974.6	170840741	170841025	285	peak_1299	197	634	318	611
chr1	226641	ENSMUST00000027974.6	170841775	170841977	203	peak_1300	157	416	308	422
chr1	12847	ENSMUST00000152403.1	172099494	172099693	200	peak_1301	205	960	327	827
chr1	12847	ENSMUST00000133909.1	172105940	172106153	214	peak_1302	277	1013	435	1160
chr1	12847	ENSMUST00000133909.1	172112884	172113375	492	peak_1303	668	2638	884	2606
chr1	12847	ENSMUST00000142765.1	172116761	172117202	442	peak_1304	387	1112	534	1115
chr1	12847	ENSMUST00000142765.1	172119744	172119945	202	peak_1305	592	1359	832	1301
chr1	12847	ENSMUST00000142765.1	172121068	172121331	264	peak_1306	426	1874	672	1727
chr1	12847	ENSMUST00000142765.1	172121903	172122301	399	peak_1307	1559	2885	2360	3306
chr1	98193	ENSMUST00000191891.1	172186111	172186310	200	peak_1308	171	369	241	346
chr1	18611	ENSMUST00000125361.1	172194508	172194711	204	peak_1309	240	572	403	417
chr1	226691	ENSMUST00000127730.1	173751659	173751860	202	peak_1310	128	301	110	150
chr1	226691	ENSMUST00000127730.1	173752748	173753014	267	peak_1311	114	263	109	175
chr1	15951	ENSMUST00000111214.3	173755824	173756210	387	peak_1312	161	462	165	237
chr1	100040462	ENSMUST00000220623.1	173862769	173863064	296	peak_1313	28	22	97	202
chr1	100040462	ENSMUST00000190071.1	173872870	173873076	207	peak_1314	20	44	86	247
chr1	381308	ENSMUST00000009340.9	173901802	173902224	423	peak_1315	100	127	309	276
chr1	23893	ENSMUST00000055294.3	174835350	174835619	270	peak_1316	83	707	5	78
chr1	12663	ENSMUST00000211207.1	175682306	175683631	1326	peak_1317	527	1603	510	2362
chr1	12663	ENSMUST00000211207.1	175683935	175684136	202	peak_1318	74	175	76	294
chr1	12663	ENSMUST00000211207.1	175684309	175686818	2510	peak_1319	1229	4760	1571	6670
chr1	12663	ENSMUST00000211207.1	175686985	175688800	1816	peak_1320	764	3460	851	4668
chr1	26909	ENSMUST00000193858.1	175882715	175882921	207	peak_1321	52	93	50	132
chr1	26909	ENSMUST00000191680.1	175892752	175892951	200	peak_1322	89	227	55	311
chr1	26909	ENSMUST00000192378.1	175909450	175909737	288	peak_1323	38	94	59	192
chr1	26909	ENSMUST00000192378.1	175910287	175910486	200	peak_1324	34	92	47	115
chr1	545389	ENSMUST00000192991.1	176733785	176736126	2342	peak_1325	1942	4954	2736	7575
chr1	545389	ENSMUST00000192991.1	176737596	176737796	201	peak_1326	217	575	299	886
chr1	545389	ENSMUST00000192991.1	176739940	176740227	288	peak_1327	433	990	528	1589
chr1	545389	ENSMUST00000192991.1	176742529	176742795	267	peak_1328	385	1040	475	1647
chr1	545389	ENSMUST00000192991.1	176749945	176750297	353	peak_1329	548	1351	710	2098
chr1	545389	ENSMUST00000192664.5	176755243	176757169	1927	peak_1330	3513	6272	4813	10595
chr1	545389	ENSMUST00000192927.5	176758445	176758683	239	peak_1331	159	333	235	615
chr1	545389	ENSMUST00000192927.5	176761392	176761662	271	peak_1332	192	535	233	793
chr1	723921	ENSMUST00000083639.1	176769370	176770021	652	peak_1333	588	1485	725	2278
chr1	723921	ENSMUST00000083639.1	176774556	176775081	526	peak_1334	571	1487	794	2309
chr1	545389	ENSMUST00000194371.1	176782343	176782725	383	peak_1335	198	573	286	1058
chr1	545389	ENSMUST00000194727.5	176788511	176788715	205	peak_1336	176	361	212	584
chr1	545389	ENSMUST00000194727.5	176792546	176792811	266	peak_1337	212	482	291	781
chr1	545389	ENSMUST00000194727.5	176793562	176793803	242	peak_1338	316	472	414	731
chr1	76816	ENSMUST00000139589.1	177022029	177023159	1131	peak_1339	223	806	513	1253
chr1	76816	ENSMUST00000139589.1	177023899	177025637	1739	peak_1340	340	1298	784	2217
chr1	76816	ENSMUST00000139589.1	177031659	177031907	249	peak_1341	130	228	342	528
chr1	76816	ENSMUST00000139589.1	177050102	177050352	251	peak_1342	118	276	235	581
chr1	76816	ENSMUST00000139589.1	177080217	177080418	202	peak_1343	84	197	158	385
chr1	76816	ENSMUST00000139589.1	177097057	177097256	200	peak_1344	82	239	163	463
chr1	76816	ENSMUST00000139589.1	177103075	177103274	200	peak_1345	61	183	167	371
chr1	76816	ENSMUST00000139589.1	177109658	177109858	201	peak_1346	89	256	236	455
chr1	78825	ENSMUST00000159284.1	178244190	178244410	221	peak_1347	124	367	162	388
chr1	78825	ENSMUST00000159284.1	178249383	178249613	231	peak_1348	237	1202	471	1180
chr1	78825	ENSMUST00000159284.1	178250189	178250439	251	peak_1349	253	858	345	910
chr1	78825	ENSMUST00000159284.1	178252175	178252405	231	peak_1350	104	566	212	487
chr1	51810	ENSMUST00000189450.1	178328511	178329588	1078	peak_1351	3037	7028	3722	11124
chr1	51810	ENSMUST00000188044.6	178329874	178330977	1104	peak_1352	7734	10177	8929	18968
chr1	51810	ENSMUST00000188044.6	178331130	178331670	541	peak_1353	4947	7030	5982	11982
chr1	51810	ENSMUST00000150825.1	178331893	178332510	618	peak_1354	3699	6974	4638	11526
chr1	51810	ENSMUST00000150825.1	178333033	178333248	216	peak_1355	2030	3491	2463	6268
chr1	51810	ENSMUST00000150825.1	178333622	178333825	204	peak_1356	1117	2826	1326	4378
chr1	51810	ENSMUST00000134291.1	178335952	178336348	397	peak_1357	2517	2085	2993	4171
chr1	51810	ENSMUST00000161769.7	178336899	178337801	903	peak_1358	8638	7341	9665	12289
chr1	15278	ENSMUST00000150778.1	179528395	179529036	642	peak_1359	206	494	357	764
chr1	15278	ENSMUST00000150778.1	179529191	179529514	324	peak_1360	44	120	106	204
chr1	383592	ENSMUST00000131716.3	179744981	179745674	694	peak_1361	199	598	226	879
chr1	383592	ENSMUST00000221136.1	179745967	179746586	620	peak_1362	375	882	448	1358
chr1	383592	ENSMUST00000221136.1	179747192	179747391	200	peak_1363	151	361	156	557
chr1	383592	ENSMUST00000221136.1	179748616	179748865	250	peak_1364	177	520	235	733
chr1	226747	ENSMUST00000151734.1	179752447	179754225	1779	peak_1365	1542	4608	1576	5782
chr1	226747	ENSMUST00000127250.1	179762703	179763124	422	peak_1366	274	740	307	1074
chr1	226747	ENSMUST00000127250.1	179763573	179763810	238	peak_1367	128	562	168	725
chr1	226747	ENSMUST00000127250.1	179765937	179766238	302	peak_1368	247	869	290	1055
chr1	226747	ENSMUST00000145968.2	179769105	179769575	471	peak_1369	268	637	322	937
chr1	226747	ENSMUST00000145968.2	179770654	179771109	456	peak_1370	283	721	267	955
chr1	226747	ENSMUST00000145968.2	179775492	179775691	200	peak_1371	100	255	114	376
chr1	226747	ENSMUST00000145968.2	179776096	179776297	202	peak_1372	209	430	255	563
chr1	226747	ENSMUST00000145968.2	179777530	179777939	410	peak_1373	311	670	347	945
chr1	226747	ENSMUST00000145968.2	179781664	179781941	278	peak_1374	180	441	205	649
chr1	226747	ENSMUST00000147137.1	179788321	179788537	217	peak_1375	151	276	168	406
chr1	226747	ENSMUST00000147137.1	179789663	179789863	201	peak_1376	275	518	260	707
chr1	226747	ENSMUST00000147137.1	179792484	179792712	229	peak_1377	173	204	158	268
chr1	226747	ENSMUST00000147137.1	179795806	179796064	259	peak_1378	107	370	124	431
chr1	226751	ENSMUST00000097453.8	179960296	179961162	867	peak_1379	432	1097	329	1224
chr1	226751	ENSMUST00000132894.2	180036654	180036853	200	peak_1380	92	212	86	264
chr1	226751	ENSMUST00000139002.1	180064838	180065037	200	peak_1381	102	383	90	412
chr1	226751	ENSMUST00000139002.1	180066973	180067349	377	peak_1382	375	1046	316	1069
chr1	226751	ENSMUST00000139002.1	180069111	180069310	200	peak_1383	235	522	212	587
chr1	226751	ENSMUST00000139002.1	180072188	180072389	202	peak_1384	173	393	190	499
chr1	226751	ENSMUST00000139002.1	180074428	180074627	200	peak_1385	122	462	134	437
chr1	226751	ENSMUST00000133890.7	180093851	180094070	220	peak_1386	254	280	222	380
chr1	226751	ENSMUST00000133890.7	180094226	180094487	262	peak_1387	271	436	292	589
chr1	226751	ENSMUST00000133890.7	180100851	180101078	228	peak_1388	117	180	133	309
chr1	226751	ENSMUST00000152582.7	180105861	180106100	240	peak_1389	273	71	313	269
chr1	226751	ENSMUST00000145181.1	180111092	180111361	270	peak_1390	190	417	186	544
chr1	226751	ENSMUST00000145274.1	180134133	180134335	203	peak_1391	187	475	217	490
chr1	226751	ENSMUST00000145274.1	180136491	180136693	203	peak_1392	137	315	158	301
chr1	226751	ENSMUST00000145274.1	180141216	180141544	329	peak_1393	137	595	123	552
chr1	226751	ENSMUST00000129754.1	180144302	180144820	519	peak_1394	317	1285	286	1318
chr1	226751	ENSMUST00000129754.1	180149975	180150180	206	peak_1395	131	364	98	380
chr1	226751	ENSMUST00000129754.1	180151024	180151228	205	peak_1396	228	656	192	531
chr1	226751	ENSMUST00000129754.1	180161893	180164248	2356	peak_1397	1237	3789	1219	3268
chr1	226751	ENSMUST00000129754.1	180164491	180165131	641	peak_1398	304	1144	383	1144
chr1	102466761	ENSMUST00000183443.1	180580354	180580599	246	peak_1399	340	481	411	475
chr1	72568	ENSMUST00000194638.1	180668642	180669152	511	peak_1400	145	167	169	221
chr1	72568	ENSMUST00000194847.1	180687793	180687999	207	peak_1401	42	99	55	149
chr1	27217	ENSMUST00000027778.7	180689156	180689493	338	peak_1402	101	196	130	401
chr1	27217	ENSMUST00000027778.7	180689890	180690089	200	peak_1403	103	261	129	327
chr1	170760	ENSMUST00000192420.1	180744876	180745190	315	peak_1404	184	306	223	480
chr1	170760	ENSMUST00000192420.1	180751997	180752197	201	peak_1405	85	139	106	240
chr1	170760	ENSMUST00000192420.1	180752799	180753498	700	peak_1406	438	1210	537	1475
chr1	208768	ENSMUST00000038091.7	180855710	180855913	204	peak_1407	427	484	471	573
chr1	208768	ENSMUST00000194948.1	180858003	180858202	200	peak_1408	199	362	183	500
chr1	208768	ENSMUST00000194948.1	180860968	180861174	207	peak_1409	186	372	192	618
chr1	208768	ENSMUST00000194948.1	180862280	180862706	427	peak_1410	347	876	501	1261
chr1	208768	ENSMUST00000194948.1	180867279	180867742	464	peak_1411	290	826	452	1060
chr1	67459	ENSMUST00000195209.1	181090741	181090958	218	peak_1412	39	169	90	269
chr1	67459	ENSMUST00000195209.1	181091537	181091736	200	peak_1413	39	178	72	265
chr1	67459	ENSMUST00000195209.1	181093081	181093886	806	peak_1414	315	959	457	1084
chr1	67459	ENSMUST00000191728.1	181117582	181117813	232	peak_1415	69	350	126	424
chr1	67459	ENSMUST00000027797.8	181129608	181129812	205	peak_1416	67	172	144	188
chr1	67459	ENSMUST00000027797.8	181134928	181135165	238	peak_1417	151	331	148	418
chr1	226757	ENSMUST00000159290.1	181174396	181174865	470	peak_1418	256	1257	348	1148
chr1	226757	ENSMUST00000159290.1	181175116	181175453	338	peak_1419	189	968	289	1015
chr1	226757	ENSMUST00000159290.1	181175632	181176387	756	peak_1420	730	2751	949	2897
chr1	226757	ENSMUST00000159290.1	181176516	181177136	621	peak_1421	548	1939	813	2104
chr1	226757	ENSMUST00000159290.1	181177589	181178001	413	peak_1422	530	2120	673	2254
chr1	226757	ENSMUST00000159290.1	181181417	181181629	213	peak_1423	358	1735	585	1535
chr1	226757	ENSMUST00000159698.1	181186061	181186263	203	peak_1424	534	634	740	1057
chr1	226757	ENSMUST00000161531.1	181197701	181197902	202	peak_1425	271	1113	402	930
chr1	226757	ENSMUST00000161531.1	181203064	181203322	259	peak_1426	293	1109	401	1084
chr1	98386	ENSMUST00000192075.1	181816870	181817150	281	peak_1427	202	676	293	1006
chr1	98386	ENSMUST00000193028.1	181838511	181838712	202	peak_1428	242	357	313	466
chr1	13800	ENSMUST00000191649.1	181903030	181903323	294	peak_1429	336	1181	269	1043
chr1	13800	ENSMUST00000191649.1	181903501	181903718	218	peak_1430	272	996	273	997
chr1	13800	ENSMUST00000191649.1	181904031	181904490	460	peak_1431	365	1011	344	1108
chr1	13800	ENSMUST00000191649.1	181904659	181906053	1395	peak_1432	1848	4680	1824	5195
chr1	13800	ENSMUST00000195788.1	181919478	181919790	313	peak_1433	575	1314	570	976
chr1	13800	ENSMUST00000192967.1	181923647	181924003	357	peak_1434	683	1694	714	1465
chr1	67948	ENSMUST00000193700.1	182314380	182314705	326	peak_1435	97	460	133	475
chr1	67948	ENSMUST00000193700.1	182315833	182316448	616	peak_1436	204	790	310	831
chr1	67948	ENSMUST00000193700.1	182316965	182317422	458	peak_1437	208	734	230	826
chr1	209456	ENSMUST00000191626.1	182448250	182448566	317	peak_1438	127	226	153	247
chr1	209456	ENSMUST00000191626.1	182461584	182462136	553	peak_1439	170	345	154	427
chr1	12334	ENSMUST00000194940.5	182467379	182467578	200	peak_1440	1073	2329	1119	2751
chr1	71678	ENSMUST00000194695.1	183276516	183276717	202	peak_1441	173	449	214	382
chr1	71678	ENSMUST00000194695.1	183276935	183277134	200	peak_1442	83	179	155	281
chr1	71678	ENSMUST00000194695.1	183277793	183278001	209	peak_1443	132	443	196	545
chr1	71678	ENSMUST00000194695.1	183279543	183279797	255	peak_1444	148	392	196	459
chr1	108909	ENSMUST00000192293.1	183306718	183306918	201	peak_1445	129	341	290	428
chr1	108909	ENSMUST00000195268.1	183322092	183323719	1628	peak_1446	1198	3662	2831	5752
chr1	108909	ENSMUST00000195268.1	183324346	183324546	201	peak_1447	85	304	166	395
chr1	108909	ENSMUST00000195268.1	183327443	183327785	343	peak_1448	308	723	437	737
chr1	108909	ENSMUST00000195268.1	183330837	183331532	696	peak_1449	360	852	465	1186
chr1	338366	ENSMUST00000109158.8	183338084	183338510	427	peak_1450	171	155	172	394
chr1	338366	ENSMUST00000069922.8	183356476	183359186	2711	peak_1451	1608	3448	2424	5335
chr1	100316737	ENSMUST00000196796.1	185250778	185250981	204	peak_1452	101	302	94	245
chr1	98732	ENSMUST00000193482.1	185266732	185266931	200	peak_1453	98	405	92	246
chr1	381314	ENSMUST00000131770.1	185286805	185287336	532	peak_1454	441	1749	621	1946
chr1	387211	ENSMUST00000083628.1	185315960	185316220	261	peak_1455	194	1064	245	1083
chr1	381314	ENSMUST00000027921.10	185322998	185323266	269	peak_1456	226	1379	340	1433
chr1	107508	ENSMUST00000192324.1	185373988	185374199	212	peak_1457	463	1515	579	1844
chr1	107508	ENSMUST00000192324.1	185378619	185378829	211	peak_1458	358	918	470	1178
chr1	107508	ENSMUST00000192324.1	185379434	185379699	266	peak_1459	941	1199	1039	1939
chr1	107508	ENSMUST00000192324.1	185381628	185381933	306	peak_1460	996	1392	1061	2063
chr1	107508	ENSMUST00000192324.1	185384706	185384968	263	peak_1461	586	1278	586	1515
chr1	107508	ENSMUST00000192324.1	185386076	185386292	217	peak_1462	449	1015	559	1339
chr1	107508	ENSMUST00000192324.1	185386888	185387094	207	peak_1463	433	1020	541	1306
chr1	107508	ENSMUST00000192324.1	185394186	185394453	268	peak_1464	746	1296	845	1863
chr1	107508	ENSMUST00000192324.1	185395886	185396140	255	peak_1465	914	1525	1007	2238
chr1	107508	ENSMUST00000192324.1	185396916	185397132	217	peak_1466	449	1151	490	1674
chr1	107508	ENSMUST00000192324.1	185398246	185398447	202	peak_1467	431	1072	479	1707
chr1	107508	ENSMUST00000192324.1	185399075	185399302	228	peak_1468	376	1028	452	1513
chr1	107508	ENSMUST00000192324.1	185401111	185401516	406	peak_1469	833	1825	975	2580
chr1	319562	ENSMUST00000143787.2	185406826	185407055	230	peak_1470	318	1121	330	1303
chr1	319562	ENSMUST00000143787.2	185407335	185407730	396	peak_1471	824	2044	811	2793
chr1	319562	ENSMUST00000143787.2	185411017	185411223	207	peak_1472	236	1075	274	950
chr1	319562	ENSMUST00000143787.2	185412968	185413182	215	peak_1473	243	761	279	809
chr1	319562	ENSMUST00000143787.2	185414205	185414445	241	peak_1474	412	1481	447	1898
chr1	319562	ENSMUST00000143787.2	185415571	185415822	252	peak_1475	303	1303	352	1717
chr1	319562	ENSMUST00000143787.2	185418077	185418328	252	peak_1476	448	1458	518	1896
chr1	319562	ENSMUST00000143787.2	185419953	185420232	280	peak_1477	372	1266	393	1625
chr1	319562	ENSMUST00000143787.2	185427694	185428329	636	peak_1478	736	2112	751	2660
chr1	21808	ENSMUST00000191766.5	186623002	186623450	449	peak_1479	103	239	296	442
chr1	21808	ENSMUST00000191766.5	186623585	186623897	313	peak_1480	62	277	185	364
chr1	21808	ENSMUST00000191766.5	186624238	186624440	203	peak_1481	63	138	154	253
chr1	21808	ENSMUST00000191766.5	186624704	186625785	1082	peak_1482	381	1340	884	1899
chr1	21808	ENSMUST00000191766.5	186630704	186630903	200	peak_1483	50	194	136	261
chr1	21808	ENSMUST00000191766.5	186649878	186650085	208	peak_1484	96	166	193	225
chr1	21808	ENSMUST00000195201.1	186705012	186705211	200	peak_1485	107	211	169	277
chr1	67769	ENSMUST00000160570.1	187348358	187348600	243	peak_1486	85	199	94	182
chr1	67769	ENSMUST00000160570.1	187350394	187350741	348	peak_1487	81	233	84	229
chr1	108000	ENSMUST00000165798.1	189641699	189642964	1266	peak_1488	313	1389	567	1847
chr1	108000	ENSMUST00000165798.1	189646906	189647128	223	peak_1489	107	344	187	502
chr1	108000	ENSMUST00000165798.1	189648681	189649200	520	peak_1490	274	914	540	1439
chr1	108000	ENSMUST00000165798.1	189651194	189651427	234	peak_1491	175	349	295	649
chr1	108000	ENSMUST00000165798.1	189652318	189655218	2901	peak_1492	2030	3912	3768	7156
chr1	108000	ENSMUST00000165798.1	189656743	189660238	3496	peak_1493	1929	3750	3198	6774
chr1	108000	ENSMUST00000165663.1	189671101	189671331	231	peak_1494	118	186	202	393
chr1	108000	ENSMUST00000165663.1	189672521	189672776	256	peak_1495	224	429	431	725
chr1	108000	ENSMUST00000165663.1	189678947	189679276	330	peak_1496	367	461	618	891
chr1	108000	ENSMUST00000165663.1	189680238	189680664	427	peak_1497	224	377	384	784
chr1	108000	ENSMUST00000165663.1	189682877	189683125	249	peak_1498	189	312	298	548
chr1	108000	ENSMUST00000165663.1	189683843	189684150	308	peak_1499	201	405	334	760
chr1	108000	ENSMUST00000165663.1	189685075	189685274	200	peak_1500	124	210	184	310
chr1	19250	ENSMUST00000097442.8	189728257	189728459	203	peak_1501	162	588	220	404
chr1	19250	ENSMUST00000195038.1	189842982	189843196	215	peak_1502	341	1005	382	1113
chr1	19250	ENSMUST00000195038.1	189849878	189851098	1221	peak_1503	1806	6135	2078	5606
chr1	19250	ENSMUST00000148129.1	189856511	189856722	212	peak_1504	431	1306	394	1374
chr1	19250	ENSMUST00000148129.1	189863006	189863274	269	peak_1505	262	1176	356	990
chr1	19250	ENSMUST00000148129.1	189865247	189865447	201	peak_1506	214	849	230	727
chr1	19250	ENSMUST00000148129.1	189869981	189870250	270	peak_1507	189	1361	307	1224
chr1	226830	ENSMUST00000132289.1	189872653	189872996	344	peak_1508	433	1377	497	1365
chr1	226830	ENSMUST00000132289.1	189873237	189873436	200	peak_1509	173	1098	182	983
chr1	226830	ENSMUST00000132289.1	189874192	189874440	249	peak_1510	322	1614	392	1348
chr1	226830	ENSMUST00000132289.1	189874674	189875107	434	peak_1511	354	1708	352	1666
chr1	226830	ENSMUST00000132289.1	189876198	189876529	332	peak_1512	264	1616	322	1364
chr1	52477	ENSMUST00000146048.1	190947817	190948135	319	peak_1513	354	946	754	1143
chr1	52477	ENSMUST00000146048.1	190948320	190949290	971	peak_1514	1148	3860	2350	4593
chr1	226841	ENSMUST00000047409.8	190978274	190978676	403	peak_1515	636	1654	1333	1801
chr1	226844	ENSMUST00000194589.1	191006216	191006524	309	peak_1516	63	251	81	452
chr1	226844	ENSMUST00000194589.1	191006731	191006935	205	peak_1517	38	99	62	273
chr1	226844	ENSMUST00000194589.1	191007259	191007863	605	peak_1518	75	331	151	741
chr1	76843	ENSMUST00000194064.1	191539218	191539501	284	peak_1519	39	190	89	201
chr1	76843	ENSMUST00000194064.1	191541369	191541603	235	peak_1520	162	371	225	470
chr1	77065	ENSMUST00000192681.1	191612950	191613151	202	peak_1521	215	436	259	320
chr1	226856	ENSMUST00000130876.1	191719165	191719461	297	peak_1522	191	700	300	660
chr1	226856	ENSMUST00000130876.1	191749353	191749556	204	peak_1523	249	857	303	754
chr1	226856	ENSMUST00000130876.1	191759776	191760208	433	peak_1524	570	1586	698	1991
chr1	226856	ENSMUST00000130876.1	191763382	191763586	205	peak_1525	194	875	272	950
chr1	18005	ENSMUST00000027931.7	191778242	191778929	688	peak_1526	617	1809	889	2051
chr1	18005	ENSMUST00000027931.7	191779133	191779572	440	peak_1527	633	2425	749	2421
chr1	18005	ENSMUST00000027931.7	191779813	191781555	1743	peak_1528	2426	7965	2797	9096
chr1	18005	ENSMUST00000027931.7	191781857	191782312	456	peak_1529	359	860	502	915
chr1	18005	ENSMUST00000027931.7	191782679	191783746	1068	peak_1530	548	1689	678	1799
chr1	18005	ENSMUST00000136733.1	191831415	191831614	200	peak_1531	218	283	388	371
chr1	22033	ENSMUST00000085573.11	192099551	192099751	201	peak_1532	63	101	115	200
chr1	22033	ENSMUST00000085573.11	192100911	192101305	395	peak_1533	153	306	290	322
chr1	214791	ENSMUST00000155579.7	192894189	192894388	200	peak_1534	40	86	49	110
chr1	214791	ENSMUST00000155579.7	192894913	192895384	472	peak_1535	33	137	73	200
chr1	18845	ENSMUST00000135664.1	194762229	194762481	253	peak_1536	39	150	201	274
chr1	18845	ENSMUST00000124785.1	194793621	194793896	276	peak_1537	57	303	260	352
chr1	18845	ENSMUST00000124785.1	194794694	194794893	200	peak_1538	49	139	129	206
chr1	18845	ENSMUST00000124785.1	194797449	194797777	329	peak_1539	76	304	200	390
chr1	18845	ENSMUST00000124785.1	194811946	194812484	539	peak_1540	111	518	328	692
chr1	18845	ENSMUST00000124785.1	194813031	194813655	625	peak_1541	65	361	268	561
chr1	100628615	ENSMUST00000174892.1	194813827	194815066	1240	peak_1542	124	781	541	1074
chr1	100628615	ENSMUST00000174892.1	194815974	194816742	769	peak_1543	112	422	421	570
chr10	270685	ENSMUST00000043735.7	3980019	3980219	201	peak_1544	175	443	225	506
chr10	270685	ENSMUST00000154517.1	4047633	4047832	200	peak_1545	121	479	98	474
chr10	102632515	ENSMUST00000213553.1	4147837	4148036	200	peak_1546	130	195	111	236
chr10	102632515	ENSMUST00000213553.1	4155383	4155746	364	peak_1547	250	561	214	758
chr10	83397	ENSMUST00000215696.1	4352997	4354044	1048	peak_1548	1678	1025	361	1027
chr10	83397	ENSMUST00000215696.1	4354256	4354455	200	peak_1549	302	404	68	287
chr10	83397	ENSMUST00000215696.1	4354780	4355169	390	peak_1550	461	679	114	463
chr10	83397	ENSMUST00000215696.1	4356559	4357130	572	peak_1551	983	993	198	732
chr10	83397	ENSMUST00000215696.1	4357447	4357755	309	peak_1552	710	602	150	501
chr10	83397	ENSMUST00000215696.1	4358918	4359117	200	peak_1553	334	541	80	350
chr10	83397	ENSMUST00000215696.1	4367260	4367600	341	peak_1554	63	240	107	366
chr10	381990	ENSMUST00000100077.4	4369433	4369906	474	peak_1555	141	314	166	405
chr10	73419	ENSMUST00000131636.1	4453338	4453537	200	peak_1556	55	119	52	95
chr10	64009	ENSMUST00000095899.4	5021190	5022255	1066	peak_1557	515	1137	726	1172
chr10	64009	ENSMUST00000095899.4	5043646	5043859	214	peak_1558	128	339	123	248
chr10	64009	ENSMUST00000095899.4	5099530	5099729	200	peak_1559	49	101	39	161
chr10	64009	ENSMUST00000215021.1	5116991	5117190	200	peak_1560	62	200	59	353
chr10	64009	ENSMUST00000215021.1	5131931	5132130	200	peak_1561	32	105	55	176
chr10	108853	ENSMUST00000019908.8	5826447	5826915	469	peak_1562	58	400	61	349
chr10	108853	ENSMUST00000019908.8	5827813	5828075	263	peak_1563	99	401	97	308
chr10	108853	ENSMUST00000019908.8	5828523	5829366	844	peak_1564	94	438	63	413
chr10	108853	ENSMUST00000019908.8	5831447	5831919	473	peak_1565	80	309	51	368
chr10	108853	ENSMUST00000019908.8	5832090	5832422	333	peak_1566	72	127	62	208
chr10	108853	ENSMUST00000019908.8	5832460	5832659	200	peak_1567	27	198	42	208
chr10	108853	ENSMUST00000019908.8	5832748	5833280	533	peak_1568	127	480	108	455
chr10	108853	ENSMUST00000019908.8	5841495	5841694	200	peak_1569	14	119	30	112
chr10	77777	ENSMUST00000169796.3	7441105	7441319	215	peak_1570	79	210	48	208
chr10	77777	ENSMUST00000169796.3	7441644	7441906	263	peak_1571	53	203	101	225
chr10	77777	ENSMUST00000169796.3	7442373	7443224	852	peak_1572	269	487	252	498
chr10	77777	ENSMUST00000169796.3	7444085	7444342	258	peak_1573	57	208	90	217
chr10	77777	ENSMUST00000169796.3	7444858	7445427	570	peak_1574	113	421	156	400
chr10	16798	ENSMUST00000165952.8	7681135	7681346	212	peak_1575	226	325	297	449
chr10	16798	ENSMUST00000217931.1	7691248	7691684	437	peak_1576	339	1198	471	2003
chr10	16798	ENSMUST00000217931.1	7701484	7703046	1563	peak_1577	1679	4215	2381	7429
chr10	16798	ENSMUST00000217931.1	7705343	7706025	683	peak_1578	348	1482	494	2652
chr10	23924	ENSMUST00000019929.12	7712314	7713521	1208	peak_1579	689	2384	1035	4223
chr10	23924	ENSMUST00000019929.12	7713764	7714181	418	peak_1580	193	730	264	1086
chr10	23924	ENSMUST00000019929.12	7714348	7716050	1703	peak_1581	909	3107	1399	5782
chr10	237256	ENSMUST00000039484.5	7820765	7821552	788	peak_1582	369	714	473	829
chr10	68652	ENSMUST00000143848.1	7905710	7907766	2057	peak_1583	1475	6510	2597	10804
chr10	68652	ENSMUST00000142007.1	7911191	7911710	520	peak_1584	330	1750	640	2765
chr10	68652	ENSMUST00000130322.1	7919188	7920648	1461	peak_1585	3750	7510	6939	13861
chr10	70097	ENSMUST00000212869.1	8722547	8722942	396	peak_1586	100	499	207	446
chr10	70097	ENSMUST00000212869.1	8723790	8723990	201	peak_1587	147	368	245	437
chr10	70097	ENSMUST00000212869.1	8724779	8725136	358	peak_1588	127	532	255	630
chr10	70097	ENSMUST00000212869.1	8729621	8730142	522	peak_1589	364	1143	668	1043
chr10	70097	ENSMUST00000212869.1	8730345	8730563	219	peak_1590	99	454	199	390
chr10	70097	ENSMUST00000212869.1	8739457	8739656	200	peak_1591	60	343	156	273
chr10	70097	ENSMUST00000212869.1	8740348	8740547	200	peak_1592	62	180	118	247
chr10	70097	ENSMUST00000212869.1	8751450	8751676	227	peak_1593	24	135	87	201
chr10	78808	ENSMUST00000148009.1	9760624	9760953	330	peak_1594	39	242	96	380
chr10	268281	ENSMUST00000159541.7	11151568	11152126	559	peak_1595	109	337	144	482
chr10	268281	ENSMUST00000160461.7	11156843	11157086	244	peak_1596	58	115	92	264
chr10	268281	ENSMUST00000160461.7	11160374	11160582	209	peak_1597	65	193	92	270
chr10	268281	ENSMUST00000160461.7	11162729	11163020	292	peak_1598	106	227	140	382
chr10	268281	ENSMUST00000160461.7	11164183	11164925	743	peak_1599	134	536	194	626
chr10	268281	ENSMUST00000159553.7	11170128	11170431	304	peak_1600	56	183	81	223
chr10	268281	ENSMUST00000161910.1	11189451	11189746	296	peak_1601	79	213	114	286
chr10	268281	ENSMUST00000161910.1	11206109	11206310	202	peak_1602	79	284	105	323
chr10	268281	ENSMUST00000161910.1	11206929	11207154	226	peak_1603	68	173	95	226
chr10	268281	ENSMUST00000161910.1	11213337	11213875	539	peak_1604	128	311	196	461
chr10	71865	ENSMUST00000070300.4	11289343	11290280	938	peak_1605	355	1008	557	1729
chr10	71865	ENSMUST00000070300.4	11290462	11291472	1011	peak_1606	344	1071	460	1846
chr10	71865	ENSMUST00000070300.4	11295129	11296057	929	peak_1607	328	796	442	1491
chr10	71865	ENSMUST00000070300.4	11296535	11297070	536	peak_1608	84	186	142	302
chr10	22288	ENSMUST00000217938.1	12382413	12383838	1426	peak_1609	880	3083	853	3874
chr10	22288	ENSMUST00000217938.1	12383968	12384373	406	peak_1610	320	1419	392	1506
chr10	22288	ENSMUST00000217938.1	12402906	12403154	249	peak_1611	187	688	220	890
chr10	22288	ENSMUST00000217938.1	12406039	12406243	205	peak_1612	94	468	104	505
chr10	22288	ENSMUST00000217938.1	12406555	12406755	201	peak_1613	87	401	135	488
chr10	22288	ENSMUST00000217938.1	12413994	12414196	203	peak_1614	118	361	201	432
chr10	22288	ENSMUST00000217938.1	12415213	12415442	230	peak_1615	227	541	304	721
chr10	22288	ENSMUST00000217938.1	12421711	12421931	221	peak_1616	124	489	132	638
chr10	22288	ENSMUST00000217938.1	12439769	12439968	200	peak_1617	85	509	103	618
chr10	22288	ENSMUST00000217938.1	12448070	12448288	219	peak_1618	87	607	148	599
chr10	22288	ENSMUST00000217938.1	12455447	12455660	214	peak_1619	184	991	258	1196
chr10	22288	ENSMUST00000217938.1	12465229	12465439	211	peak_1620	84	431	120	543
chr10	22288	ENSMUST00000217938.1	12475282	12475481	200	peak_1621	129	680	183	713
chr10	22288	ENSMUST00000219003.1	12481296	12481548	253	peak_1622	157	530	170	778
chr10	22288	ENSMUST00000219003.1	12486430	12486746	317	peak_1623	251	990	307	1316
chr10	22288	ENSMUST00000219003.1	12501411	12501693	283	peak_1624	241	991	260	1140
chr10	22288	ENSMUST00000219003.1	12525407	12525656	250	peak_1625	157	621	150	717
chr10	22288	ENSMUST00000219003.1	12538153	12538388	236	peak_1626	105	579	156	606
chr10	22288	ENSMUST00000217994.1	12636734	12636977	244	peak_1627	68	324	108	449
chr10	22288	ENSMUST00000217994.1	12640984	12641183	200	peak_1628	177	778	158	912
chr10	22288	ENSMUST00000217994.1	12643466	12643743	278	peak_1629	194	1003	186	1094
chr10	22288	ENSMUST00000217994.1	12649171	12649382	212	peak_1630	122	455	141	614
chr10	22288	ENSMUST00000219724.1	12652721	12653043	323	peak_1631	269	787	279	1113
chr10	22288	ENSMUST00000219724.1	12654710	12654990	281	peak_1632	318	840	292	1195
chr10	22288	ENSMUST00000219724.1	12663369	12663674	306	peak_1633	154	681	168	969
chr10	22288	ENSMUST00000219724.1	12664989	12665278	290	peak_1634	250	839	271	1069
chr10	22288	ENSMUST00000219724.1	12666789	12666993	205	peak_1635	195	431	196	588
chr10	22288	ENSMUST00000219724.1	12667515	12667714	200	peak_1636	256	575	259	801
chr10	22288	ENSMUST00000219724.1	12669761	12669971	211	peak_1637	162	582	140	663
chr10	22288	ENSMUST00000219724.1	12671775	12672086	312	peak_1638	114	763	107	863
chr10	22288	ENSMUST00000219724.1	12678610	12678886	277	peak_1639	145	725	161	888
chr10	22288	ENSMUST00000219724.1	12680538	12680767	230	peak_1640	177	672	175	856
chr10	22288	ENSMUST00000219724.1	12683300	12683535	236	peak_1641	144	594	149	643
chr10	22288	ENSMUST00000219724.1	12684454	12684762	309	peak_1642	121	810	169	800
chr10	22288	ENSMUST00000219724.1	12690778	12691104	327	peak_1643	338	1109	291	1125
chr10	22288	ENSMUST00000219724.1	12693440	12693688	249	peak_1644	261	909	274	921
chr10	22288	ENSMUST00000219724.1	12698035	12698278	244	peak_1645	123	670	166	624
chr10	22288	ENSMUST00000219724.1	12709982	12710341	360	peak_1646	201	911	301	1128
chr10	22288	ENSMUST00000219724.1	12711502	12711733	232	peak_1647	245	659	229	862
chr10	22288	ENSMUST00000219724.1	12713389	12713602	214	peak_1648	163	696	159	759
chr10	22288	ENSMUST00000219724.1	12714200	12714520	321	peak_1649	289	898	283	1191
chr10	22288	ENSMUST00000219724.1	12720061	12720302	242	peak_1650	334	372	258	690
chr10	22288	ENSMUST00000219724.1	12720869	12721087	219	peak_1651	327	687	289	938
chr10	22288	ENSMUST00000219724.1	12726220	12726568	349	peak_1652	305	1245	328	1333
chr10	22288	ENSMUST00000219724.1	12727879	12728098	220	peak_1653	112	517	131	604
chr10	22288	ENSMUST00000219724.1	12728781	12728980	200	peak_1654	123	667	133	779
chr10	22288	ENSMUST00000219724.1	12735135	12735345	211	peak_1655	88	335	79	424
chr10	22288	ENSMUST00000219724.1	12738164	12738439	276	peak_1656	123	550	123	676
chr10	22288	ENSMUST00000219724.1	12739423	12739734	312	peak_1657	209	759	270	852
chr10	22288	ENSMUST00000219724.1	12745305	12745504	200	peak_1658	98	623	118	673
chr10	22288	ENSMUST00000219724.1	12747963	12748198	236	peak_1659	151	866	193	958
chr10	22288	ENSMUST00000219163.1	12751548	12751747	200	peak_1660	100	516	117	544
chr10	22634	ENSMUST00000145103.1	13124710	13124957	248	peak_1661	198	1402	431	3619
chr10	22634	ENSMUST00000145103.1	13127012	13131655	4644	peak_1662	6820	32781	16605	99110
chr10	75122	ENSMUST00000219970.1	13178765	13179519	755	peak_1663	463	692	487	1061
chr10	353258	ENSMUST00000219824.1	13190710	13190922	213	peak_1664	174	341	178	369
chr10	353258	ENSMUST00000019950.5	13211263	13211727	465	peak_1665	38	150	74	201
chr10	353258	ENSMUST00000019950.5	13212887	13213176	290	peak_1666	49	158	101	147
chr10	353258	ENSMUST00000019950.5	13213938	13214382	445	peak_1667	85	249	113	260
chr10	353258	ENSMUST00000019950.5	13253535	13253897	363	peak_1668	111	232	108	214
chr10	56535	ENSMUST00000133332.7	13524857	13525101	245	peak_1669	144	229	242	208
chr10	15273	ENSMUST00000191464.1	14128699	14129638	940	peak_1670	630	1165	669	1150
chr10	15273	ENSMUST00000191464.1	14129868	14130756	889	peak_1671	450	1069	442	1223
chr10	15273	ENSMUST00000191464.1	14130977	14132679	1703	peak_1672	933	1855	1022	1877
chr10	15273	ENSMUST00000191464.1	14143026	14143858	833	peak_1673	454	1055	509	1192
chr10	15273	ENSMUST00000191464.1	14148842	14149255	414	peak_1674	320	611	256	533
chr10	15273	ENSMUST00000191464.1	14149417	14149776	360	peak_1675	302	588	320	555
chr10	15273	ENSMUST00000191464.1	14150442	14151200	759	peak_1676	277	408	308	450
chr10	17684	ENSMUST00000218370.1	17723796	17724391	596	peak_1677	3138	5636	3632	11047
chr10	17684	ENSMUST00000218370.1	17724577	17724996	420	peak_1678	1581	3915	1895	7385
chr10	17684	ENSMUST00000218370.1	17725198	17725403	206	peak_1679	976	2057	1193	4473
chr10	380629	ENSMUST00000218268.1	17901821	17902341	521	peak_1680	53	240	168	270
chr10	380629	ENSMUST00000217949.1	17915459	17915683	225	peak_1681	70	189	112	282
chr10	56016	ENSMUST00000213153.1	18523751	18523968	218	peak_1682	43	300	75	401
chr10	56016	ENSMUST00000213153.1	18524916	18525349	434	peak_1683	78	276	143	481
chr10	56016	ENSMUST00000213153.1	18525808	18526291	484	peak_1684	175	552	303	681
chr10	56016	ENSMUST00000213153.1	18526466	18526818	353	peak_1685	92	313	159	418
chr10	15979	ENSMUST00000168074.1	19609006	19609439	434	peak_1686	174	622	213	407
chr10	15979	ENSMUST00000168074.1	19609755	19609954	200	peak_1687	106	577	126	306
chr10	72567	ENSMUST00000191438.1	20322888	20323775	888	peak_1688	1795	4572	2293	5965
chr10	72567	ENSMUST00000189158.1	20324982	20326038	1057	peak_1689	2771	5963	3292	8400
chr10	72567	ENSMUST00000191143.1	20327941	20328185	245	peak_1690	712	767	911	1318
chr10	72567	ENSMUST00000188546.1	20331888	20332261	374	peak_1691	1271	1504	1671	2697
chr10	72567	ENSMUST00000188546.1	20333193	20333495	303	peak_1692	690	827	919	1365
chr10	71804	ENSMUST00000169712.2	20339522	20342460	2939	peak_1693	2030	4266	3194	7647
chr10	19370	ENSMUST00000178026.1	22180961	22181164	204	peak_1694	19	70	75	174
chr10	14051	ENSMUST00000220038.1	23103053	23103257	205	peak_1695	186	393	303	226
chr10	14051	ENSMUST00000220038.1	23103385	23104085	701	peak_1696	268	930	578	507
chr10	14051	ENSMUST00000220038.1	23104227	23105272	1046	peak_1697	259	1014	454	698
chr10	14051	ENSMUST00000220038.1	23105714	23106453	740	peak_1698	227	738	390	434
chr10	14051	ENSMUST00000220038.1	23157333	23157841	509	peak_1699	143	486	265	191
chr10	432442	ENSMUST00000100012.2	25170091	25170293	203	peak_1700	59	148	137	223
chr10	13822	ENSMUST00000217929.1	25441430	25441949	520	peak_1701	820	1874	1098	2133
chr10	13822	ENSMUST00000220121.1	25443566	25443828	263	peak_1702	520	1266	689	1622
chr10	13822	ENSMUST00000219138.1	25471290	25471519	230	peak_1703	185	974	314	974
chr10	13822	ENSMUST00000219390.1	25479489	25479714	226	peak_1704	270	535	395	755
chr10	13822	ENSMUST00000219390.1	25484029	25484324	296	peak_1705	354	635	488	854
chr10	13822	ENSMUST00000220290.1	25488754	25489041	288	peak_1706	375	702	477	828
chr10	13822	ENSMUST00000217844.1	25495252	25495468	217	peak_1707	214	289	238	380
chr10	13822	ENSMUST00000218345.1	25501655	25502319	665	peak_1708	1406	2496	1930	3068
chr10	13822	ENSMUST00000219201.1	25503943	25504214	272	peak_1709	233	1094	357	962
chr10	13822	ENSMUST00000219201.1	25506017	25506216	200	peak_1710	189	1017	279	971
chr10	13822	ENSMUST00000219201.1	25512796	25513025	230	peak_1711	262	983	331	1094
chr10	100504474	ENSMUST00000179685.2	25522168	25522724	557	peak_1712	636	2173	884	2350
chr10	100504474	ENSMUST00000179685.2	25522852	25523328	477	peak_1713	521	1853	701	2110
chr10	268288	ENSMUST00000219738.1	26275266	26276210	945	peak_1714	176	536	428	1169
chr10	268288	ENSMUST00000219738.1	26280107	26280534	428	peak_1715	127	219	285	547
chr10	73910	ENSMUST00000142284.1	26917197	26917561	365	peak_1716	24	102	119	207
chr10	16773	ENSMUST00000186279.1	26981539	26981745	207	peak_1717	130	570	84	274
chr10	16773	ENSMUST00000186279.1	26989348	26989549	202	peak_1718	104	566	84	304
chr10	16773	ENSMUST00000186279.1	26993099	26993298	200	peak_1719	53	165	41	144
chr10	16773	ENSMUST00000186279.1	26993443	26993686	244	peak_1720	130	393	101	268
chr10	16773	ENSMUST00000186279.1	27000734	27001042	309	peak_1721	280	943	225	593
chr10	16773	ENSMUST00000186279.1	27001186	27001410	225	peak_1722	186	720	199	476
chr10	16773	ENSMUST00000186279.1	27006736	27006969	234	peak_1723	201	944	207	592
chr10	16773	ENSMUST00000219763.1	27023400	27023599	200	peak_1724	71	386	80	259
chr10	16773	ENSMUST00000219763.1	27041116	27041358	243	peak_1725	96	449	103	306
chr10	16773	ENSMUST00000219763.1	27044510	27044728	219	peak_1726	116	526	123	469
chr10	16773	ENSMUST00000219763.1	27054583	27054782	200	peak_1727	92	385	56	237
chr10	16773	ENSMUST00000219763.1	27070288	27070491	204	peak_1728	99	472	76	358
chr10	16773	ENSMUST00000219763.1	27105190	27105421	232	peak_1729	179	519	179	428
chr10	16773	ENSMUST00000219763.1	27118531	27118793	263	peak_1730	302	1074	339	824
chr10	16773	ENSMUST00000219763.1	27119974	27120212	239	peak_1731	191	439	144	358
chr10	16773	ENSMUST00000239098.1	27155512	27155722	211	peak_1732	113	414	89	222
chr10	16773	ENSMUST00000239098.1	27164909	27165109	201	peak_1733	122	562	159	318
chr10	16773	ENSMUST00000239098.1	27184412	27184673	262	peak_1734	159	525	124	316
chr10	16773	ENSMUST00000239098.1	27187826	27188573	748	peak_1735	373	1679	332	1111
chr10	16773	ENSMUST00000239098.1	27212161	27212365	205	peak_1736	52	313	31	224
chr10	16773	ENSMUST00000239098.1	27231606	27231807	202	peak_1737	98	401	70	254
chr10	16773	ENSMUST00000239098.1	27265024	27265275	252	peak_1738	131	519	111	382
chr10	75855	ENSMUST00000187815.1	27328104	27328382	279	peak_1739	84	405	59	278
chr10	75855	ENSMUST00000187815.1	27350336	27350535	200	peak_1740	186	611	128	460
chr10	75855	ENSMUST00000187815.1	27369007	27369248	242	peak_1741	169	573	137	435
chr10	75855	ENSMUST00000187815.1	27422658	27422868	211	peak_1742	138	567	91	270
chr10	75855	ENSMUST00000187815.1	27459396	27459598	203	peak_1743	107	404	82	216
chr10	212448	ENSMUST00000217011.1	29196140	29196339	200	peak_1744	39	66	40	145
chr10	212448	ENSMUST00000217011.1	29196910	29197109	200	peak_1745	50	117	79	175
chr10	212448	ENSMUST00000213489.1	29224270	29224499	230	peak_1746	36	125	161	157
chr10	68031	ENSMUST00000162335.7	29344255	29345409	1155	peak_1747	491	1139	841	1365
chr10	68031	ENSMUST00000162335.7	29345547	29345904	358	peak_1748	128	282	232	406
chr10	211329	ENSMUST00000213889.1	30645657	30646263	607	peak_1749	184	352	196	474
chr10	211329	ENSMUST00000213889.1	30647526	30647741	216	peak_1750	64	211	60	271
chr10	211329	ENSMUST00000213889.1	30654347	30654577	231	peak_1751	138	350	160	405
chr10	211329	ENSMUST00000217398.1	30689772	30690035	264	peak_1752	115	163	121	205
chr10	211329	ENSMUST00000217398.1	30691024	30691777	754	peak_1753	345	920	428	1321
chr10	211329	ENSMUST00000217398.1	30722675	30722981	307	peak_1754	153	301	165	402
chr10	268291	ENSMUST00000081989.7	31534825	31535064	240	peak_1755	175	576	261	537
chr10	268291	ENSMUST00000081989.7	31691485	31691707	223	peak_1756	43	117	21	215
chr10	212898	ENSMUST00000216774.1	34153164	34153525	362	peak_1757	112	503	156	451
chr10	212898	ENSMUST00000216774.1	34153728	34153961	234	peak_1758	127	319	126	370
chr10	212898	ENSMUST00000216774.1	34160190	34160391	202	peak_1759	39	209	57	195
chr10	212898	ENSMUST00000217051.1	34184027	34184226	200	peak_1760	106	250	109	253
chr10	22110	ENSMUST00000061372.6	34282474	34282893	420	peak_1761	322	945	593	1011
chr10	22110	ENSMUST00000061372.6	34283557	34284080	524	peak_1762	357	1073	700	1303
chr10	14302	ENSMUST00000215594.1	34608230	34608429	200	peak_1763	33	123	73	172
chr10	15182	ENSMUST00000128031.7	36993420	36993686	267	peak_1764	247	648	332	649
chr10	15182	ENSMUST00000123010.1	36998313	36998552	240	peak_1765	870	1198	1115	1532
chr10	15182	ENSMUST00000123010.1	37001385	37001808	424	peak_1766	582	1602	809	1390
chr10	17118	ENSMUST00000092584.5	37135543	37136268	726	peak_1767	2452	5742	4603	5551
chr10	17118	ENSMUST00000092584.5	37136605	37137006	402	peak_1768	1200	2074	2109	2085
chr10	17118	ENSMUST00000092584.5	37138664	37138967	304	peak_1769	1209	1804	2301	2083
chr10	14360	ENSMUST00000136659.1	39511573	39511806	234	peak_1770	566	1176	321	556
chr10	100504626	ENSMUST00000153722.1	39563638	39564376	739	peak_1771	1485	4094	1035	1821
chr10	100504626	ENSMUST00000153722.1	39564660	39565001	342	peak_1772	270	681	189	378
chr10	19714	ENSMUST00000139803.1	39817065	39817296	232	peak_1773	113	225	143	311
chr10	19714	ENSMUST00000139803.1	39820939	39825182	4244	peak_1774	1446	3395	1743	4096
chr10	19714	ENSMUST00000145333.1	39827649	39828292	644	peak_1775	218	678	306	713
chr10	19714	ENSMUST00000145333.1	39835081	39835304	224	peak_1776	113	358	139	422
chr10	19714	ENSMUST00000145333.1	39836447	39836646	200	peak_1777	44	126	52	157
chr10	19714	ENSMUST00000145333.1	39838309	39838512	204	peak_1778	67	127	89	185
chr10	19714	ENSMUST00000145333.1	39843275	39843474	200	peak_1779	52	204	84	250
chr10	19714	ENSMUST00000123103.1	39846563	39846763	201	peak_1780	41	172	53	183
chr10	19714	ENSMUST00000123103.1	39854546	39854745	200	peak_1781	36	110	48	104
chr10	19714	ENSMUST00000127726.1	39863611	39863810	200	peak_1782	62	125	73	162
chr10	19714	ENSMUST00000127726.1	39864501	39864777	277	peak_1783	86	313	118	344
chr10	19714	ENSMUST00000127726.1	39867195	39867431	237	peak_1784	123	284	116	264
chr10	19714	ENSMUST00000127726.1	39873949	39874513	565	peak_1785	123	392	170	400
chr10	19714	ENSMUST00000127726.1	39874672	39875119	448	peak_1786	58	166	103	290
chr10	67239	ENSMUST00000183309.7	40247888	40248089	202	peak_1787	101	313	161	487
chr10	70840	ENSMUST00000078314.13	40479589	40479991	403	peak_1788	55	167	135	271
chr10	70840	ENSMUST00000078314.13	40480963	40481336	374	peak_1789	41	109	124	276
chr10	70840	ENSMUST00000078314.13	40481900	40482099	200	peak_1790	36	115	92	135
chr10	71713	ENSMUST00000216025.1	40831828	40833528	1701	peak_1791	1217	3089	1813	4194
chr10	71713	ENSMUST00000216025.1	40836308	40836511	204	peak_1792	88	679	231	796
chr10	71713	ENSMUST00000216025.1	40841787	40842012	226	peak_1793	139	547	216	667
chr10	71713	ENSMUST00000216025.1	40843071	40843278	208	peak_1794	216	730	322	882
chr10	71713	ENSMUST00000216025.1	40849787	40850003	217	peak_1795	258	663	425	1082
chr10	71713	ENSMUST00000216025.1	40850943	40851228	286	peak_1796	340	1194	590	1778
chr10	71713	ENSMUST00000216025.1	40852508	40852707	200	peak_1797	154	688	283	1036
chr10	71713	ENSMUST00000215051.1	40867847	40868050	204	peak_1798	193	614	303	794
chr10	83767	ENSMUST00000105509.1	40936003	40936531	529	peak_1799	191	469	320	534
chr10	103199	ENSMUST00000043814.4	41188541	41188843	303	peak_1800	34	212	114	327
chr10	103199	ENSMUST00000043814.4	41277462	41277661	200	peak_1801	54	166	85	238
chr10	53599	ENSMUST00000186388.1	41528491	41530257	1767	peak_1802	2834	10063	6379	12558
chr10	53599	ENSMUST00000186388.1	41530395	41530910	516	peak_1803	764	2634	1749	3357
chr10	56484	ENSMUST00000177542.1	42182020	42182365	346	peak_1804	131	433	128	395
chr10	56484	ENSMUST00000177542.1	42182802	42183254	453	peak_1805	272	696	244	609
chr10	56484	ENSMUST00000177542.1	42183494	42183837	344	peak_1806	257	471	220	442
chr10	56484	ENSMUST00000177542.1	42184306	42184505	200	peak_1807	92	428	111	325
chr10	56484	ENSMUST00000177542.1	42185785	42186326	542	peak_1808	431	803	387	722
chr10	56484	ENSMUST00000177542.1	42196795	42197639	845	peak_1809	708	1729	721	1251
chr10	54198	ENSMUST00000105499.1	42534920	42535119	200	peak_1810	547	1329	1039	1601
chr10	14628	ENSMUST00000154048.1	42700638	42700888	251	peak_1811	60	243	110	257
chr10	140740	ENSMUST00000144228.1	42783243	42783444	202	peak_1812	167	484	222	526
chr10	140740	ENSMUST00000144228.1	42789127	42789328	202	peak_1813	114	477	167	678
chr10	140740	ENSMUST00000124613.7	42794597	42794830	234	peak_1814	150	553	201	650
chr10	140740	ENSMUST00000124613.7	42801492	42801870	379	peak_1815	279	578	400	1039
chr10	140740	ENSMUST00000124613.7	42812255	42812774	520	peak_1816	604	1301	853	1848
chr10	140740	ENSMUST00000124613.7	42814885	42815181	297	peak_1817	579	830	759	1219
chr10	140740	ENSMUST00000124613.7	42816175	42816408	234	peak_1818	415	537	500	705
chr10	140740	ENSMUST00000105496.1	42823696	42823958	263	peak_1819	270	522	338	663
chr10	140740	ENSMUST00000105496.1	42828741	42830506	1766	peak_1820	1119	3855	1505	4624
chr10	140740	ENSMUST00000105496.1	42831520	42831719	200	peak_1821	49	271	52	312
chr10	140740	ENSMUST00000105496.1	42831948	42832252	305	peak_1822	58	367	97	429
chr10	331623	ENSMUST00000214116.1	43493965	43494164	200	peak_1823	34	89	49	153
chr10	67851	ENSMUST00000152926.1	43511559	43511894	336	peak_1824	101	374	138	424
chr10	12484	ENSMUST00000214476.1	43582488	43583551	1064	peak_1825	1214	5904	1362	3869
chr10	12484	ENSMUST00000214476.1	43583815	43584263	449	peak_1826	656	2062	690	1605
chr10	19072	ENSMUST00000099858.3	45107589	45107823	235	peak_1827	485	1518	472	1279
chr10	19072	ENSMUST00000099858.3	45114890	45115089	200	peak_1828	390	1430	384	1296
chr10	19072	ENSMUST00000099858.3	45120451	45120652	202	peak_1829	216	879	292	706
chr10	78977	ENSMUST00000175658.1	45147800	45148063	264	peak_1830	544	1573	632	1540
chr10	78977	ENSMUST00000175658.1	45152869	45153068	200	peak_1831	330	802	360	708
chr10	78977	ENSMUST00000175658.1	45158043	45158785	743	peak_1832	2313	6000	2460	5544
chr10	23828	ENSMUST00000095715.4	45317517	45318035	519	peak_1833	1342	3141	1914	2718
chr10	23828	ENSMUST00000213557.1	45371134	45371431	298	peak_1834	373	844	172	340
chr10	209462	ENSMUST00000155368.1	45676199	45676398	200	peak_1835	27	118	34	64
chr10	14806	ENSMUST00000220330.1	49100140	49100395	256	peak_1836	37	68	75	199
chr10	77987	ENSMUST00000220178.1	50617537	50617901	365	peak_1837	114	308	168	414
chr10	77987	ENSMUST00000217968.1	50642425	50642675	251	peak_1838	143	288	168	459
chr10	77987	ENSMUST00000220026.1	50649013	50649268	256	peak_1839	122	349	195	374
chr10	77987	ENSMUST00000220026.1	50650448	50650649	202	peak_1840	74	292	95	429
chr10	77987	ENSMUST00000220026.1	50658810	50659011	202	peak_1841	66	355	99	450
chr10	77987	ENSMUST00000220026.1	50689958	50690157	200	peak_1842	46	240	82	278
chr10	77987	ENSMUST00000220026.1	50700250	50700563	314	peak_1843	108	331	157	444
chr10	77987	ENSMUST00000219172.1	50714137	50714439	303	peak_1844	64	245	120	337
chr10	77987	ENSMUST00000219172.1	50716436	50716636	201	peak_1845	69	316	120	379
chr10	77987	ENSMUST00000219172.1	50718184	50718385	202	peak_1846	78	181	92	268
chr10	77987	ENSMUST00000219172.1	50721660	50721935	276	peak_1847	113	261	144	353
chr10	77987	ENSMUST00000219172.1	50727997	50728241	245	peak_1848	116	237	184	312
chr10	77987	ENSMUST00000219172.1	50732238	50732708	471	peak_1849	169	472	220	532
chr10	77987	ENSMUST00000219172.1	50748703	50749061	359	peak_1850	137	310	156	512
chr10	77987	ENSMUST00000219172.1	50750284	50750504	221	peak_1851	74	201	88	331
chr10	77987	ENSMUST00000217725.1	50823457	50823788	332	peak_1852	124	385	129	540
chr10	20464	ENSMUST00000020071.3	50840159	50840394	236	peak_1853	75	272	61	319
chr10	20464	ENSMUST00000020071.3	50850305	50850966	662	peak_1854	232	633	270	781
chr10	94221	ENSMUST00000217995.1	52337289	52337705	417	peak_1855	101	220	160	428
chr10	94221	ENSMUST00000217995.1	52338585	52338998	414	peak_1856	178	564	197	601
chr10	94221	ENSMUST00000217995.1	52339383	52340012	630	peak_1857	246	780	332	850
chr10	94221	ENSMUST00000217995.1	52349221	52349421	201	peak_1858	53	179	76	249
chr10	94221	ENSMUST00000217995.1	52353454	52353687	234	peak_1859	103	269	163	304
chr10	52014	ENSMUST00000218983.1	52429044	52429243	200	peak_1860	162	505	234	709
chr10	52014	ENSMUST00000218983.1	52429906	52430120	215	peak_1861	145	386	217	818
chr10	52014	ENSMUST00000218983.1	52436694	52437356	663	peak_1862	740	2554	1113	3674
chr10	52014	ENSMUST00000218983.1	52438256	52438686	431	peak_1863	168	624	180	947
chr10	17155	ENSMUST00000219234.1	53905080	53905463	384	peak_1864	58	187	102	390
chr10	17155	ENSMUST00000219234.1	53905603	53905873	271	peak_1865	32	123	31	292
chr10	17155	ENSMUST00000219234.1	53906056	53906480	425	peak_1866	47	174	86	393
chr10	17155	ENSMUST00000219234.1	53906688	53906887	200	peak_1867	25	144	42	271
chr10	17155	ENSMUST00000219234.1	53920196	53920398	203	peak_1868	45	118	88	277
chr10	17155	ENSMUST00000105470.8	54074536	54074735	200	peak_1869	71	220	80	352
chr10	14609	ENSMUST00000220069.1	56388179	56389149	971	peak_1870	1260	3677	1591	5198
chr10	14609	ENSMUST00000220069.1	56389910	56390110	201	peak_1871	220	609	321	932
chr10	102640560	ENSMUST00000218830.1	56497627	56497959	333	peak_1872	369	663	469	815
chr10	15500	ENSMUST00000220162.1	57505033	57505233	201	peak_1873	102	264	138	361
chr10	15500	ENSMUST00000220162.1	57512018	57512409	392	peak_1874	178	592	326	775
chr10	15500	ENSMUST00000220162.1	57515966	57517459	1494	peak_1875	2591	5833	4175	7631
chr10	15500	ENSMUST00000220162.1	57519584	57519972	389	peak_1876	473	1883	691	1894
chr10	56442	ENSMUST00000164400.1	57523138	57523351	214	peak_1877	356	1306	500	1283
chr10	70297	ENSMUST00000160677.1	58269161	58270151	991	peak_1878	277	299	358	367
chr10	70297	ENSMUST00000162965.1	58304313	58304795	483	peak_1879	94	233	94	197
chr10	110829	ENSMUST00000124312.1	58409397	58409596	200	peak_1880	127	602	198	776
chr10	110829	ENSMUST00000124312.1	58409897	58410166	270	peak_1881	253	1252	439	1751
chr10	110829	ENSMUST00000124312.1	58412239	58412439	201	peak_1882	126	654	232	1023
chr10	110829	ENSMUST00000148799.1	58421321	58422091	771	peak_1883	563	2909	1017	4296
chr10	110829	ENSMUST00000148799.1	58422304	58423797	1494	peak_1884	1542	5875	2701	8801
chr10	110829	ENSMUST00000148799.1	58423965	58424398	434	peak_1885	379	2115	563	2664
chr10	19386	ENSMUST00000219332.1	58446846	58447046	201	peak_1886	281	288	251	416
chr10	19386	ENSMUST00000220131.1	58454474	58454699	226	peak_1887	182	654	215	975
chr10	19386	ENSMUST00000220131.1	58455046	58455333	288	peak_1888	94	527	143	761
chr10	19386	ENSMUST00000220131.1	58457455	58457676	222	peak_1889	154	738	206	1023
chr10	19386	ENSMUST00000220131.1	58460326	58460584	259	peak_1890	174	662	194	890
chr10	19386	ENSMUST00000220131.1	58461668	58461921	254	peak_1891	132	505	152	595
chr10	19386	ENSMUST00000220131.1	58463662	58464510	849	peak_1892	487	2369	611	3197
chr10	19386	ENSMUST00000220131.1	58464868	58465755	888	peak_1893	407	1635	485	2252
chr10	19386	ENSMUST00000220131.1	58466992	58467408	417	peak_1894	507	1379	515	1945
chr10	19386	ENSMUST00000220131.1	58470503	58470712	210	peak_1895	406	1414	511	1851
chr10	76138	ENSMUST00000036576.9	58475087	58475330	244	peak_1896	635	1570	677	2055
chr10	76138	ENSMUST00000036576.9	58475990	58480708	4719	peak_1897	7956	20575	8439	30170
chr10	76138	ENSMUST00000036576.9	58482850	58483174	325	peak_1898	583	1501	572	2003
chr10	76138	ENSMUST00000036576.9	58484283	58484580	298	peak_1899	345	1098	320	1562
chr10	76138	ENSMUST00000036576.9	58485490	58485779	290	peak_1900	253	959	247	1067
chr10	76138	ENSMUST00000036576.9	58488410	58488609	200	peak_1901	303	804	320	925
chr10	76138	ENSMUST00000036576.9	58490468	58490695	228	peak_1902	472	889	506	1319
chr10	76138	ENSMUST00000036576.9	58492280	58493013	734	peak_1903	712	2496	840	3558
chr10	76138	ENSMUST00000036576.9	58493467	58494263	797	peak_1904	440	1720	487	2589
chr10	76138	ENSMUST00000036576.9	58494452	58494906	455	peak_1905	189	442	162	464
chr10	103080	ENSMUST00000218171.1	59164678	59166416	1739	peak_1906	297	916	628	1347
chr10	103080	ENSMUST00000218171.1	59166633	59166843	211	peak_1907	109	356	159	435
chr10	103080	ENSMUST00000218171.1	59176924	59177151	228	peak_1908	231	636	465	782
chr10	103080	ENSMUST00000218171.1	59183621	59183871	251	peak_1909	107	275	185	441
chr10	103080	ENSMUST00000218171.1	59192285	59192536	252	peak_1910	104	373	214	447
chr10	268301	ENSMUST00000182161.1	59223701	59224070	370	peak_1911	77	155	93	349
chr10	268301	ENSMUST00000182161.1	59225280	59225491	212	peak_1912	58	173	68	253
chr10	268301	ENSMUST00000182161.1	59226093	59226292	200	peak_1913	24	62	57	168
chr10	71279	ENSMUST00000127386.7	60712561	60712830	270	peak_1914	43	230	86	279
chr10	71279	ENSMUST00000127386.7	60713062	60713463	402	peak_1915	82	430	205	536
chr10	71279	ENSMUST00000127386.7	60714332	60714697	366	peak_1916	76	350	128	449
chr10	71279	ENSMUST00000127386.7	60715499	60715732	234	peak_1917	36	181	76	259
chr10	71279	ENSMUST00000127386.7	60716217	60716491	275	peak_1918	74	271	74	327
chr10	20397	ENSMUST00000143225.1	61100895	61101100	206	peak_1919	301	739	332	816
chr10	18119	ENSMUST00000049339.6	61432210	61432483	274	peak_1920	267	760	539	1471
chr10	18119	ENSMUST00000049339.6	61432769	61432968	200	peak_1921	268	832	574	1343
chr10	20224	ENSMUST00000218968.1	61691411	61691610	200	peak_1922	531	1006	669	1133
chr10	71361	ENSMUST00000140664.1	61738776	61739140	365	peak_1923	215	421	544	994
chr10	100628583	ENSMUST00000175276.1	61751798	61752049	252	peak_1924	142	453	379	1160
chr10	21337	ENSMUST00000020278.5	62269326	62269699	374	peak_1925	648	1680	675	1148
chr10	21337	ENSMUST00000020278.5	62269845	62270177	333	peak_1926	707	1246	549	998
chr10	15275	ENSMUST00000161160.1	62275820	62276021	202	peak_1927	292	951	221	603
chr10	15275	ENSMUST00000161160.1	62295817	62296279	463	peak_1928	590	1354	615	1064
chr10	338359	ENSMUST00000020273.15	62455321	62455999	679	peak_1929	547	1048	893	1710
chr10	338359	ENSMUST00000020273.15	62456710	62457031	322	peak_1930	286	565	435	930
chr10	72320	ENSMUST00000065887.13	62580465	62580872	408	peak_1931	606	1964	605	3305
chr10	72320	ENSMUST00000065887.13	62581040	62581257	218	peak_1932	273	1070	353	1432
chr10	72320	ENSMUST00000065887.13	62581440	62581830	391	peak_1933	463	1640	489	2427
chr10	72320	ENSMUST00000065887.13	62581988	62582696	709	peak_1934	1353	4048	1744	5586
chr10	56200	ENSMUST00000218393.1	62587519	62587735	217	peak_1935	447	705	505	1358
chr10	56200	ENSMUST00000218393.1	62588069	62588290	222	peak_1936	586	1296	704	2052
chr10	56200	ENSMUST00000218393.1	62588790	62588994	205	peak_1937	247	1009	346	1262
chr10	56200	ENSMUST00000218393.1	62589893	62590101	209	peak_1938	466	1263	563	1927
chr10	56200	ENSMUST00000220060.1	62590749	62590949	201	peak_1939	630	930	726	1560
chr10	56200	ENSMUST00000220060.1	62593083	62593282	200	peak_1940	392	979	426	1384
chr10	56200	ENSMUST00000220060.1	62594078	62594278	201	peak_1941	499	1114	447	1546
chr10	56200	ENSMUST00000045866.8	62598359	62599058	700	peak_1942	3080	4348	3172	7854
chr10	94213	ENSMUST00000218304.1	62616158	62616661	504	peak_1943	250	646	314	517
chr10	94213	ENSMUST00000218304.1	62624851	62625050	200	peak_1944	92	309	159	243
chr10	67500	ENSMUST00000220236.1	62744773	62744983	211	peak_1945	137	315	177	447
chr10	67500	ENSMUST00000220236.1	62745434	62745659	226	peak_1946	271	301	282	442
chr10	67500	ENSMUST00000220236.1	62746908	62747601	694	peak_1947	893	1021	974	1611
chr10	67500	ENSMUST00000220236.1	62750597	62751208	612	peak_1948	672	815	759	1075
chr10	67500	ENSMUST00000220236.1	62753073	62753559	487	peak_1949	865	495	1149	962
chr10	67500	ENSMUST00000220236.1	62760105	62760444	340	peak_1950	436	475	524	908
chr10	100217463	ENSMUST00000116819.1	62765358	62765559	202	peak_1951	202	435	191	427
chr10	100217463	ENSMUST00000116819.1	62766628	62766950	323	peak_1952	247	812	281	800
chr10	67500	ENSMUST00000218945.1	62776579	62777142	564	peak_1953	833	922	1077	1107
chr10	67500	ENSMUST00000217768.1	62785492	62785739	248	peak_1954	316	685	422	804
chr10	67345	ENSMUST00000218533.1	63245660	63245974	315	peak_1955	113	415	133	332
chr10	67345	ENSMUST00000218073.1	63263852	63264051	200	peak_1956	108	280	89	213
chr10	67345	ENSMUST00000218073.1	63273275	63273491	217	peak_1957	103	258	105	239
chr10	67345	ENSMUST00000219002.1	63308231	63308430	200	peak_1958	95	329	96	278
chr10	67345	ENSMUST00000219789.1	63317537	63317781	245	peak_1959	95	279	90	307
chr10	67345	ENSMUST00000219789.1	63319451	63319654	204	peak_1960	75	126	137	284
chr10	67345	ENSMUST00000219789.1	63319850	63320049	200	peak_1961	74	175	133	324
chr10	93759	ENSMUST00000148516.1	63320759	63320960	202	peak_1962	61	170	128	341
chr10	93759	ENSMUST00000148516.1	63321766	63322488	723	peak_1963	190	411	359	721
chr10	102634101	ENSMUST00000219739.1	67009190	67009654	465	peak_1964	160	1081	352	1640
chr10	102634101	ENSMUST00000219739.1	67009798	67011483	1686	peak_1965	1083	5016	1937	7361
chr10	102634101	ENSMUST00000219739.1	67011789	67012254	466	peak_1966	373	1844	613	3085
chr10	102634101	ENSMUST00000219739.1	67012404	67013275	872	peak_1967	695	3123	1087	5024
chr10	102634101	ENSMUST00000219739.1	67013475	67013894	420	peak_1968	221	1067	339	1499
chr10	28193	ENSMUST00000218920.1	67021871	67022089	219	peak_1969	135	419	261	820
chr10	108829	ENSMUST00000173661.7	67157809	67158008	200	peak_1970	65	169	69	268
chr10	108829	ENSMUST00000173187.1	67215074	67215312	239	peak_1971	121	416	156	657
chr10	108829	ENSMUST00000173187.1	67217975	67218467	493	peak_1972	477	927	589	2021
chr10	108829	ENSMUST00000173187.1	67218785	67220550	1766	peak_1973	1763	4782	2462	8304
chr10	108829	ENSMUST00000173187.1	67223838	67224150	313	peak_1974	257	885	414	1604
chr10	108829	ENSMUST00000173187.1	67224590	67226885	2296	peak_1975	1894	5848	2576	10318
chr10	108829	ENSMUST00000173762.1	67229683	67230000	318	peak_1976	292	975	405	1516
chr10	108829	ENSMUST00000173762.1	67231795	67232172	378	peak_1977	173	628	276	1056
chr10	108829	ENSMUST00000173762.1	67233227	67233451	225	peak_1978	89	459	132	687
chr10	108829	ENSMUST00000173236.1	67239099	67239380	282	peak_1979	158	549	208	1074
chr10	108829	ENSMUST00000173236.1	67239738	67239938	201	peak_1980	123	483	156	897
chr10	108829	ENSMUST00000173236.1	67240483	67240788	306	peak_1981	247	1013	313	1717
chr10	108829	ENSMUST00000173236.1	67243642	67243841	200	peak_1982	73	384	84	677
chr10	108829	ENSMUST00000173236.1	67245376	67245590	215	peak_1983	131	473	158	677
chr10	108829	ENSMUST00000173236.1	67245869	67246070	202	peak_1984	70	366	118	489
chr10	108829	ENSMUST00000173236.1	67247893	67248092	200	peak_1985	124	495	200	792
chr10	108829	ENSMUST00000173236.1	67249448	67249693	246	peak_1986	168	463	197	793
chr10	108829	ENSMUST00000173236.1	67255321	67256255	935	peak_1987	296	1232	378	2066
chr10	211488	ENSMUST00000075686.6	67544714	67544913	200	peak_1988	52	286	172	528
chr10	216049	ENSMUST00000127869.1	67888912	67889113	202	peak_1989	131	403	121	221
chr10	71371	ENSMUST00000218532.1	68092826	68094339	1514	peak_1990	388	1127	602	1519
chr10	71371	ENSMUST00000218532.1	68095249	68096222	974	peak_1991	281	833	344	1060
[truncated: 17,475 more rows]

## Sheet: m6A_RIP_Anno
m6A_RIP_Anno
Column A: transcriptId, the transcript identifier.
Column B: geneId, the gene identifier.
Column C ~ F: counts of all samples of the transcript.
transcriptId	geneId	Con_m6A_rep1	Con_m6A_rep2	La_m6A_rep1	La_m6A_rep1
ENSMUST00000132625.1	27395	98	48	95	89
ENSMUST00000132625.1	27395	128	53	69	56
ENSMUST00000132625.1	27395	2520	1757	2658	3792
ENSMUST00000132625.1	27395	435	325	294	431
ENSMUST00000132625.1	27395	530	428	423	679
ENSMUST00000132625.1	27395	1792	1282	1669	2258
ENSMUST00000132625.1	27395	537	420	619	799
ENSMUST00000165720.2	21399	219	213	160	223
ENSMUST00000159802.1	12421	251	106	66	100
ENSMUST00000162257.7	12421	457	279	165	158
ENSMUST00000159206.1	12421	321	216	118	139
ENSMUST00000130338.1	240690	165	95	153	248
ENSMUST00000130338.1	240690	151	92	138	179
ENSMUST00000182675.7	319263	272	165	99	108
ENSMUST00000183204.1	319263	511	380	145	240
ENSMUST00000183204.1	319263	206	101	176	74
ENSMUST00000183204.1	319263	146	66	79	119
ENSMUST00000183204.1	319263	97	78	106	143
ENSMUST00000115488.2	71096	134	80	164	236
ENSMUST00000115488.2	71096	1295	725	1003	1053
ENSMUST00000072079.8	59014	488	215	334	398
ENSMUST00000072079.8	59014	9153	5882	6725	8307
ENSMUST00000181821.7	73331	852	597	329	425
ENSMUST00000181821.7	73331	1841	1254	698	834
ENSMUST00000181821.7	73331	990	650	290	432
ENSMUST00000057438.6	70675	204	162	85	90
ENSMUST00000166384.7	170755	42	26	49	58
ENSMUST00000190155.6	26754	1364	857	900	1439
ENSMUST00000191012.6	211660	1109	692	773	1135
ENSMUST00000188249.6	211660	111	74	55	96
ENSMUST00000183490.1	102465961	63	28	50	51
ENSMUST00000185780.1	240725	1939	1260	756	1047
ENSMUST00000185780.1	240725	454	300	177	279
ENSMUST00000133232.1	17978	1012	691	668	810
ENSMUST00000027068.10	72265	244	199	242	258
ENSMUST00000189526.1	14048	1008	681	545	682
ENSMUST00000235071.1	277328	248	175	179	225
ENSMUST00000235071.1	277328	309	203	223	233
ENSMUST00000041447.4	277328	163	134	123	168
ENSMUST00000188371.6	21749	55	22	35	52
ENSMUST00000188684.1	21749	154	76	122	143
ENSMUST00000151017.1	19989	13180	9105	10642	14201
ENSMUST00000115360.7	29819	388	259	157	222
ENSMUST00000149320.8	29819	104	56	28	54
ENSMUST00000185393.6	67923	1010	694	747	926
ENSMUST00000188641.6	67923	793	503	551	709
ENSMUST00000191260.1	17087	2337	1571	1376	1845
ENSMUST00000186024.1	57339	856	559	198	277
ENSMUST00000186024.1	57339	1592	1033	398	586
ENSMUST00000186024.1	57339	245	157	66	69
ENSMUST00000038382.4	57339	1255	787	356	391
ENSMUST00000038382.4	57339	149	126	30	56
ENSMUST00000038382.4	57339	1535	908	376	523
ENSMUST00000149505.1	226896	98	74	105	146
ENSMUST00000149505.1	226896	140	80	152	158
ENSMUST00000132647.1	241035	195	112	146	165
ENSMUST00000227082.1	105661730	3010	2045	974	1164
ENSMUST00000083546.1	723817	771	560	398	593
ENSMUST00000187651.1	74229	249	194	58	106
ENSMUST00000187651.1	74229	743	465	222	277
ENSMUST00000187651.1	74229	1235	796	413	481
ENSMUST00000160782.1	71877	247	148	51	62
ENSMUST00000160782.1	71877	226	197	39	55
ENSMUST00000187210.1	170829	346	278	176	237
ENSMUST00000147615.1	98582	87	46	93	72
ENSMUST00000186064.6	70155	727	465	427	673
ENSMUST00000136506.1	98366	554	358	313	387
ENSMUST00000136506.1	98366	212	171	89	145
ENSMUST00000148710.7	98366	721	506	462	560
ENSMUST00000148710.7	98366	796	648	601	696
ENSMUST00000027339.13	98366	215	135	113	151
ENSMUST00000186331.1	68187	4721	3420	1335	1623
ENSMUST00000186331.1	68187	641	436	124	152
ENSMUST00000115244.8	12823	56	34	65	74
ENSMUST00000115244.8	12823	124	48	127	167
ENSMUST00000115244.8	12823	3519	1053	616	1177
ENSMUST00000115244.8	12823	9799	2941	1009	3746
ENSMUST00000115244.8	12823	3636	1954	932	1365
ENSMUST00000115244.8	12823	4763	3316	896	1393
ENSMUST00000183870.1	102465174	327	95	85	121
ENSMUST00000183870.1	102465174	563	260	360	508
ENSMUST00000183870.1	102465174	239	173	196	269
ENSMUST00000190190.1	213109	2746	1824	1009	1345
ENSMUST00000190190.1	213109	1492	1041	439	745
ENSMUST00000187316.1	213109	519	298	203	232
ENSMUST00000187316.1	213109	1012	632	479	612
ENSMUST00000153681.1	19243	394	360	164	219
ENSMUST00000132066.3	19335	1085	799	759	911
ENSMUST00000155484.1	213539	2164	1459	1642	2090
ENSMUST00000155484.1	213539	287	203	206	246
ENSMUST00000151055.7	98403	293	160	194	271
ENSMUST00000140163.1	98403	1404	871	542	717
ENSMUST00000115167.7	98403	151	143	80	86
ENSMUST00000183006.4	13518	300	189	60	99
ENSMUST00000185269.6	13518	262	148	174	251
ENSMUST00000185269.6	13518	1407	964	410	466
ENSMUST00000185269.6	13518	393	299	103	153
ENSMUST00000185269.6	13518	551	370	141	169
ENSMUST00000185269.6	13518	534	364	149	255
ENSMUST00000185269.6	13518	1203	762	233	384
ENSMUST00000185269.6	13518	848	525	208	266
ENSMUST00000194192.2	13518	158	140	52	65
ENSMUST00000194192.2	13518	313	150	116	128
ENSMUST00000194192.2	13518	524	367	169	236
ENSMUST00000194192.2	13518	1192	876	373	547
ENSMUST00000182507.3	13518	541	342	149	195
ENSMUST00000136770.2	27993	514	332	382	541
ENSMUST00000160855.1	226970	2024	1280	1267	1729
ENSMUST00000170092.7	214469	112	84	78	123
ENSMUST00000088174.3	50785	441	260	292	474
ENSMUST00000088174.3	50785	5803	3554	3177	4123
ENSMUST00000088174.3	50785	2304	1551	1329	1747
ENSMUST00000184790.1	102465540	1475	953	885	1047
ENSMUST00000141121.1	214855	3451	2315	2831	3763
ENSMUST00000184898.1	102465541	1208	724	663	906
ENSMUST00000152088.1	214895	351	246	254	287
ENSMUST00000152088.1	214895	1012	646	776	810
ENSMUST00000153128.1	94220	351	266	275	310
ENSMUST00000153128.1	94220	473	373	401	508
ENSMUST00000001166.13	94218	77	66	77	129
ENSMUST00000001166.13	94218	222	190	135	272
ENSMUST00000097776.3	94218	172	89	130	137
ENSMUST00000154225.1	94218	250	138	147	263
ENSMUST00000135100.1	94218	102	64	74	107
ENSMUST00000001172.11	109346	168	115	183	211
ENSMUST00000001172.11	109346	1926	1328	1554	2125
ENSMUST00000195339.2	20353	214	151	170	245
ENSMUST00000114991.7	20353	82	61	78	139
ENSMUST00000114991.7	20353	91	40	97	164
ENSMUST00000194839.5	381337	125	103	132	130
ENSMUST00000193235.1	12859	3684	2918	3065	4873
ENSMUST00000159675.1	226977	1078	692	807	1058
ENSMUST00000159675.1	226977	670	521	603	786
ENSMUST00000043951.9	226977	114	67	106	120
ENSMUST00000190128.1	22637	645	442	284	428
ENSMUST00000190128.1	22637	343	193	177	208
ENSMUST00000187917.1	56030	216	187	101	171
ENSMUST00000187917.1	56030	565	401	316	384
ENSMUST00000187917.1	56030	1308	840	558	717
ENSMUST00000185964.2	56030	371	210	312	367
ENSMUST00000027286.6	76178	1831	1363	1167	1419
ENSMUST00000114925.9	67387	461	371	261	374
ENSMUST00000134184.1	67387	618	427	491	583
ENSMUST00000144440.1	623661	226	121	166	222
ENSMUST00000144440.1	623661	842	530	652	832
ENSMUST00000192960.5	98258	1309	953	955	1233
ENSMUST00000192960.5	98258	1915	1358	1499	1934
ENSMUST00000192548.5	226982	917	647	303	423
ENSMUST00000192548.5	226982	471	331	151	280
ENSMUST00000192548.5	226982	3202	2117	1126	1428
ENSMUST00000193806.5	226982	2370	1619	834	1093
ENSMUST00000193806.5	226982	2382	1645	694	974
ENSMUST00000193008.1	56210	694	453	213	262
ENSMUST00000194650.5	56210	1024	654	501	632
ENSMUST00000027251.11	56210	137	106	82	74
ENSMUST00000193489.1	68833	622	404	399	458
ENSMUST00000194552.1	68833	1837	1225	1194	1567
ENSMUST00000193073.1	68833	1744	1200	1179	1572
ENSMUST00000193073.1	68833	1402	973	994	1241
ENSMUST00000195123.5	114641	6093	4369	5509	7439
ENSMUST00000003219.13	52846	505	243	311	441
ENSMUST00000104516.1	100217461	246	157	185	241
ENSMUST00000104516.1	100217461	670	448	266	303
ENSMUST00000062525.10	67702	388	266	167	199
ENSMUST00000163854.8	26921	485	290	211	382
ENSMUST00000195356.1	26921	2334	1485	1091	1374
ENSMUST00000195356.1	26921	3063	1968	1427	1789
ENSMUST00000195356.1	26921	1791	1273	700	1058
ENSMUST00000195356.1	26921	4362	3174	1897	2556
ENSMUST00000195356.1	26921	13096	9210	5681	7330
ENSMUST00000192355.5	26921	4720	3436	2076	2679
ENSMUST00000191865.1	26921	993	598	375	541
ENSMUST00000192884.1	26921	1746	1132	784	1090
ENSMUST00000192884.1	26921	1535	1056	769	1030
ENSMUST00000191657.1	26921	2222	1623	1182	1430
ENSMUST00000192551.1	107527	120	84	598	824
ENSMUST00000192551.1	107527	14	3	112	153
ENSMUST00000160468.1	16174	164	133	22	40
ENSMUST00000179655.1	93690	55	32	18	32
ENSMUST00000188598.1	73122	624	416	368	521
ENSMUST00000188598.1	73122	140	102	54	141
ENSMUST00000188598.1	73122	774	529	498	544
ENSMUST00000010434.7	98404	482	304	313	369
ENSMUST00000008280.13	14200	216	177	104	136
ENSMUST00000086421.8	17974	112	92	68	121
ENSMUST00000114744.2	17974	1112	624	581	737
ENSMUST00000114744.2	17974	661	497	324	362
ENSMUST00000027217.8	78896	1362	939	663	893
ENSMUST00000185579.6	22019	101	38	78	64
ENSMUST00000185579.6	22019	86	48	56	110
ENSMUST00000141125.7	72050	210	217	211	272
ENSMUST00000129068.1	246229	198	152	126	170
ENSMUST00000027214.3	22592	563	331	339	475
ENSMUST00000155862.1	22592	955	702	492	598
ENSMUST00000155862.1	22592	763	502	317	393
ENSMUST00000074525.9	70676	174	80	77	97
ENSMUST00000074525.9	70676	48	20	20	16
ENSMUST00000190943.1	12825	1013	636	582	829
ENSMUST00000186021.1	12825	1083	755	683	971
ENSMUST00000150143.1	12832	5518	3660	1243	1497
ENSMUST00000150143.1	12832	1285	874	268	340
ENSMUST00000131535.1	12832	232	187	88	61
ENSMUST00000131535.1	12832	312	297	77	150
ENSMUST00000186651.1	73674	896	548	776	829
ENSMUST00000188252.6	53945	49	26	39	32
ENSMUST00000167676.1	212225	44	22	46	54
ENSMUST00000238212.1	227058	8310	5402	8634	10766
ENSMUST00000189749.6	100101919	140	88	116	108
ENSMUST00000189749.6	100101919	296	162	187	280
ENSMUST00000141226.2	227059	139	106	75	108
ENSMUST00000141226.2	227059	794	498	327	431
ENSMUST00000141226.2	227059	466	353	240	220
ENSMUST00000186852.1	227059	114	46	36	61
ENSMUST00000183639.1	102466969	74	32	27	54
ENSMUST00000183639.1	102466969	373	213	234	265
ENSMUST00000183639.1	102466969	453	302	342	422
ENSMUST00000051572.7	20324	1120	807	252	346
ENSMUST00000189336.1	20846	185	112	106	153
ENSMUST00000114513.8	14660	461	299	251	316
ENSMUST00000167732.1	17936	312	249	130	181
ENSMUST00000170269.1	17936	199	137	70	92
ENSMUST00000170269.1	17936	239	166	68	71
ENSMUST00000147758.7	98682	449	283	106	138
ENSMUST00000159607.1	16329	423	361	403	486
ENSMUST00000072235.9	69397	150	105	84	150
ENSMUST00000072235.9	69397	173	117	111	116
ENSMUST00000150115.1	72085	170	152	142	224
ENSMUST00000150115.1	72085	226	189	183	292
ENSMUST00000154402.2	70396	2087	1532	1095	1521
ENSMUST00000154402.2	70396	1295	769	739	865
ENSMUST00000154402.2	70396	729	539	435	617
ENSMUST00000094964.6	627872	120	89	59	41
ENSMUST00000185920.1	98267	1185	845	281	295
ENSMUST00000027263.13	98267	322	229	45	71
ENSMUST00000041638.7	98488	314	170	146	254
ENSMUST00000190175.1	81898	498	454	356	488
ENSMUST00000188419.1	81898	352	161	223	214
ENSMUST00000027123.14	15510	1305	946	679	837
ENSMUST00000027123.14	15510	3547	2331	2338	2993
ENSMUST00000027123.14	15510	2271	1780	1390	1881
ENSMUST00000134628.1	15528	1596	1262	1482	2042
ENSMUST00000159743.1	19070	221	206	141	154
ENSMUST00000061334.9	212679	2591	1789	1074	1364
ENSMUST00000173983.7	75388	13675	8852	11317	13881
ENSMUST00000062085.5	71066	33213	23980	11852	21312
ENSMUST00000062085.5	71066	208	119	116	176
ENSMUST00000176759.1	212712	78	59	48	69
ENSMUST00000187255.1	73467	637	504	403	541
ENSMUST00000162663.1	68736	208	119	82	117
ENSMUST00000162686.7	68736	784	531	662	802
ENSMUST00000164353.2	67198	184	147	101	134
ENSMUST00000163006.1	51960	180	139	101	183
ENSMUST00000163061.7	51960	450	339	290	392
ENSMUST00000163061.7	51960	292	180	172	198
ENSMUST00000186949.1	66882	1006	739	332	415
ENSMUST00000186242.1	70225	567	384	505	807
ENSMUST00000171597.1	65102	964	681	1065	1405
ENSMUST00000188295.1	65102	1584	1065	1446	1878
ENSMUST00000188295.1	65102	920	587	501	736
ENSMUST00000123032.1	12633	407	262	117	162
ENSMUST00000190213.1	12370	233	172	237	273
ENSMUST00000172685.1	70827	3919	2781	1787	2219
ENSMUST00000114275.8	227157	497	304	234	281
ENSMUST00000114275.8	227157	389	311	157	237
ENSMUST00000163058.1	74018	895	576	392	514
ENSMUST00000114246.3	14369	1184	728	527	735
ENSMUST00000114246.3	14369	928	575	430	595
ENSMUST00000114246.3	14369	1579	1109	672	827
ENSMUST00000190490.1	381260	2008	1423	1659	2189
ENSMUST00000158468.3	100217421	2481	1702	1547	1890
ENSMUST00000158468.3	100217421	1122	829	661	904
ENSMUST00000087435.6	12168	108	85	41	58
ENSMUST00000087435.6	12168	618	339	188	216
ENSMUST00000190659.1	12168	1969	1473	654	856
ENSMUST00000036540.11	72750	152	75	111	78
ENSMUST00000151630.1	72750	892	664	498	633
ENSMUST00000186107.6	241066	190	134	191	196
ENSMUST00000188511.1	77300	295	226	200	291
ENSMUST00000188511.1	77300	6097	4403	2139	3045
ENSMUST00000182085.7	77300	1091	807	463	520
ENSMUST00000027168.11	77300	138	90	47	68
ENSMUST00000132833.1	12487	342	150	294	321
ENSMUST00000027164.8	12477	989	706	932	1138
ENSMUST00000027112.12	18187	339	211	171	226
ENSMUST00000114157.2	18187	158	115	98	74
ENSMUST00000114157.2	18187	57	55	39	53
ENSMUST00000133236.7	227195	828	447	293	349
ENSMUST00000133236.7	227195	539	308	219	240
ENSMUST00000082668.1	100217464	14799	10237	9900	12922
ENSMUST00000082668.1	100217464	6135	4398	4031	5331
ENSMUST00000128621.7	75619	1014	657	715	1015
ENSMUST00000184798.1	102466760	279	211	134	191
ENSMUST00000184798.1	102466760	427	315	159	213
ENSMUST00000135075.1	93691	51	28	36	48
ENSMUST00000162806.7	67099	684	551	401	501
ENSMUST00000162806.7	67099	1795	1261	1399	1870
ENSMUST00000187170.6	227210	176	127	95	147
ENSMUST00000116133.3	14367	375	254	167	213
ENSMUST00000116133.3	14367	448	336	115	138
ENSMUST00000187188.1	241075	123	76	107	126
ENSMUST00000187188.1	241075	144	99	99	133
ENSMUST00000140857.1	241075	277	192	181	200
ENSMUST00000140857.1	241075	233	172	172	159
ENSMUST00000159896.1	70861	1390	835	1034	1431
ENSMUST00000159896.1	70861	414	267	317	392
ENSMUST00000140190.7	213527	457	310	167	203
ENSMUST00000027083.6	213527	32	22	22	16
ENSMUST00000129190.7	68691	848	622	302	476
ENSMUST00000139208.1	11363	609	467	387	642
ENSMUST00000139208.1	11363	1305	951	732	977
ENSMUST00000139208.1	11363	422	367	259	334
ENSMUST00000027153.5	11363	592	433	329	455
ENSMUST00000027393.7	12021	107	56	150	124
ENSMUST00000027393.7	12021	277	176	329	442
ENSMUST00000154855.1	108147	582	432	521	726
ENSMUST00000186575.1	14268	886	608	397	543
ENSMUST00000187627.1	14268	3059	2199	1458	1896
ENSMUST00000185408.6	14268	1473	1070	604	916
ENSMUST00000189160.1	14268	991	709	459	625
ENSMUST00000189160.1	14268	867	575	291	426
ENSMUST00000188894.6	14268	498	294	246	302
ENSMUST00000188213.1	71134	67	56	86	114
ENSMUST00000048860.8	381269	33	18	44	62
ENSMUST00000047786.5	381270	61	28	19	62
ENSMUST00000150725.7	54380	917	651	902	1293
ENSMUST00000047328.10	16008	1775	1183	1927	2544
ENSMUST00000155703.1	16008	5800	3984	6877	8865
ENSMUST00000155703.1	16008	28430	18859	47369	60576
ENSMUST00000137339.1	16011	6470	4633	10923	14170
ENSMUST00000191527.6	21961	570	390	546	738
ENSMUST00000191527.6	21961	172	128	242	261
ENSMUST00000191367.1	21961	383	254	458	613
ENSMUST00000113820.8	76709	1407	971	925	1293
ENSMUST00000077985.3	227289	1823	1416	1121	1635
ENSMUST00000077985.3	227289	3734	2656	2554	3504
ENSMUST00000077985.3	227289	1824	1373	1550	1968
ENSMUST00000186833.1	227290	2367	1695	2012	2660
ENSMUST00000128505.1	69660	1079	669	491	662
ENSMUST00000128505.1	69660	857	550	390	580
ENSMUST00000152603.7	69660	563	447	169	228
ENSMUST00000097697.7	241112	408	311	334	481
ENSMUST00000141175.1	227292	356	208	295	451
ENSMUST00000083534.1	387219	868	676	929	1349
ENSMUST00000187590.1	319651	426	315	460	597
ENSMUST00000147810.1	58184	1040	724	1069	1323
ENSMUST00000135111.1	18802	442	305	348	359
ENSMUST00000135111.1	18802	257	124	128	194
ENSMUST00000135111.1	18802	231	125	139	187
ENSMUST00000135111.1	18802	486	314	320	351
ENSMUST00000147464.1	66821	287	188	360	431
ENSMUST00000149649.1	57751	1790	1266	1802	2258
ENSMUST00000113678.1	67534	239	168	158	216
ENSMUST00000113678.1	67534	1000	762	572	691
ENSMUST00000189083.1	104086	308	212	30	54
ENSMUST00000188037.1	69171	564	420	480	671
ENSMUST00000168720.7	69171	201	185	221	317
ENSMUST00000190240.6	227298	221	135	136	196
ENSMUST00000189345.1	227298	1528	1056	1260	1757
ENSMUST00000027396.14	74104	634	427	473	548
ENSMUST00000187785.1	245860	338	218	264	354
ENSMUST00000143193.1	74577	112	79	60	97
ENSMUST00000156012.1	20872	1111	660	756	1099
ENSMUST00000186971.1	22145	2878	1848	2717	3387
ENSMUST00000186971.1	22145	26473	18079	21299	27459
ENSMUST00000188593.1	22145	772	479	669	844
ENSMUST00000190445.1	56812	567	368	416	498
ENSMUST00000190445.1	56812	879	655	612	777
ENSMUST00000187216.1	19275	1484	1029	1064	1300
ENSMUST00000027404.11	19275	273	168	168	207
ENSMUST00000027409.9	13346	9491	6420	4955	6698
ENSMUST00000130095.1	100503248	14456	10011	6575	9315
ENSMUST00000130095.1	100503248	42144	27384	20390	25534
ENSMUST00000132228.1	11790	123	100	105	143
ENSMUST00000137868.7	11790	487	336	269	304
ENSMUST00000137868.7	11790	1235	824	735	942
ENSMUST00000143679.1	11790	2611	1748	1043	1205
ENSMUST00000143679.1	11790	353	246	119	182
ENSMUST00000143679.1	11790	492	378	182	250
ENSMUST00000037796.13	69080	2088	1419	783	939
ENSMUST00000143730.7	69080	101	77	111	132
ENSMUST00000124539.1	69080	318	239	354	427
ENSMUST00000143496.7	74241	3865	2611	2577	3391
ENSMUST00000143496.7	74241	2339	1698	1636	1940
ENSMUST00000145382.1	98733	242	173	304	490
ENSMUST00000145382.1	98733	127	90	135	246
ENSMUST00000132252.1	98733	281	227	426	539
ENSMUST00000155084.7	98733	1260	862	1587	2136
ENSMUST00000113567.8	98733	418	271	538	588
ENSMUST00000154303.1	71728	206	102	150	216
ENSMUST00000189794.1	20536	154	117	164	201
ENSMUST00000125458.1	68393	152	94	37	40
ENSMUST00000125458.1	68393	171	122	88	85
ENSMUST00000053760.11	195434	381	293	165	233
ENSMUST00000151622.1	195434	481	361	279	270
ENSMUST00000135642.1	74205	1057	761	413	533
ENSMUST00000135642.1	74205	470	365	210	229
ENSMUST00000135642.1	74205	1093	745	455	501
ENSMUST00000135642.1	74205	448	353	182	278
ENSMUST00000132997.1	74205	1602	1232	739	1145
ENSMUST00000154777.1	74205	595	471	215	269
ENSMUST00000148608.1	74205	908	549	316	408
ENSMUST00000148608.1	74205	2568	1755	1213	1549
ENSMUST00000187432.1	57814	661	443	627	737
ENSMUST00000143368.7	69368	1004	711	1052	1304
ENSMUST00000190724.1	20720	206	133	215	232
ENSMUST00000190724.1	20720	125	78	107	109
ENSMUST00000167794.1	26554	1680	1154	662	841
ENSMUST00000167293.1	26554	153	130	68	104
ENSMUST00000163119.7	26554	1030	705	504	762
ENSMUST00000069799.2	16367	1888	1367	1033	1301
ENSMUST00000069799.2	16367	2792	1802	1441	1859
ENSMUST00000069799.2	16367	1046	740	618	671
ENSMUST00000069799.2	16367	953	747	492	780
ENSMUST00000069799.2	16367	516	361	263	318
ENSMUST00000069799.2	16367	757	402	365	448
ENSMUST00000069799.2	16367	143	92	96	158
ENSMUST00000140020.1	76867	734	492	363	530
ENSMUST00000140020.1	76867	562	436	319	427
ENSMUST00000189220.6	15463	226	148	117	201
ENSMUST00000186043.1	15463	304	213	182	208
ENSMUST00000191187.1	14897	2171	1523	886	1173
ENSMUST00000190464.6	14897	5064	3223	1948	2607
ENSMUST00000190464.6	14897	535	363	198	344
ENSMUST00000027421.12	14897	709	435	239	357
ENSMUST00000027422.6	71781	439	330	409	449
ENSMUST00000113360.7	12283	680	529	313	444
ENSMUST00000027425.15	64294	1923	1241	927	1147
ENSMUST00000185569.1	64294	342	248	169	182
ENSMUST00000139837.1	64294	1044	745	538	744
ENSMUST00000139837.1	64294	2329	1475	1264	1618
ENSMUST00000139715.7	70247	299	195	153	247
ENSMUST00000155077.1	15559	180	143	49	55
ENSMUST00000155077.1	15559	128	120	35	57
ENSMUST00000155077.1	15559	323	197	74	121
ENSMUST00000135197.1	78795	3613	2483	2245	3003
ENSMUST00000135197.1	78795	2922	2046	1850	2532
ENSMUST00000135197.1	78795	879	531	430	656
ENSMUST00000135197.1	78795	1449	974	862	1231
ENSMUST00000188682.1	17975	16565	10965	6671	8345
ENSMUST00000082889.1	80828	12933	9086	4814	6737
ENSMUST00000082889.1	80828	15263	10807	6101	8073
ENSMUST00000185785.1	17975	3083	2263	1399	1855
ENSMUST00000045897.14	19231	5801	4194	3113	4759
ENSMUST00000188533.1	19231	47865	32676	29156	36760
ENSMUST00000188533.1	19231	1566	959	1911	2494
ENSMUST00000027444.14	18582	431	224	383	610
ENSMUST00000127219.1	26895	470	328	531	492
ENSMUST00000190082.1	11650	2161	1612	1924	2545
ENSMUST00000186373.1	11447	502	366	272	397
ENSMUST00000185763.6	11449	2320	1572	1589	1975
ENSMUST00000186038.1	11449	1538	1103	575	707
ENSMUST00000113232.7	26987	8696	5821	3153	4062
ENSMUST00000113231.3	26987	793	406	816	1091
ENSMUST00000113231.3	26987	3797	2582	2971	3737
ENSMUST00000113231.3	26987	1658	1243	1267	1671
ENSMUST00000113231.3	26987	1468	1018	1039	1400
ENSMUST00000113231.3	26987	1980	1304	1160	1435
ENSMUST00000173235.7	227331	429	224	172	209
ENSMUST00000173636.1	227331	308	194	154	191
ENSMUST00000173636.1	227331	206	148	79	92
ENSMUST00000172776.1	227331	777	639	321	481
ENSMUST00000174671.7	227331	833	603	317	425
ENSMUST00000174671.7	227331	578	417	275	312
ENSMUST00000174482.1	227331	278	124	87	139
ENSMUST00000174482.1	227331	270	188	141	167
ENSMUST00000068681.11	53972	113	69	86	78
ENSMUST00000158656.1	100217415	387	301	273	343
ENSMUST00000189448.1	227333	265	193	289	304
ENSMUST00000186670.1	227334	313	243	206	264
ENSMUST00000186670.1	227334	245	181	126	155
ENSMUST00000014263.5	94284	691	466	90	145
ENSMUST00000127446.1	381280	6999	4576	7430	9687
ENSMUST00000065420.11	381280	162	124	185	239
ENSMUST00000159814.1	320982	7536	4906	4390	5695
ENSMUST00000159814.1	320982	710	509	495	638
ENSMUST00000123745.1	98402	1325	825	1149	1455
ENSMUST00000123745.1	98402	871	585	785	1004
ENSMUST00000123745.1	98402	889	556	816	1012
ENSMUST00000123745.1	98402	1514	1035	1267	1703
ENSMUST00000074945.7	347722	70	38	66	104
ENSMUST00000074945.7	347722	99	56	99	127
ENSMUST00000036954.8	14472	916	535	845	1071
ENSMUST00000036954.8	14472	231	114	236	263
ENSMUST00000159654.1	12778	1937	1372	539	744
ENSMUST00000159654.1	12778	3336	2132	913	1138
ENSMUST00000159654.1	12778	63	57	4	7
ENSMUST00000191510.6	108679	236	198	142	238
ENSMUST00000186882.1	108679	4759	3352	4362	5384
ENSMUST00000188708.1	16978	1975	1412	841	1071
ENSMUST00000187375.1	16978	594	390	291	333
ENSMUST00000187532.1	16978	1826	1184	1043	1315
ENSMUST00000185950.1	67921	3389	2602	2251	3075
ENSMUST00000027533.8	70788	1213	797	739	1087
ENSMUST00000186433.1	67444	1063	518	565	779
ENSMUST00000186433.1	67444	588	367	349	434
ENSMUST00000187049.6	67444	732	420	416	532
ENSMUST00000132188.7	55927	75526	50385	28962	37698
ENSMUST00000047242.8	74019	1414	866	735	897
ENSMUST00000187588.1	74019	158	91	86	91
ENSMUST00000188879.1	65247	126	74	99	143
ENSMUST00000188879.1	65247	277	190	200	260
ENSMUST00000191327.1	208727	1497	1031	1086	1438
ENSMUST00000153897.1	67273	1995	1351	1603	2059
ENSMUST00000187141.6	67273	1825	1403	1600	2181
ENSMUST00000154129.7	66915	4285	2895	3906	5088
ENSMUST00000154129.7	66915	960	672	827	1131
ENSMUST00000045970.7	14733	1278	903	1202	1832
ENSMUST00000190215.1	14733	13304	8974	10026	13134
ENSMUST00000190215.1	14733	3944	2591	3185	4182
ENSMUST00000179854.7	108657	275	147	281	489
ENSMUST00000178778.1	108657	2104	1395	2551	3261
ENSMUST00000112944.7	69821	1121	720	1061	1312
ENSMUST00000112944.7	69821	203	130	207	261
ENSMUST00000188069.1	105246665	85	54	85	95
ENSMUST00000185498.6	66385	271	211	168	258
ENSMUST00000198980.1	102465544	605	429	380	502
ENSMUST00000184286.1	102466630	292	195	157	215
ENSMUST00000058682.10	404545	703	404	387	560
ENSMUST00000058682.10	404545	660	365	288	392
ENSMUST00000190340.1	404545	1030	759	570	961
ENSMUST00000186164.6	110611	1219	868	875	1058
ENSMUST00000186164.6	110611	1113	765	706	991
ENSMUST00000154008.7	59041	1082	864	1137	1379
ENSMUST00000133769.7	59041	451	282	368	548
ENSMUST00000027499.12	51800	145	95	227	271
ENSMUST00000189472.1	67026	1660	1076	1716	2281
ENSMUST00000186001.1	66615	137	102	122	207
ENSMUST00000185754.1	66615	1142	784	1015	1426
ENSMUST00000112890.2	21915	423	311	558	724
ENSMUST00000027503.13	21915	289	159	301	431
ENSMUST00000187321.1	98314	143	79	139	144
ENSMUST00000187321.1	98314	150	127	107	158
ENSMUST00000190710.1	381334	203	160	164	205
ENSMUST00000178757.7	100041596	40	25	30	52
ENSMUST00000190754.1	74689	107	30	51	50
ENSMUST00000190754.1	74689	95	70	66	69
ENSMUST00000189556.1	20452	693	466	556	644
ENSMUST00000189556.1	20452	73	59	24	38
ENSMUST00000189556.1	20452	214	157	90	106
ENSMUST00000153115.7	52392	1560	1037	998	1407
ENSMUST00000161071.1	18484	1003	660	392	547
ENSMUST00000159428.7	18484	698	382	569	724
ENSMUST00000189232.1	102634194	26	44	39	50
ENSMUST00000187932.1	100504525	49646	30080	34944	39751
ENSMUST00000189938.1	100504568	397	109	216	240
ENSMUST00000190945.6	27392	256	179	125	129
ENSMUST00000190139.1	27392	174	97	176	214
ENSMUST00000086721.9	227446	212	100	107	104
ENSMUST00000119166.7	227449	352	176	161	297
ENSMUST00000131830.2	227449	669	514	390	475
ENSMUST00000061047.6	98432	285	217	160	201
ENSMUST00000124895.1	98432	655	403	357	447
ENSMUST00000189999.1	12043	238	140	27	52
ENSMUST00000112751.1	12043	609	373	225	309
ENSMUST00000123086.1	20725	499	352	266	293
ENSMUST00000137092.7	241201	34	32	52	46
ENSMUST00000186365.1	319901	244	144	69	167
ENSMUST00000186365.1	319901	132	70	73	96
ENSMUST00000186365.1	319901	75	64	38	57
ENSMUST00000186365.1	319901	180	123	82	190
ENSMUST00000043725.8	636808	223	160	247	315
ENSMUST00000043725.8	636808	612	418	580	720
ENSMUST00000043725.8	636808	46	34	22	18
ENSMUST00000161495.1	67949	1669	1115	1217	1643
ENSMUST00000186349.6	76707	1095	867	650	761
ENSMUST00000190652.1	81879	2171	1421	992	1287
ENSMUST00000183982.1	102465176	18	18	714	885
ENSMUST00000183982.1	102465176	34	26	1053	1438
ENSMUST00000183982.1	102465176	11	2	253	284
ENSMUST00000062483.14	14633	152	89	24	26
ENSMUST00000062483.14	14633	116	83	42	46
ENSMUST00000062483.14	14633	141	110	45	58
ENSMUST00000062483.14	14633	147	114	46	56
ENSMUST00000062483.14	14633	149	109	40	57
ENSMUST00000038765.5	16324	7226	4650	2574	3197
ENSMUST00000038765.5	16324	901	521	291	431
ENSMUST00000038765.5	16324	763	530	246	355
ENSMUST00000142945.2	64143	641	435	650	830
ENSMUST00000142945.2	64143	2219	1654	2032	3005
ENSMUST00000142945.2	64143	574	407	512	767
ENSMUST00000183952.1	226351	143	108	121	190
ENSMUST00000183952.1	226351	3201	2049	2414	3085
ENSMUST00000191046.6	226352	257	173	70	101
ENSMUST00000037906.5	66343	1284	836	1426	1927
ENSMUST00000056089.7	170706	4607	2903	1899	2559
ENSMUST00000112648.7	13167	3726	2661	2990	3888
ENSMUST00000140490.7	68428	399	316	247	325
ENSMUST00000140490.7	68428	254	196	112	191
ENSMUST00000140490.7	68428	239	123	116	146
ENSMUST00000079721.8	13798	178	124	6	4
ENSMUST00000079721.8	13798	733	502	12	22
ENSMUST00000162019.1	72999	398	284	312	252
ENSMUST00000152959.1	70829	512	373	260	337
ENSMUST00000152959.1	70829	72	35	69	73
ENSMUST00000148809.1	66942	571	367	395	618
ENSMUST00000131471.1	66942	510	321	410	482
ENSMUST00000131471.1	66942	420	319	303	471
ENSMUST00000185679.1	102638832	8154	4555	7515	8536
ENSMUST00000187202.1	269109	108	81	109	196
ENSMUST00000027579.16	74117	1517	1006	997	1425
ENSMUST00000162664.7	210356	42	32	32	42
ENSMUST00000171405.1	107895	1264	782	1091	1308
ENSMUST00000171405.1	107895	1595	1096	1616	1908
ENSMUST00000160111.7	72160	323	212	251	332
ENSMUST00000153359.1	72949	2099	1334	876	1195
ENSMUST00000131884.1	226407	628	447	344	456
ENSMUST00000131884.1	226407	565	369	352	432
ENSMUST00000190056.2	226412	410	267	142	213
ENSMUST00000083586.2	387147	155	92	31	87
ENSMUST00000190288.1	226412	191	161	88	120
ENSMUST00000188570.1	226412	221	186	80	127
ENSMUST00000188570.1	226412	632	411	275	379
ENSMUST00000027592.5	67812	1289	968	549	713
ENSMUST00000187031.1	67812	2108	1606	979	1303
ENSMUST00000189895.1	67812	2325	1505	962	1232
ENSMUST00000073490.6	226413	917	609	1255	1634
ENSMUST00000027602.14	226414	965	559	592	862
ENSMUST00000052172.6	12767	808	554	466	689
ENSMUST00000052172.6	12767	601	367	286	373
ENSMUST00000052172.6	12767	554	365	292	305
ENSMUST00000052172.6	12767	1293	806	634	845
ENSMUST00000151700.7	210417	58	42	76	66
ENSMUST00000189393.1	12270	146	109	73	60
ENSMUST00000049813.5	226418	74	79	57	57
ENSMUST00000049813.5	226418	119	47	44	54
ENSMUST00000188459.3	17164	1307	912	1199	1399
ENSMUST00000016672.10	17164	1138	654	1098	1470
ENSMUST00000189756.1	226419	674	388	607	812
ENSMUST00000189756.1	226419	209	170	236	255
ENSMUST00000188604.1	14270	314	225	147	236
ENSMUST00000097588.8	14270	161	133	113	149
ENSMUST00000068613.4	108900	211	147	260	310
ENSMUST00000027690.6	26361	996	559	909	1295
ENSMUST00000086559.6	98396	158	95	150	198
ENSMUST00000086559.6	98396	228	147	180	316
ENSMUST00000086559.6	98396	495	326	408	364
ENSMUST00000189946.6	98415	1063	611	686	879
ENSMUST00000062264.7	98415	287	211	197	225
ENSMUST00000062264.7	98415	798	593	561	717
ENSMUST00000062264.7	98415	1748	1301	1103	1419
ENSMUST00000147218.1	13714	2255	1379	989	1203
ENSMUST00000131159.2	13714	421	271	199	222
ENSMUST00000189733.1	18557	811	616	725	992
ENSMUST00000189733.1	18557	634	458	704	933
ENSMUST00000027697.11	18557	383	219	290	415
ENSMUST00000046071.4	213417	111	57	22	47
ENSMUST00000125439.1	68875	541	430	1033	1267
ENSMUST00000125439.1	68875	3269	2032	5250	6502
ENSMUST00000132435.1	68875	719	398	1068	1387
ENSMUST00000045473.15	68875	1703	1071	2731	3748
ENSMUST00000187092.1	213452	528	285	279	316
ENSMUST00000058167.2	74626	424	341	419	527
ENSMUST00000159088.1	16980	641	390	234	261
ENSMUST00000159088.1	16980	177	138	62	56
ENSMUST00000187529.1	17248	946	646	376	469
ENSMUST00000188090.6	17248	602	369	523	656
ENSMUST00000077730.6	240752	241	109	151	206
ENSMUST00000122956.1	108954	1041	697	941	1128
ENSMUST00000122956.1	108954	3351	2167	2787	3483
ENSMUST00000122956.1	108954	1405	775	988	1413
ENSMUST00000172079.1	20643	392	252	301	388
ENSMUST00000191828.1	70579	1317	964	583	849
ENSMUST00000191828.1	70579	2395	1690	922	1254
ENSMUST00000191828.1	70579	1339	875	572	692
ENSMUST00000190574.1	667118	815	641	260	385
ENSMUST00000190574.1	667118	1250	816	420	467
ENSMUST00000190574.1	667118	1296	811	402	530
ENSMUST00000140810.1	381290	492	327	1281	1619
ENSMUST00000125659.7	381290	639	378	1480	1886
ENSMUST00000143567.7	381290	78	65	193	231
ENSMUST00000020692.6	12227	1680	1201	1167	1543
ENSMUST00000038445.12	53311	1611	1070	1268	1694
ENSMUST00000191577.1	53311	1631	1120	1329	1776
ENSMUST00000027730.5	17928	4753	3128	12620	16847
ENSMUST00000168515.7	68507	88	68	103	145
ENSMUST00000049470.10	57439	137	115	199	319
ENSMUST00000148822.1	72674	1438	810	905	1218
ENSMUST00000047978.8	98710	1798	1264	1186	1585
ENSMUST00000047978.8	98710	129	106	63	111
ENSMUST00000133725.1	75605	574	394	342	472
ENSMUST00000133725.1	75605	652	452	348	470
ENSMUST00000121990.1	20980	154	91	61	88
ENSMUST00000139617.1	67196	637	419	24	26
ENSMUST00000027684.10	68724	699	452	358	420
ENSMUST00000188895.1	13710	315	195	205	287
ENSMUST00000074357.7	215615	61	67	83	92
ENSMUST00000152706.1	21854	5088	3453	3607	4718
ENSMUST00000152706.1	21854	835	536	499	679
ENSMUST00000159918.1	77552	787	471	280	397
ENSMUST00000159918.1	77552	286	134	158	155
ENSMUST00000159918.1	77552	274	178	126	154
ENSMUST00000159918.1	77552	1666	1138	1193	1427
ENSMUST00000159918.1	77552	575	413	405	595
ENSMUST00000159918.1	77552	198	162	156	211
ENSMUST00000159487.1	226432	610	368	425	544
ENSMUST00000159487.1	226432	4006	2704	3092	3891
ENSMUST00000041023.13	226432	422	258	343	373
ENSMUST00000041023.13	226432	296	199	280	424
ENSMUST00000041023.13	226432	750	614	774	998
ENSMUST00000189252.1	215690	158	110	158	211
ENSMUST00000189252.1	215690	286	217	281	393
ENSMUST00000067468.5	215714	346	269	339	395
ENSMUST00000067414.12	215690	204	188	227	298
ENSMUST00000027677.7	13007	642	396	832	1072
ENSMUST00000027677.7	13007	1320	869	1538	1962
ENSMUST00000027677.7	13007	3037	1954	3402	4492
ENSMUST00000038945.5	27280	7545	5113	8777	11178
ENSMUST00000038945.5	27280	13000	8416	8298	11423
ENSMUST00000136445.1	27280	26337	17265	17631	22608
ENSMUST00000154463.7	21952	1896	1116	596	794
ENSMUST00000148201.7	21952	2619	1434	811	1096
ENSMUST00000129217.1	21952	2413	1307	720	999
ENSMUST00000129217.1	21952	1951	1051	558	880
ENSMUST00000129217.1	21952	1967	1157	617	922
ENSMUST00000189732.6	21956	1676	823	138	205
ENSMUST00000189826.6	21956	1949	931	168	220
ENSMUST00000179863.7	21956	673	407	30	194
ENSMUST00000179863.7	21956	4852	3007	640	775
ENSMUST00000179863.7	21956	2969	2099	427	535
ENSMUST00000179863.7	21956	2511	1864	352	467
ENSMUST00000179863.7	21956	2767	2032	444	522
ENSMUST00000179863.7	21956	9394	6177	1201	1549
ENSMUST00000179863.7	21956	13637	9239	1594	2195
ENSMUST00000179863.7	21956	13034	9083	1650	2224
ENSMUST00000179863.7	21956	5079	3411	651	874
ENSMUST00000179863.7	21956	1273	890	143	206
ENSMUST00000117950.1	66241	131	60	196	145
ENSMUST00000140545.1	66241	1776	1244	1975	2547
ENSMUST00000112068.9	12292	102	72	6	44
ENSMUST00000212798.1	76422	128	114	94	117
ENSMUST00000086395.6	383563	881	568	287	407
ENSMUST00000194808.5	67886	244	217	89	108
ENSMUST00000194808.5	67886	1060	725	370	451
ENSMUST00000194808.5	67886	281	254	142	176
ENSMUST00000194808.5	67886	346	194	127	127
ENSMUST00000048309.11	67886	330	202	121	176
ENSMUST00000048309.11	67886	2966	1834	2451	2743
ENSMUST00000181746.1	320054	400	344	333	478
ENSMUST00000149783.1	67997	222	150	173	231
ENSMUST00000201158.1	381293	581	350	447	718
ENSMUST00000195390.5	381293	239	177	290	341
ENSMUST00000195390.5	381293	54	49	44	81
ENSMUST00000195390.5	381293	124	112	179	159
ENSMUST00000112046.1	226442	1279	793	401	521
ENSMUST00000112046.1	226442	1200	794	328	430
ENSMUST00000186017.6	59125	227	163	66	117
ENSMUST00000199011.1	226470	148	127	36	59
ENSMUST00000199011.1	226470	509	311	217	280
ENSMUST00000200083.4	12316	769	504	210	300
ENSMUST00000197096.1	12316	142	115	104	139
ENSMUST00000196272.1	12316	200	145	115	161
ENSMUST00000196272.1	12316	199	124	112	149
ENSMUST00000162638.1	214498	930	636	570	738
ENSMUST00000038252.3	26878	362	284	69	59
ENSMUST00000018337.8	214498	906	559	487	625
ENSMUST00000152435.1	69367	519	364	376	445
ENSMUST00000018343.9	20822	526	395	241	365
ENSMUST00000189936.6	56207	454	258	321	365
ENSMUST00000185539.1	56207	211	222	155	248
ENSMUST00000153527.2	19735	855	515	185	206
ENSMUST00000189061.6	50778	428	273	446	504
ENSMUST00000074622.10	215378	74	50	46	58
ENSMUST00000074622.10	215378	401	315	39	39
ENSMUST00000125331.1	215378	202	146	15	37
ENSMUST00000125331.1	215378	11794	8021	2160	2634
ENSMUST00000155438.1	18783	64	40	48	61
ENSMUST00000165062.7	20028	816	500	628	813
ENSMUST00000128417.8	108989	473	318	178	177
ENSMUST00000128417.8	108989	196	163	63	94
ENSMUST00000188305.1	402734	1038	677	433	549
ENSMUST00000023918.12	117198	353	284	167	177
ENSMUST00000023918.12	117198	1083	766	478	551
ENSMUST00000023918.12	117198	767	508	434	578
ENSMUST00000186745.1	117198	1075	759	486	671
ENSMUST00000188871.1	19821	211	155	193	211
ENSMUST00000185945.1	19821	172	179	190	265
ENSMUST00000186444.1	102640772	708	485	54	54
ENSMUST00000191070.1	66967	2350	1603	747	1028
ENSMUST00000121533.2	69399	53	32	128	160
ENSMUST00000187603.6	69399	106	52	226	263
ENSMUST00000128251.7	19731	308	174	267	316
ENSMUST00000077755.10	67771	1153	817	626	796
ENSMUST00000188937.1	226517	552	402	290	361
ENSMUST00000188937.1	226517	184	162	122	148
ENSMUST00000161744.1	226519	1742	1087	686	1022
ENSMUST00000027752.14	226519	232	195	127	172
ENSMUST00000137861.1	71836	6428	4411	3929	4564
ENSMUST00000186380.6	13211	502	335	206	286
ENSMUST00000027748.7	19734	1235	822	1309	1629
ENSMUST00000086209.9	24014	318	236	348	433
ENSMUST00000183582.1	102466257	527	368	665	852
ENSMUST00000153134.2	14645	446	318	568	742
ENSMUST00000154576.1	14645	2985	1873	4237	5265
ENSMUST00000055322.5	15939	4877	3349	7750	10252
ENSMUST00000055322.5	15939	134	108	258	340
ENSMUST00000194158.1	58244	907	653	932	1131
ENSMUST00000186551.1	207792	38	21	274	355
ENSMUST00000190976.1	207792	195	103	1090	1333
ENSMUST00000139925.1	19775	985	659	314	388
ENSMUST00000027741.11	19775	342	218	123	152
ENSMUST00000080138.12	72482	1182	705	1271	1557
ENSMUST00000130701.1	104009	1550	1064	1207	1586
ENSMUST00000132189.1	74081	441	296	149	189
ENSMUST00000132189.1	74081	177	105	58	69
ENSMUST00000132189.1	74081	207	153	46	62
ENSMUST00000132189.1	74081	214	168	53	114
ENSMUST00000129865.8	74081	263	183	98	127
ENSMUST00000129865.8	74081	381	240	142	160
ENSMUST00000124495.2	74081	195	184	96	131
ENSMUST00000124495.2	74081	93	69	34	44
ENSMUST00000124212.1	208263	3919	2735	2143	2863
ENSMUST00000123705.7	208263	299	184	166	269
ENSMUST00000131359.1	240832	850	540	591	753
ENSMUST00000097526.2	240832	9042	6074	6487	8234
ENSMUST00000125371.1	240832	682	457	314	508
ENSMUST00000125371.1	240832	2122	1483	1020	1288
ENSMUST00000179572.1	77352	3525	2442	2757	3951
ENSMUST00000173929.7	11352	432	263	205	256
ENSMUST00000154353.1	30935	4347	3228	1959	2577
ENSMUST00000154353.1	30935	844	635	421	478
ENSMUST00000150557.7	30935	1576	1104	1001	1336
ENSMUST00000188941.1	215015	241	156	176	197
ENSMUST00000188941.1	215015	959	628	631	755
ENSMUST00000189208.1	78255	237	161	232	320
ENSMUST00000121911.7	73435	132	91	56	93
ENSMUST00000128538.1	226525	313	220	152	180
ENSMUST00000128538.1	226525	306	206	164	160
ENSMUST00000078308.12	226525	296	171	430	460
ENSMUST00000187761.1	69953	659	524	1054	1350
ENSMUST00000097193.2	64659	4399	2964	2571	2983
ENSMUST00000192019.5	29809	78	80	65	49
ENSMUST00000161609.7	381305	147	66	118	164
ENSMUST00000161609.7	381305	204	107	68	105
ENSMUST00000172044.7	240869	203	120	78	108
ENSMUST00000160497.1	14455	1581	1022	603	744
ENSMUST00000155808.1	70454	219	129	230	257
ENSMUST00000195584.1	226541	103	80	97	169
ENSMUST00000195584.1	226541	174	170	149	279
ENSMUST00000195584.1	226541	210	167	175	213
ENSMUST00000071718.11	11758	647	432	309	497
ENSMUST00000191841.1	226551	773	520	347	428
ENSMUST00000191841.1	226551	925	620	362	502
ENSMUST00000159648.1	67292	1058	779	838	1077
ENSMUST00000159648.1	67292	477	354	401	456
ENSMUST00000176220.2	71449	382	259	258	414
ENSMUST00000176220.2	71449	370	285	396	515
ENSMUST00000159316.2	71449	215	169	220	242
ENSMUST00000182535.1	226562	2328	1639	759	1031
ENSMUST00000182535.1	226562	602	422	131	237
ENSMUST00000183223.7	226562	3034	2346	1133	1253
ENSMUST00000183223.7	226562	10422	6875	3148	4054
ENSMUST00000182393.7	226562	5182	3442	1346	1995
ENSMUST00000183691.2	18933	1719	1227	604	799
ENSMUST00000183691.2	18933	542	376	200	211
ENSMUST00000174397.2	18933	335	270	144	138
ENSMUST00000174397.2	18933	446	228	144	184
ENSMUST00000185299.1	98376	274	175	134	197
ENSMUST00000159679.7	240879	104	54	90	121
ENSMUST00000159679.7	240879	98	70	103	145
ENSMUST00000162920.1	240880	315	199	187	221
ENSMUST00000111490.1	69962	80	82	107	150
ENSMUST00000111490.1	69962	210	102	166	234
ENSMUST00000111490.1	69962	66	30	62	81
ENSMUST00000162746.1	20344	70	50	1563	1899
ENSMUST00000162102.1	20344	44	24	875	1324
ENSMUST00000086040.5	14067	8	12	419	513
ENSMUST00000044021.11	116914	123	78	48	64
ENSMUST00000160773.1	116914	649	557	256	296
ENSMUST00000160773.1	116914	430	308	185	241
ENSMUST00000160350.1	83993	85	75	92	125
ENSMUST00000192565.1	108735	1044	678	996	1350
ENSMUST00000192565.1	108735	102	66	89	116
ENSMUST00000043338.9	108735	206	115	151	220
ENSMUST00000195248.2	226591	1522	1046	1239	1527
ENSMUST00000111450.2	240888	242	158	196	187
ENSMUST00000111450.2	240888	347	255	305	351
ENSMUST00000193353.1	74106	667	520	376	477
ENSMUST00000128633.1	70456	608	378	544	538
ENSMUST00000192716.1	68481	928	590	611	710
ENSMUST00000068705.12	68481	163	104	130	110
ENSMUST00000040298.4	433375	262	238	130	146
ENSMUST00000184799.1	18986	218	165	94	128
ENSMUST00000085992.3	240892	5431	3539	2890	3417
ENSMUST00000085992.3	240892	836	557	466	607
ENSMUST00000085992.3	240892	5249	3491	2793	3319
ENSMUST00000085992.3	240892	348	178	158	153
ENSMUST00000195557.5	100039795	109	58	93	116
ENSMUST00000195557.5	100039795	166	106	161	195
ENSMUST00000027846.7	27878	78	26	59	93
ENSMUST00000132817.1	27878	169	89	131	175
ENSMUST00000127596.2	71592	1802	1172	1118	1426
ENSMUST00000128861.2	71592	367	254	330	480
ENSMUST00000180995.2	100503962	633	480	534	801
ENSMUST00000180995.2	100503962	185	156	176	256
ENSMUST00000195443.5	80914	2641	1715	3152	3774
ENSMUST00000192702.5	80914	552	309	605	827
ENSMUST00000193101.1	68944	1410	862	872	1213
ENSMUST00000193101.1	68944	380	226	230	315
ENSMUST00000028004.10	56752	791	538	913	1075
ENSMUST00000097471.3	18514	289	176	240	262
ENSMUST00000064438.10	18514	133	106	130	118
ENSMUST00000064438.10	18514	401	258	300	402
ENSMUST00000176540.7	18514	218	150	175	254
ENSMUST00000195342.5	66977	241	175	304	413
ENSMUST00000133563.7	15490	343	231	146	191
ENSMUST00000193930.1	67303	561	360	448	489
ENSMUST00000193930.1	67303	473	365	348	386
ENSMUST00000193930.1	67303	597	410	418	499
ENSMUST00000161492.1	107652	258	194	232	331
ENSMUST00000160848.1	107652	438	239	315	499
ENSMUST00000046792.8	320078	63	42	50	39
ENSMUST00000046792.8	320078	112	74	240	331
ENSMUST00000046792.8	320078	746	460	2089	2570
ENSMUST00000046792.8	320078	315	203	837	1230
ENSMUST00000046792.8	320078	1755	1197	4677	6159
ENSMUST00000046792.8	320078	955	644	401	488
ENSMUST00000027974.6	226641	442	302	152	274
ENSMUST00000161050.1	98752	953	607	680	664
ENSMUST00000155798.1	66052	984	678	863	1185
ENSMUST00000111327.7	641376	301	184	215	254
ENSMUST00000111327.7	641376	1101	781	1144	1537
ENSMUST00000111327.7	641376	450	347	555	705
ENSMUST00000013737.12	226646	802	455	722	905
ENSMUST00000111315.8	240913	1261	781	1058	1314
ENSMUST00000194778.5	226646	304	178	216	325
ENSMUST00000111314.1	240913	939	527	752	965
ENSMUST00000064272.9	57370	280	190	268	275
ENSMUST00000127101.1	30941	576	333	612	795
ENSMUST00000065941.11	30941	2116	1419	1702	2231
ENSMUST00000144576.7	66155	361	278	255	350
ENSMUST00000080001.8	66155	215	157	247	230
ENSMUST00000129116.7	21945	147	63	70	121
ENSMUST00000135150.1	21945	157	101	92	118
ENSMUST00000127830.1	21945	1918	1289	1595	1787
ENSMUST00000136339.1	27045	602	437	644	737
ENSMUST00000135941.7	18637	2000	1286	2022	2178
ENSMUST00000138323.1	18637	2600	1727	2443	2803
ENSMUST00000138323.1	18637	2394	1664	1868	2465
ENSMUST00000159207.7	22278	197	127	174	182
ENSMUST00000193060.1	226654	2337	1585	2220	2723
ENSMUST00000155913.1	16456	365	161	51	76
ENSMUST00000081527.1	56009	404	268	412	444
ENSMUST00000068584.6	12506	1218	744	974	1157
ENSMUST00000148363.1	93840	164	129	127	235
ENSMUST00000148363.1	93840	324	218	292	324
ENSMUST00000148363.1	93840	263	181	242	299
ENSMUST00000135928.1	59287	3422	2457	2281	2991
ENSMUST00000138407.7	12847	353	218	294	309
ENSMUST00000127662.1	19298	812	522	683	907
ENSMUST00000133081.1	19298	1812	1263	1817	2450
ENSMUST00000193638.5	98193	100	74	92	122
ENSMUST00000193638.5	98193	170	142	163	198
ENSMUST00000194972.1	98193	5299	3526	4745	5850
ENSMUST00000125361.1	18611	3255	2077	2588	3435
ENSMUST00000013842.11	18611	290	147	141	198
ENSMUST00000191781.1	98660	31	28	84	96
ENSMUST00000039506.14	140559	28	24	84	82
ENSMUST00000194505.1	140559	154	111	326	475
ENSMUST00000194505.1	140559	239	165	391	514
ENSMUST00000052455.3	67556	425	286	251	335
ENSMUST00000052455.3	67556	1091	833	656	922
ENSMUST00000111228.1	21346	804	657	1067	1418
ENSMUST00000111228.1	21346	2802	2045	3617	5202
ENSMUST00000027826.6	68440	87	91	99	143
ENSMUST00000038495.4	12944	34	33	37	48
ENSMUST00000111214.3	15951	211	157	26	42
ENSMUST00000111214.3	15951	65	66	32	48
ENSMUST00000009340.9	381308	161	111	86	140
ENSMUST00000055294.3	23893	510	380	0	6
ENSMUST00000055294.3	23893	106	77	4	0
ENSMUST00000211207.1	12663	362	259	181	218
ENSMUST00000211207.1	12663	552	425	116	162
ENSMUST00000211207.1	12663	157	79	46	45
ENSMUST00000211207.1	12663	222	163	46	63
ENSMUST00000211207.1	12663	289	256	74	87
ENSMUST00000104984.3	13603	68	67	25	56
ENSMUST00000194636.1	26909	221	131	321	316
ENSMUST00000201297.1	226720	198	145	190	273
ENSMUST00000192991.1	545389	526	430	234	313
ENSMUST00000192991.1	545389	138	126	59	86
ENSMUST00000192664.5	545389	3359	2273	1481	1800
ENSMUST00000083639.1	723921	946	563	398	485
ENSMUST00000195717.5	545389	238	185	121	183
ENSMUST00000123409.7	76816	123	65	118	178
ENSMUST00000123409.7	76816	263	226	394	401
ENSMUST00000139589.1	76816	171	108	120	139
ENSMUST00000195002.1	30928	625	519	421	479
ENSMUST00000077225.7	30928	13145	8819	6869	8706
ENSMUST00000077225.7	30928	1551	1210	902	1127
ENSMUST00000159184.1	11566	603	409	446	582
ENSMUST00000191719.5	545391	96	62	35	42
ENSMUST00000159284.1	78825	708	437	324	562
ENSMUST00000154437.1	66359	77	37	72	77
ENSMUST00000159117.1	51810	630	406	559	838
ENSMUST00000189450.1	51810	3251	2181	1885	2627
ENSMUST00000162916.1	51810	1626	1098	983	1249
ENSMUST00000188044.6	51810	1570	1132	1021	1385
ENSMUST00000134291.1	51810	2997	1856	1864	2378
ENSMUST00000161769.7	51810	16326	10284	9193	11951
ENSMUST00000161017.7	269152	104	73	18	34
ENSMUST00000129393.1	69726	187	137	30	56
ENSMUST00000129393.1	69726	254	213	63	92
ENSMUST00000128302.7	69726	47	18	54	74
ENSMUST00000111134.1	69726	2223	1336	2074	2422
ENSMUST00000143270.1	226744	403	264	248	355
ENSMUST00000143270.1	226744	278	201	178	324
ENSMUST00000140489.1	226747	531	334	255	405
ENSMUST00000151734.1	226747	2062	1357	1029	1313
ENSMUST00000027768.13	226747	269	181	133	189
ENSMUST00000097453.8	226751	70	51	40	53
ENSMUST00000097453.8	226751	123	105	30	69
ENSMUST00000129754.1	226751	401	255	114	144
ENSMUST00000129754.1	226751	344	240	98	140
ENSMUST00000193897.1	19165	654	438	671	899
ENSMUST00000128223.1	19165	185	151	236	234
ENSMUST00000111104.1	19165	179	172	240	230
ENSMUST00000194608.1	11545	402	223	264	360
ENSMUST00000183443.1	102466761	966	711	803	993
ENSMUST00000027778.7	27217	224	160	118	212
ENSMUST00000027778.7	27217	219	169	165	211
ENSMUST00000027780.5	170760	477	280	184	239
ENSMUST00000192420.1	170760	614	426	224	360
ENSMUST00000192420.1	170760	1643	1164	679	922
ENSMUST00000192420.1	170760	208	185	103	133
ENSMUST00000192420.1	170760	910	589	403	592
ENSMUST00000192420.1	170760	883	526	407	543
ENSMUST00000159789.1	15078	1517	1024	964	1244
ENSMUST00000161308.7	15078	1474	980	955	1196
ENSMUST00000194948.1	208768	186	109	104	167
ENSMUST00000194948.1	208768	1841	1261	1351	1756
ENSMUST00000194948.1	208768	1066	741	715	983
ENSMUST00000195270.1	69051	428	249	488	496
ENSMUST00000161942.1	208795	169	107	227	256
ENSMUST00000154133.7	13849	318	180	81	132
ENSMUST00000036928.11	13849	316	201	105	133
ENSMUST00000195209.1	67459	388	284	175	248
ENSMUST00000159290.1	226757	5127	3356	2085	2451
ENSMUST00000162819.8	226757	2432	1552	960	1538
ENSMUST00000191649.1	13800	1079	716	357	563
ENSMUST00000191649.1	13800	2367	1621	855	1088
ENSMUST00000195788.1	13800	657	475	212	302
ENSMUST00000192967.1	13800	2147	1480	770	923
ENSMUST00000192967.1	13800	3337	2196	1010	1370
ENSMUST00000193703.5	13800	502	310	229	319
ENSMUST00000027792.5	27058	1898	1225	1339	1762
ENSMUST00000133052.1	13244	1068	710	478	734
ENSMUST00000133052.1	13244	8785	6182	4439	5923
ENSMUST00000193700.1	67948	1524	927	841	1131
ENSMUST00000051431.9	67948	213	190	102	159
ENSMUST00000191626.1	209456	664	435	436	610
ENSMUST00000191626.1	209456	320	240	221	261
ENSMUST00000194940.5	12334	2681	1856	1833	2418
ENSMUST00000194940.5	12334	5043	3790	3681	4890
ENSMUST00000194961.1	12334	1421	1035	925	1147
ENSMUST00000068505.9	12334	932	619	605	817
ENSMUST00000171366.6	68897	1859	1251	1440	1783
ENSMUST00000171366.6	68897	802	554	722	957
ENSMUST00000171366.6	68897	537	431	473	605
ENSMUST00000171366.6	68897	1248	788	906	1209
ENSMUST00000171366.6	68897	837	666	752	921
ENSMUST00000003035.11	68897	170	148	119	141
ENSMUST00000163528.7	71678	61	60	40	66
ENSMUST00000193625.1	108909	346	195	219	322
ENSMUST00000195268.1	108909	2101	1610	1292	1886
ENSMUST00000195268.1	108909	898	664	586	844
ENSMUST00000195268.1	108909	549	395	260	384
ENSMUST00000069922.8	338366	246	182	115	133
ENSMUST00000069922.8	338366	1762	1150	890	1095
ENSMUST00000069922.8	338366	378	240	233	305
ENSMUST00000050306.7	73363	151	97	108	145
ENSMUST00000048655.7	63953	3642	2519	1093	1416
ENSMUST00000048655.7	63953	530	353	193	240
ENSMUST00000048655.7	63953	2060	1344	648	840
ENSMUST00000048655.7	63953	1698	1293	496	606
ENSMUST00000188766.1	73590	488	278	41	82
ENSMUST00000174257.2	15284	2137	1369	919	1208
ENSMUST00000174257.2	15284	628	489	256	309
ENSMUST00000068725.9	67247	152	77	148	189
ENSMUST00000048308.5	226777	22	24	67	77
ENSMUST00000192284.5	107508	448	355	244	362
ENSMUST00000192324.1	107508	1622	970	830	1048
ENSMUST00000143787.2	319562	621	399	364	444
ENSMUST00000143787.2	319562	2823	1843	1413	1690
ENSMUST00000143787.2	319562	596	368	296	381
ENSMUST00000191766.5	21808	3053	2054	2029	2638
ENSMUST00000193640.1	21808	660	361	384	553
ENSMUST00000195201.1	21808	320	231	252	423
ENSMUST00000045288.13	21808	138	86	151	164
ENSMUST00000045288.13	21808	745	436	488	689
ENSMUST00000162336.1	67223	539	367	416	538
ENSMUST00000162336.1	67223	1344	927	1032	1300
ENSMUST00000001339.5	67223	210	125	97	149
ENSMUST00000160570.1	67769	856	495	421	533
ENSMUST00000160570.1	67769	398	258	100	191
ENSMUST00000160570.1	67769	229	168	107	120
ENSMUST00000195745.1	226823	1289	936	971	1260
ENSMUST00000193143.5	226823	72	50	89	97
ENSMUST00000193686.1	16526	80	52	6	4
ENSMUST00000192529.1	16526	599	544	444	707
ENSMUST00000165798.1	108000	148	104	136	134
ENSMUST00000165798.1	108000	327	209	176	182
ENSMUST00000165798.1	108000	291	226	156	173
ENSMUST00000195038.1	19250	3709	2527	2065	2498
ENSMUST00000132289.1	226830	1284	816	1098	1388
ENSMUST00000010319.13	19130	136	88	128	192
ENSMUST00000010319.13	19130	76	59	64	114
ENSMUST00000010319.13	19130	83	43	96	132
ENSMUST00000160891.1	320119	726	455	470	574
ENSMUST00000160891.1	320119	977	621	706	842
ENSMUST00000137608.7	52477	195	158	59	128
ENSMUST00000134187.1	52477	199	134	141	157
ENSMUST00000146048.1	52477	4919	3507	4382	5589
ENSMUST00000146048.1	52477	3142	1915	2590	3251
ENSMUST00000047409.8	226841	1583	1118	1111	1434
ENSMUST00000047409.8	226841	314	242	279	337
ENSMUST00000192407.1	100125339	116	102	89	75
ENSMUST00000085635.5	226844	132	72	63	96
ENSMUST00000194833.5	381319	117	94	139	242
ENSMUST00000191621.1	381319	2455	1454	2227	2475
ENSMUST00000171798.1	619288	1112	664	1159	1366
ENSMUST00000046770.9	66208	1803	1261	1938	2597
ENSMUST00000191920.1	226849	258	180	269	377
ENSMUST00000191920.1	226849	584	442	407	567
ENSMUST00000191925.1	226849	205	133	183	251
ENSMUST00000195605.5	226849	197	105	117	162
ENSMUST00000067976.8	226849	431	283	322	493
ENSMUST00000194064.1	76843	175	125	147	195
ENSMUST00000194064.1	76843	384	212	304	427
ENSMUST00000192681.1	77065	673	421	585	702
ENSMUST00000130876.1	226856	259	172	115	189
ENSMUST00000130876.1	226856	430	220	130	166
ENSMUST00000027931.7	18005	1387	953	433	607
ENSMUST00000027931.7	18005	63	44	71	70
ENSMUST00000069573.5	98736	667	503	355	420
ENSMUST00000069573.5	98736	656	407	267	418
ENSMUST00000194408.1	100628582	393	268	139	149
ENSMUST00000193355.1	22033	566	429	474	595
ENSMUST00000085573.11	22033	459	287	305	381
ENSMUST00000151152.2	16510	62	58	6	10
ENSMUST00000151152.2	16510	46	40	122	105
ENSMUST00000016406.13	214791	912	622	1074	1441
ENSMUST00000159407.2	100503471	161	105	217	305
ENSMUST00000155579.7	214791	312	215	454	524
ENSMUST00000155579.7	214791	90	78	161	191
ENSMUST00000155579.7	214791	100	52	100	92
ENSMUST00000194412.1	215193	454	279	419	610
ENSMUST00000191928.1	215193	327	233	373	453
ENSMUST00000193307.1	319266	528	366	570	806
ENSMUST00000009777.3	14373	1104	719	2248	2677
ENSMUST00000009777.3	14373	399	264	678	810
ENSMUST00000163202.1	215303	278	208	12	49
ENSMUST00000083599.1	387201	237	110	186	226
ENSMUST00000027952.11	18845	443	281	437	535
ENSMUST00000125381.1	18845	755	475	646	836
ENSMUST00000124785.1	18845	579	452	598	741
ENSMUST00000124785.1	18845	393	281	334	474
ENSMUST00000174892.1	100628615	189	122	129	179
ENSMUST00000174892.1	100628615	160	149	145	182
ENSMUST00000162650.7	17221	179	102	123	157
ENSMUST00000162650.7	17221	196	129	173	241
ENSMUST00000043374.6	76142	92	96	57	81
ENSMUST00000217573.1	76142	167	142	102	123
ENSMUST00000213553.1	102632515	484	330	439	753
ENSMUST00000215696.1	83397	939	652	144	160
ENSMUST00000215696.1	83397	1419	1036	142	183
ENSMUST00000215696.1	83397	2158	1387	248	288
ENSMUST00000215696.1	83397	836	640	123	124
ENSMUST00000215696.1	83397	349	262	36	52
ENSMUST00000100077.4	381990	981	561	330	530
ENSMUST00000100077.4	381990	326	229	116	228
ENSMUST00000131636.1	73419	1014	671	644	811
ENSMUST00000137012.1	13982	240	147	89	121
ENSMUST00000095899.4	64009	3098	2098	982	1288
ENSMUST00000142200.1	67141	84	52	70	67
ENSMUST00000142200.1	67141	338	252	384	558
ENSMUST00000142200.1	67141	892	562	992	1336
ENSMUST00000145718.1	108853	194	115	86	131
ENSMUST00000086896.9	320495	640	414	547	712
ENSMUST00000150282.1	215748	1247	897	821	941
ENSMUST00000150282.1	215748	234	146	126	169
ENSMUST00000015346.11	215748	721	417	365	495
ENSMUST00000169796.3	77777	345	276	195	206
ENSMUST00000169796.3	77777	345	223	248	340
ENSMUST00000169796.3	77777	560	431	406	478
ENSMUST00000161428.7	18537	201	222	148	214
ENSMUST00000161123.7	18537	379	254	226	334
ENSMUST00000160250.1	18537	105	52	104	113
ENSMUST00000217931.1	16798	245	211	140	169
ENSMUST00000217931.1	16798	1840	1142	785	940
ENSMUST00000217931.1	16798	1226	696	457	654
ENSMUST00000019929.12	23924	838	606	346	476
ENSMUST00000133796.1	215751	908	593	500	684
ENSMUST00000039484.5	237256	416	269	175	253
ENSMUST00000143848.1	68652	944	662	481	657
ENSMUST00000143848.1	68652	959	663	481	604
ENSMUST00000143848.1	68652	273	226	143	227
ENSMUST00000130322.1	68652	6712	4608	3347	4262
ENSMUST00000130322.1	68652	468	268	229	233
ENSMUST00000146444.7	68652	1416	803	750	793
ENSMUST00000061601.8	338362	74	54	29	56
ENSMUST00000212869.1	70097	972	665	536	719
ENSMUST00000212869.1	70097	1172	787	702	887
ENSMUST00000212869.1	70097	420	320	185	317
ENSMUST00000148009.1	78808	449	309	294	354
ENSMUST00000141722.7	78808	58	53	57	73
ENSMUST00000159541.7	268281	80	76	64	69
ENSMUST00000160461.7	268281	179	123	56	87
ENSMUST00000129456.7	71865	125	141	63	106
ENSMUST00000070300.4	71865	320	258	174	269
ENSMUST00000070300.4	71865	480	348	254	379
ENSMUST00000070300.4	71865	925	620	439	651
ENSMUST00000070300.4	71865	336	216	142	191
ENSMUST00000052902.8	30058	567	280	432	587
ENSMUST00000219003.1	22288	87	83	28	41
ENSMUST00000218635.1	22288	105	76	34	43
ENSMUST00000180529.1	320273	1216	833	472	703
ENSMUST00000180529.1	320273	416	253	186	233
ENSMUST00000105139.4	66125	6162	4014	6183	7870
ENSMUST00000145103.1	22634	3045	2068	1576	2029
ENSMUST00000145103.1	22634	6613	4554	3568	4333
ENSMUST00000145103.1	22634	5843	4116	3046	4071
ENSMUST00000219970.1	75122	810	548	482	696
ENSMUST00000019950.5	353258	448	268	172	249
ENSMUST00000019950.5	353258	265	189	136	188
ENSMUST00000166466.1	66848	170	109	142	195
ENSMUST00000166466.1	66848	1218	880	848	988
ENSMUST00000170376.7	56535	281	152	76	83
ENSMUST00000162174.7	66253	126	89	40	47
ENSMUST00000191464.1	15273	771	593	461	576
ENSMUST00000191464.1	15273	450	313	229	312
ENSMUST00000191464.1	15273	210	167	92	93
ENSMUST00000191464.1	15273	364	287	206	300
ENSMUST00000191464.1	15273	594	339	259	324
ENSMUST00000191464.1	15273	671	518	369	511
ENSMUST00000191464.1	15273	250	156	135	177
ENSMUST00000191464.1	15273	1288	840	708	863
ENSMUST00000191464.1	15273	190	92	99	148
ENSMUST00000207953.1	215798	1753	1292	1495	1960
ENSMUST00000020015.9	18101	435	263	274	328
ENSMUST00000020015.9	18101	356	181	243	283
ENSMUST00000020015.9	18101	72	54	92	98
ENSMUST00000218833.1	77538	428	341	232	359
ENSMUST00000218370.1	17684	18532	12617	10943	14591
ENSMUST00000217949.1	380629	634	501	455	655
ENSMUST00000037879.7	380629	156	61	126	133
ENSMUST00000218994.1	73112	539	399	551	533
ENSMUST00000020002.8	73112	677	440	553	646
ENSMUST00000154718.7	19707	334	216	361	495
ENSMUST00000213153.1	56016	387	217	168	227
ENSMUST00000213153.1	56016	137	107	77	100
ENSMUST00000213153.1	56016	389	234	209	293
ENSMUST00000213153.1	56016	311	219	147	168
ENSMUST00000154749.1	21929	67	40	11	23
ENSMUST00000168074.1	15979	1783	1099	651	858
ENSMUST00000216127.1	621697	183	151	169	218
ENSMUST00000191438.1	72567	437	337	219	276
ENSMUST00000189158.1	72567	2645	1613	1086	1369
ENSMUST00000188546.1	72567	486	341	238	224
ENSMUST00000188546.1	72567	666	416	301	351
ENSMUST00000213374.1	71804	74	53	56	64
ENSMUST00000213104.1	52906	163	102	120	188
ENSMUST00000220392.1	56422	1528	997	1211	1379
ENSMUST00000182677.7	56554	187	98	116	152
ENSMUST00000182677.7	56554	103	68	69	89
ENSMUST00000159174.1	353169	123	123	52	67
ENSMUST00000159174.1	353169	137	67	67	62
ENSMUST00000141569.1	237336	825	605	734	920
ENSMUST00000220038.1	14051	448	313	201	197
ENSMUST00000219553.1	53331	360	266	192	219
ENSMUST00000020171.11	14219	683	482	172	182
ENSMUST00000136908.7	102638890	1411	987	288	303
ENSMUST00000020161.9	11846	38	32	32	18
ENSMUST00000100012.2	432442	136	88	63	86
ENSMUST00000176258.7	432442	165	113	110	173
ENSMUST00000053748.15	13822	392	266	245	316
ENSMUST00000217929.1	13822	575	462	368	532
ENSMUST00000220121.1	13822	1092	816	621	771
ENSMUST00000218345.1	13822	2715	1751	1491	1964
ENSMUST00000179685.2	100504474	263	218	209	303
ENSMUST00000219738.1	268288	585	363	583	767
ENSMUST00000105519.9	237339	59	32	69	82
ENSMUST00000166468.1	19272	438	336	417	412
ENSMUST00000015663.6	67719	259	278	268	409
ENSMUST00000015663.6	67719	132	98	130	198
ENSMUST00000213243.1	67412	98	47	74	85
ENSMUST00000213489.1	212448	464	299	434	506
ENSMUST00000213489.1	212448	93	65	80	157
ENSMUST00000162335.7	68031	350	285	189	224
ENSMUST00000162335.7	68031	2955	2017	1579	2254
ENSMUST00000092623.4	72780	388	2	84	388
ENSMUST00000092623.4	72780	4289	2750	3657	4819
ENSMUST00000216853.1	66311	165	83	236	275
ENSMUST00000213889.1	211329	475	315	162	205
ENSMUST00000217398.1	211329	523	417	183	282
ENSMUST00000215740.1	211329	371	277	357	429
ENSMUST00000159659.1	69692	327	253	356	552
ENSMUST00000000305.6	21987	1709	1311	1192	1740
ENSMUST00000081989.7	268291	300	214	244	365
ENSMUST00000081989.7	268291	2562	1675	1722	2445
ENSMUST00000219211.1	76757	307	211	23	39
ENSMUST00000223295.1	215895	213	188	215	245
ENSMUST00000169670.7	212892	156	68	88	126
ENSMUST00000218275.1	72580	181	158	109	153
ENSMUST00000128699.1	66521	1223	859	680	929
ENSMUST00000019917.5	66521	185	82	34	60
ENSMUST00000216774.1	212898	1573	1053	581	860
ENSMUST00000216774.1	212898	859	562	308	368
ENSMUST00000217051.1	212898	272	222	116	156
ENSMUST00000061372.6	22110	7725	5165	5427	6949
ENSMUST00000047935.7	72480	173	106	109	155
ENSMUST00000047935.7	72480	459	281	248	379
ENSMUST00000123010.1	15182	2683	1814	1639	2295
ENSMUST00000123010.1	15182	1959	1424	1397	1820
ENSMUST00000123010.1	15182	1451	1092	1053	1361
ENSMUST00000092584.5	17118	8237	5524	5706	8272
ENSMUST00000092584.5	17118	487	395	309	433
ENSMUST00000076713.5	327743	438	281	221	198
ENSMUST00000063091.12	14360	1897	1141	493	601
ENSMUST00000136659.1	14360	983	612	235	315
ENSMUST00000153722.1	100504626	4699	3256	1094	1461
ENSMUST00000143877.1	100504626	100	87	98	142
ENSMUST00000143877.1	100504626	295	186	325	420
ENSMUST00000139803.1	19714	107	83	23	40
ENSMUST00000139803.1	19714	135	65	30	36
ENSMUST00000239131.1	213332	325	192	160	250
ENSMUST00000182287.1	67239	939	653	867	1086
ENSMUST00000183309.7	67239	258	161	173	251
ENSMUST00000183309.7	67239	818	571	538	737
ENSMUST00000216993.1	100041585	213	167	138	257
ENSMUST00000215000.1	78334	109	79	131	168
ENSMUST00000078314.13	70840	355	175	325	364
ENSMUST00000216025.1	71713	743	553	512	672
ENSMUST00000105509.1	83767	227	140	117	169
ENSMUST00000105509.1	83767	216	197	175	185
ENSMUST00000216656.1	268294	907	612	716	803
ENSMUST00000215881.1	268294	118	76	109	128
ENSMUST00000123798.1	171580	56	43	186	197
ENSMUST00000138657.1	171580	174	144	442	577
ENSMUST00000126833.7	20598	215	112	249	342
ENSMUST00000019962.14	53599	1341	947	659	895
ENSMUST00000186388.1	53599	5464	3683	2861	3760
ENSMUST00000185394.1	103268	194	129	196	344
ENSMUST00000099931.10	140742	217	121	166	150
ENSMUST00000177542.1	56484	935	478	410	438
ENSMUST00000177542.1	56484	1218	909	573	726
ENSMUST00000105501.1	56484	137	87	136	132
ENSMUST00000105499.1	54198	1487	895	999	1288
ENSMUST00000019937.4	140740	576	403	269	321
ENSMUST00000124613.7	140740	646	413	235	365
ENSMUST00000105496.1	140740	1222	806	420	592
ENSMUST00000063063.13	268297	401	186	260	260
ENSMUST00000127675.1	268297	261	188	20	28
ENSMUST00000167488.8	331623	512	352	374	490
ENSMUST00000167488.8	331623	2631	1608	2807	3396
ENSMUST00000152926.1	67851	236	164	148	170
ENSMUST00000152926.1	67851	447	203	227	268
ENSMUST00000152926.1	67851	365	235	240	274
ENSMUST00000152926.1	67851	42	48	25	42
ENSMUST00000152926.1	67851	1072	753	711	887
ENSMUST00000152926.1	67851	2813	1801	1964	2425
ENSMUST00000214476.1	12484	3750	2686	1040	1444
ENSMUST00000158635.1	100316688	533	424	406	506
ENSMUST00000167340.1	12142	70	52	136	158
ENSMUST00000099858.3	19072	146	146	217	222
ENSMUST00000099858.3	19072	280	160	171	263
ENSMUST00000099858.3	19072	453	342	335	418
ENSMUST00000099858.3	19072	384	258	221	309
ENSMUST00000175658.1	78977	5862	3994	3596	4809
ENSMUST00000175658.1	78977	442	293	184	234
ENSMUST00000162062.1	102638854	235	130	78	67
ENSMUST00000095715.4	23828	2055	1353	375	554
ENSMUST00000095715.4	23828	13436	9184	5372	7191
ENSMUST00000095715.4	23828	938	666	231	279
ENSMUST00000095715.4	23828	662	536	157	204
ENSMUST00000220330.1	14806	76	66	56	64
ENSMUST00000220178.1	77987	168	86	32	64
ENSMUST00000217995.1	94221	437	285	392	445
ENSMUST00000217995.1	94221	361	206	151	206
ENSMUST00000217995.1	94221	248	165	148	228
ENSMUST00000217995.1	94221	331	186	229	271
ENSMUST00000020008.9	94221	89	54	51	69
ENSMUST00000023830.15	52014	665	409	318	411
ENSMUST00000218983.1	52014	687	465	340	416
ENSMUST00000218983.1	52014	410	319	205	217
ENSMUST00000219618.1	100502820	74	36	41	37
ENSMUST00000218774.1	100502868	68	53	73	69
ENSMUST00000218774.1	100502868	101	84	107	110
ENSMUST00000219841.2	71567	697	524	566	780
ENSMUST00000105470.8	17155	112	87	64	101
ENSMUST00000105470.8	17155	58	28	34	35
ENSMUST00000063138.7	73390	128	63	127	172
ENSMUST00000068581.8	14609	435	342	401	454
ENSMUST00000068581.8	14609	151	109	102	129
ENSMUST00000220069.1	14609	928	606	423	516
ENSMUST00000220069.1	14609	4023	2807	1666	2223
ENSMUST00000220069.1	14609	864	555	384	504
ENSMUST00000218830.1	102640560	369	273	274	354
ENSMUST00000020027.10	56442	470	261	309	302
ENSMUST00000036576.9	76138	397	257	139	124
ENSMUST00000036576.9	76138	346	230	106	127
ENSMUST00000036576.9	76138	651	434	185	245
ENSMUST00000036576.9	76138	1255	868	435	449
ENSMUST00000036576.9	76138	475	362	205	227
ENSMUST00000182161.1	268301	260	155	114	125
ENSMUST00000182161.1	268301	87	64	39	56
ENSMUST00000009798.4	18302	787	456	335	333
ENSMUST00000167612.1	216001	409	295	211	365
ENSMUST00000166565.1	216001	2152	1359	1377	2104
ENSMUST00000166565.1	216001	1167	821	852	1052
ENSMUST00000147914.7	56709	416	303	401	457
ENSMUST00000020309.6	56709	550	338	384	489
ENSMUST00000020309.6	56709	2900	2000	1876	2451
ENSMUST00000020308.4	74747	939	577	575	711
ENSMUST00000020308.4	74747	4927	3559	3037	3739
ENSMUST00000020308.4	74747	499	345	319	348
ENSMUST00000182925.1	52717	977	586	575	742
ENSMUST00000183093.1	52717	137	82	112	194
ENSMUST00000182898.7	52717	160	103	146	245
ENSMUST00000198998.1	102465546	377	293	674	799
ENSMUST00000198998.1	102465546	192	140	338	462
ENSMUST00000068690.6	53374	26	20	137	142
ENSMUST00000068690.6	53374	36	26	207	284
ENSMUST00000105465.7	19156	1688	938	964	1260
ENSMUST00000165878.1	19156	1644	920	974	1230
ENSMUST00000124712.1	22295	502	296	194	330
ENSMUST00000218360.1	100302688	125	41	98	116
ENSMUST00000144989.1	71279	1069	807	304	307
ENSMUST00000077925.6	107449	1449	850	339	512
ENSMUST00000143225.1	20397	2630	1937	1425	1876
ENSMUST00000126307.1	20397	549	290	239	326
ENSMUST00000122259.7	20397	591	285	251	341
ENSMUST00000126831.1	65971	1526	1063	345	360
ENSMUST00000035419.6	18646	105	72	90	112
ENSMUST00000049339.6	18119	746	520	682	828
ENSMUST00000049339.6	18119	499	377	492	623
ENSMUST00000020288.14	13688	270	160	299	361
ENSMUST00000020287.7	237362	1580	1123	1002	1332
ENSMUST00000020286.6	67895	233	114	163	215
ENSMUST00000218968.1	20224	4651	3263	2945	3959
ENSMUST00000218280.1	71767	1376	923	720	965
ENSMUST00000140664.1	71361	218	149	143	218
ENSMUST00000140664.1	71361	280	229	571	716
ENSMUST00000175276.1	100628583	122	49	220	256
ENSMUST00000020283.4	404634	49	38	80	155
ENSMUST00000020278.5	21337	4283	2741	2588	3646
ENSMUST00000161160.1	15275	440	377	258	343
ENSMUST00000123457.1	70162	390	242	240	281
ENSMUST00000161830.1	338359	1111	789	1067	1345
ENSMUST00000162263.1	72320	993	706	789	1011
ENSMUST00000065887.13	72320	3480	2358	2098	2706
ENSMUST00000045866.8	56200	4555	3094	2819	3797
ENSMUST00000045866.8	56200	927	614	584	682
ENSMUST00000220370.1	94213	551	325	251	383
ENSMUST00000020270.5	94213	189	110	87	126
ENSMUST00000220236.1	67500	201	149	67	87
ENSMUST00000220236.1	67500	506	379	184	202
ENSMUST00000220236.1	67500	655	516	252	318
ENSMUST00000220236.1	67500	966	751	419	551
ENSMUST00000220236.1	67500	312	208	98	164
ENSMUST00000143689.2	432467	224	159	209	279
ENSMUST00000020263.13	432467	67	32	77	98
ENSMUST00000218978.1	68802	239	188	34	36
ENSMUST00000148516.1	93759	417	272	170	228
ENSMUST00000148516.1	93759	344	251	238	335
ENSMUST00000020257.12	93759	204	144	110	158
ENSMUST00000173187.1	108829	882	586	316	396
ENSMUST00000173187.1	108829	569	370	160	219
ENSMUST00000173187.1	108829	508	410	171	241
ENSMUST00000159002.1	641340	679	452	360	468
ENSMUST00000075686.6	211488	2723	1796	2456	3282
ENSMUST00000138543.1	216049	1000	641	297	382
ENSMUST00000117086.1	170799	24	24	50	70
ENSMUST00000218532.1	71371	2580	1672	1171	1559
ENSMUST00000218532.1	71371	283	223	129	190
ENSMUST00000164034.7	69288	513	411	325	363
ENSMUST00000020101.11	69288	94	59	56	88
ENSMUST00000169569.1	69288	1846	1274	776	1209
ENSMUST00000165765.1	69288	859	468	391	550
ENSMUST00000165765.1	69288	411	303	246	275
ENSMUST00000129444.7	12534	1722	1251	2581	3106
ENSMUST00000152448.1	12534	1560	1078	2182	2662
ENSMUST00000119827.7	12534	685	474	828	1057
ENSMUST00000183001.1	11735	631	303	188	302
ENSMUST00000183001.1	11735	775	537	270	303
ENSMUST00000147545.7	76551	177	116	140	204
ENSMUST00000156001.7	76551	167	138	107	158
ENSMUST00000135607.1	76551	530	373	290	356
ENSMUST00000188568.1	69563	843	552	544	748
ENSMUST00000144740.1	83675	113	73	16	43
ENSMUST00000145220.1	21780	1502	1137	1297	1690
ENSMUST00000144636.1	216080	3967	2668	3129	4030
ENSMUST00000144636.1	216080	268	181	208	269
ENSMUST00000020085.6	216080	428	265	336	498
ENSMUST00000045887.8	52637	3430	2232	3102	4029
ENSMUST00000141153.1	69718	1064	753	541	566
ENSMUST00000049520.5	108950	3668	4130	3439	6867
ENSMUST00000163046.7	52696	489	368	283	357
ENSMUST00000219352.1	52696	1076	645	655	896
ENSMUST00000037813.4	14687	190	114	158	198
ENSMUST00000164107.2	110279	151	72	76	85
ENSMUST00000164107.2	110279	377	256	218	279
ENSMUST00000219807.1	110279	493	308	283	339
ENSMUST00000040105.7	74392	1852	1229	808	1139
ENSMUST00000219430.1	74392	1036	755	458	669
ENSMUST00000219430.1	74392	395	294	184	225
ENSMUST00000218644.1	74392	1428	1117	766	939
ENSMUST00000105420.2	11540	576	393	264	407
ENSMUST00000105420.2	11540	487	276	214	260
ENSMUST00000129307.1	68778	579	375	535	662
ENSMUST00000191097.1	67332	1436	981	1409	1599
ENSMUST00000220229.1	67332	1244	912	1227	1478
ENSMUST00000220229.1	67332	1210	753	1172	1469
ENSMUST00000218814.1	104248	691	392	506	632
ENSMUST00000038169.7	17319	4363	2968	4232	5547
ENSMUST00000220190.1	70377	379	259	474	629
ENSMUST00000000925.9	20587	605	360	603	752
ENSMUST00000219728.1	17385	455	302	116	192
ENSMUST00000061617.6	64453	243	132	161	238
ENSMUST00000061617.6	64453	1089	803	728	1019
ENSMUST00000061617.6	64453	304	185	164	283
ENSMUST00000217726.1	15468	194	122	123	152
ENSMUST00000162524.1	64451	95	75	108	112
ENSMUST00000190491.1	67523	318	252	348	453
ENSMUST00000190491.1	67523	388	210	254	411
ENSMUST00000220395.1	18541	158	132	169	152
ENSMUST00000220395.1	18541	166	123	156	264
ENSMUST00000001179.6	18541	81	62	72	90
ENSMUST00000001179.6	18541	135	97	135	139
ENSMUST00000170795.2	54387	155	100	108	174
ENSMUST00000049185.5	216119	498	344	355	460
ENSMUST00000049185.5	216119	861	530	520	698
ENSMUST00000137599.1	12833	278	167	116	130
ENSMUST00000127249.1	20509	389	252	361	479
ENSMUST00000131031.1	20509	84	57	89	116
ENSMUST00000218407.1	12822	5250	3689	234	277
ENSMUST00000218407.1	12822	3463	2263	164	225
ENSMUST00000218407.1	12822	978	766	38	52
ENSMUST00000218407.1	12822	2629	1770	123	128
ENSMUST00000218407.1	12822	2894	1908	145	133
ENSMUST00000156009.1	12822	1195	791	31	77
ENSMUST00000156009.1	12822	7959	5671	271	416
ENSMUST00000218117.1	80294	3904	2701	3416	4492
ENSMUST00000218117.1	80294	212	145	132	125
ENSMUST00000146319.1	110532	274	246	180	170
ENSMUST00000217681.1	108707	1611	1100	1325	1814
ENSMUST00000045454.8	108707	290	175	204	296
ENSMUST00000167006.1	108705	2296	1580	1117	1418
ENSMUST00000167006.1	108705	2055	1394	1023	1270
ENSMUST00000167006.1	108705	846	601	486	537
ENSMUST00000174113.7	20610	809	544	640	874
ENSMUST00000099538.5	20610	1148	800	1002	1262
ENSMUST00000124024.2	20610	2209	1501	1811	2410
ENSMUST00000172772.1	22213	431	257	195	272
ENSMUST00000158799.1	100316811	1925	1356	1462	1939
ENSMUST00000149271.2	18641	624	437	721	844
ENSMUST00000020522.8	18641	231	184	193	227
ENSMUST00000220359.1	28295	1525	955	1090	1366
ENSMUST00000001242.8	28295	1342	952	1194	1593
ENSMUST00000042556.10	110816	616	484	336	535
ENSMUST00000000384.7	216131	172	108	117	114
ENSMUST00000146296.1	28169	2878	1858	1851	2658
ENSMUST00000139282.7	28169	140	72	92	164
ENSMUST00000001240.11	28169	310	200	250	415
ENSMUST00000219406.1	18114	19	67	55	146
ENSMUST00000219406.1	18114	10123	6524	7573	9806
ENSMUST00000219406.1	18114	2708	1706	1793	2446
ENSMUST00000218962.1	18114	3569	2203	2454	3194
ENSMUST00000005185.7	13014	1546	876	1007	1119
ENSMUST00000005185.7	13014	986	502	599	626
ENSMUST00000219971.1	216136	392	262	480	628
ENSMUST00000219971.1	216136	1768	1166	1654	2185
ENSMUST00000040580.6	71709	1103	713	1091	1414
ENSMUST00000040580.6	71709	360	233	306	501
ENSMUST00000082244.2	18357	181	119	81	90
ENSMUST00000082244.2	18357	144	97	66	88
ENSMUST00000220220.1	72128	315	217	127	210
ENSMUST00000220220.1	72128	100	87	46	90
ENSMUST00000184212.1	102465548	3601	2261	2500	3283
ENSMUST00000172158.1	70427	167	69	166	258
ENSMUST00000172158.1	70427	465	381	470	639
ENSMUST00000172158.1	70427	275	154	324	350
ENSMUST00000020564.6	216148	32	9	176	221
ENSMUST00000020552.6	110012	341	200	399	451
ENSMUST00000220175.1	110012	2156	1326	2039	2708
ENSMUST00000020550.12	216150	2233	1411	1411	2029
ENSMUST00000219389.1	216150	1583	1154	1003	1516
ENSMUST00000020549.3	16904	13358	9248	9666	12360
ENSMUST00000179201.1	12215	591	399	463	579
ENSMUST00000180235.1	12215	21569	14269	16805	22872
ENSMUST00000162687.1	216151	165	120	185	249
ENSMUST00000161662.7	216151	728	535	800	962
ENSMUST00000162694.7	216151	342	202	393	524
ENSMUST00000020577.3	67112	4176	2833	3846	5501
ENSMUST00000219189.1	70294	595	404	606	733
ENSMUST00000047203.8	70294	241	168	279	329
ENSMUST00000168798.1	83554	201	143	287	382
ENSMUST00000046945.12	18483	137	81	232	259
ENSMUST00000219711.1	18483	304	186	347	577
ENSMUST00000169041.8	78906	849	585	1295	1770
ENSMUST00000169041.8	78906	293	198	449	560
ENSMUST00000172282.7	19205	194	125	161	189
ENSMUST00000172282.7	19205	235	114	150	243
ENSMUST00000172282.7	19205	264	205	242	285
ENSMUST00000172282.7	19205	319	177	222	339
ENSMUST00000168988.7	19205	378	265	316	349
ENSMUST00000170375.1	216154	322	179	345	466
ENSMUST00000131118.1	13496	92	81	40	68
ENSMUST00000218515.1	216156	599	419	612	732
ENSMUST00000132080.1	216157	3975	2756	3559	4733
ENSMUST00000126383.1	216157	559	412	451	636
ENSMUST00000052885.13	216157	1970	1266	1610	2355
ENSMUST00000147507.7	66420	1564	1155	1661	2193
ENSMUST00000144883.7	20869	161	131	191	237
ENSMUST00000105371.8	20869	4639	3043	4383	5745
ENSMUST00000152592.1	20869	1253	890	1149	1405
ENSMUST00000003156.14	66043	3731	2557	3156	4475
ENSMUST00000124179.1	59090	3379	2403	2527	3483
ENSMUST00000144526.1	59090	807	573	546	791
ENSMUST00000144526.1	59090	8199	5618	6382	8249
ENSMUST00000144526.1	59090	1352	928	877	1219
ENSMUST00000151321.1	12696	1421	852	1249	1585
ENSMUST00000003154.6	13637	52	51	101	189
ENSMUST00000003154.6	13637	63	39	117	172
ENSMUST00000138801.1	68114	1570	957	2093	2583
ENSMUST00000105362.7	70248	823	549	985	1148
ENSMUST00000184241.1	102466207	418	357	507	604
ENSMUST00000151619.1	70248	1053	603	987	1424
ENSMUST00000151619.1	70248	4010	2747	4231	5593
ENSMUST00000062674.6	20054	10197	6936	9075	12169
ENSMUST00000062674.6	20054	10429	7655	9531	13523
ENSMUST00000020341.8	66374	69	47	2	6
ENSMUST00000020341.8	66374	1445	1042	961	1449
ENSMUST00000020341.8	66374	894	670	711	1014
ENSMUST00000040081.6	70335	413	330	463	563
ENSMUST00000040081.6	70335	293	220	259	341
ENSMUST00000138705.2	66548	267	186	122	151
ENSMUST00000105350.2	237400	7171	5063	6330	8494
ENSMUST00000105350.2	237400	1096	683	912	1389
ENSMUST00000142997.7	17192	7833	5223	6573	8282
ENSMUST00000105347.1	17192	1909	1208	1545	1873
ENSMUST00000105348.7	17192	6342	3925	4971	6436
ENSMUST00000138428.7	66594	2384	1668	2144	2891
ENSMUST00000020372.5	66594	2976	1931	3425	4652
ENSMUST00000020372.5	66594	671	448	807	986
ENSMUST00000129027.1	21423	1186	817	1387	1684
ENSMUST00000105344.7	21423	639	309	558	974
ENSMUST00000183160.1	66932	274	212	257	417
ENSMUST00000183073.7	66932	2210	1472	2145	2790
ENSMUST00000183073.7	66932	554	399	591	782
ENSMUST00000057910.15	66932	489	358	569	666
ENSMUST00000189605.1	216169	953	636	996	1204
ENSMUST00000189605.1	216169	2373	1414	1744	2495
ENSMUST00000003436.11	216169	1563	831	1204	1609
ENSMUST00000219462.1	56214	233	133	223	275
ENSMUST00000221236.1	56214	3960	2711	3539	4671
ENSMUST00000079773.13	103236	566	329	470	723
ENSMUST00000219814.1	103236	6388	4237	4773	6659
ENSMUST00000220431.1	103236	1541	1110	1224	1714
ENSMUST00000220431.1	103236	4395	2956	3609	4846
ENSMUST00000147162.1	208198	745	449	1078	1516
ENSMUST00000126980.7	208198	133	85	275	347
ENSMUST00000003433.10	17347	6064	3928	5140	6416
ENSMUST00000003433.10	17347	757	545	571	861
ENSMUST00000200082.4	17347	743	473	637	928
ENSMUST00000220138.1	208228	962	738	579	843
ENSMUST00000220138.1	208228	474	343	264	333
ENSMUST00000218610.1	11776	1729	1175	1059	1432
ENSMUST00000218610.1	11776	2075	1304	1332	1622
ENSMUST00000218125.1	11776	543	365	360	503
ENSMUST00000149394.1	208266	297	206	285	438
ENSMUST00000138505.1	208266	575	507	570	787
ENSMUST00000138505.1	208266	600	383	496	712
ENSMUST00000219959.1	78670	680	478	727	960
ENSMUST00000148665.7	20222	708	483	639	920
ENSMUST00000139461.1	20222	204	177	335	369
ENSMUST00000036016.5	11705	1468	954	1770	2689
ENSMUST00000036016.5	11705	595	441	569	1021
ENSMUST00000020435.10	71912	25086	16524	16883	21736
ENSMUST00000020435.10	71912	2832	1977	1643	2453
ENSMUST00000217781.1	66094	472	337	464	563
ENSMUST00000217781.1	66094	692	421	666	815
ENSMUST00000219136.1	73218	648	329	348	455
ENSMUST00000219817.1	432478	628	347	468	637
ENSMUST00000218149.1	30055	3055	2014	2953	3903
ENSMUST00000219896.1	30055	1060	724	1034	1264
ENSMUST00000020440.6	30055	503	288	966	1135
ENSMUST00000020440.6	30055	478	339	841	1091
ENSMUST00000057623.13	16907	108	62	162	194
ENSMUST00000219449.1	17873	789	520	575	896
ENSMUST00000117805.7	14708	179	122	255	251
ENSMUST00000055125.4	208666	197	150	283	386
ENSMUST00000055125.4	208666	77	97	195	276
ENSMUST00000168076.1	106947	177	142	160	244
ENSMUST00000168076.1	106947	398	281	304	401
ENSMUST00000219297.1	52551	1723	1209	1749	2136
ENSMUST00000219297.1	52551	4526	2815	3964	5392
ENSMUST00000167658.1	50492	291	172	247	323
ENSMUST00000123241.1	26396	826	642	624	963
ENSMUST00000123241.1	26396	490	397	395	494
ENSMUST00000117956.1	16969	376	229	178	219
ENSMUST00000117956.1	16969	1669	1128	733	969
ENSMUST00000134017.1	59004	2384	1618	1256	1543
ENSMUST00000134017.1	59004	474	382	246	287
ENSMUST00000134017.1	59004	375	243	175	153
ENSMUST00000134017.1	59004	2311	1477	1902	2677
ENSMUST00000129549.1	59004	1026	544	837	1062
ENSMUST00000082507.1	100217454	27163	18644	17880	23299
ENSMUST00000178422.8	13144	133734	88953	95916	123027
ENSMUST00000219944.1	13144	440	298	304	542
ENSMUST00000005069.7	69564	1230	929	402	508
ENSMUST00000133555.1	16467	514	318	543	747
ENSMUST00000145452.1	66047	3414	2244	3349	4101
ENSMUST00000217688.1	57267	1525	1076	1590	2317
ENSMUST00000218146.1	57267	565	364	619	808
ENSMUST00000159636.1	18717	2774	1868	2326	2861
ENSMUST00000050867.7	70312	561	402	413	774
ENSMUST00000050867.7	70312	876	528	518	734
ENSMUST00000218120.1	70312	1743	1075	1059	1501
ENSMUST00000219285.1	70312	2475	1681	1958	2486
ENSMUST00000134857.1	15353	1434	920	1127	1395
ENSMUST00000141171.7	15353	549	277	401	537
ENSMUST00000132313.1	15353	248	186	191	229
ENSMUST00000131736.7	432479	694	502	597	778
ENSMUST00000020456.4	432479	2056	1511	2376	3149
ENSMUST00000140901.7	56371	258	196	353	512
ENSMUST00000131968.1	102115	572	385	659	884
ENSMUST00000129083.1	72273	1604	1114	879	1237
ENSMUST00000129083.1	72273	2330	1632	1463	1997
ENSMUST00000129083.1	72273	21202	14455	14752	19151
ENSMUST00000140916.7	18029	1947	1509	1231	1861
ENSMUST00000140916.7	18029	1671	1188	1124	1527
ENSMUST00000199973.1	102465778	2179	1476	1663	2194
ENSMUST00000221817.1	18029	141	134	22	28
ENSMUST00000124437.1	103425	1642	1113	1449	1751
ENSMUST00000146984.1	14672	797	531	766	1048
ENSMUST00000146984.1	14672	2520	1745	2232	3062
ENSMUST00000043604.5	14672	835	492	596	834
ENSMUST00000220368.1	14797	6307	4472	7291	10965
ENSMUST00000219870.1	14797	4327	3347	4472	6772
ENSMUST00000218690.1	14797	989	726	949	1382
ENSMUST00000218432.1	14797	22361	14929	23583	31114
ENSMUST00000160681.1	67933	446	286	372	519
ENSMUST00000020484.7	50493	1574	1003	595	920
ENSMUST00000219911.1	50493	2870	1852	1127	1597
ENSMUST00000211623.1	66341	1470	1024	617	832
ENSMUST00000218724.1	50493	3112	2062	1225	1698
ENSMUST00000218724.1	50493	1945	1227	813	967
ENSMUST00000218724.1	50493	3062	2245	1392	1712
ENSMUST00000040110.7	58250	5392	2981	5379	4761
ENSMUST00000040110.7	58250	1055	808	315	316
ENSMUST00000139329.1	338365	4374	3014	984	1252
ENSMUST00000139329.1	338365	1054	719	259	312
ENSMUST00000154926.1	338365	431	319	68	91
ENSMUST00000020488.8	28109	1645	1074	884	953
ENSMUST00000147381.1	216188	204	125	254	364
ENSMUST00000219582.1	319277	629	398	230	296
ENSMUST00000177187.1	216190	113	69	93	104
ENSMUST00000129355.1	77976	135	88	77	138
ENSMUST00000129355.1	77976	2975	1894	1724	2428
ENSMUST00000020220.14	77976	130	81	87	78
ENSMUST00000167671.1	216197	18158	12101	11457	14365
ENSMUST00000053871.4	216197	925	624	590	865
ENSMUST00000060397.12	71137	466	392	237	369
ENSMUST00000038523.14	237422	136	91	97	120
ENSMUST00000217175.1	237422	557	391	377	464
ENSMUST00000214820.1	237422	242	168	158	265
ENSMUST00000214820.1	237422	277	173	191	264
ENSMUST00000216771.1	103266	142	82	70	104
ENSMUST00000214607.1	74238	1337	839	667	820
ENSMUST00000214607.1	74238	227	184	186	278
ENSMUST00000214607.1	74238	314	240	260	326
ENSMUST00000145433.1	74007	245	177	166	195
ENSMUST00000219626.1	103136	767	410	672	794
ENSMUST00000219626.1	103136	128	75	99	110
ENSMUST00000219626.1	103136	642	425	635	869
ENSMUST00000218743.1	72843	1166	751	589	695
ENSMUST00000219112.1	72843	1228	858	709	898
ENSMUST00000220032.1	72843	99	52	30	75
ENSMUST00000170396.2	67341	3712	2544	3017	3977
ENSMUST00000139413.1	28088	1193	840	943	1146
ENSMUST00000134515.1	22027	2402	1625	1085	1584
ENSMUST00000134515.1	22027	5263	3483	2368	3239
ENSMUST00000134515.1	22027	2570	1771	1248	1667
ENSMUST00000129178.7	22027	1468	1084	660	912
ENSMUST00000020238.13	22027	947	586	428	524
ENSMUST00000099396.2	103466	131	88	89	149
ENSMUST00000218792.1	103466	3676	2599	2192	2900
ENSMUST00000048621.7	110312	230	156	204	217
ENSMUST00000048621.7	110312	436	270	278	409
ENSMUST00000182211.1	67282	357	264	396	544
ENSMUST00000141343.1	432486	424	271	159	235
ENSMUST00000141343.1	432486	597	418	251	332
ENSMUST00000155306.1	432486	267	210	135	162
ENSMUST00000220234.1	237436	1494	971	1072	1408
ENSMUST00000173526.1	213326	1819	1309	1064	1358
ENSMUST00000218607.1	75089	1303	901	440	592
ENSMUST00000218607.1	75089	1216	940	413	544
ENSMUST00000219819.1	75089	377	186	122	130
ENSMUST00000161987.7	11783	73	52	8	153
ENSMUST00000130682.1	67454	1345	929	547	872
ENSMUST00000211056.1	67454	710	464	391	631
ENSMUST00000215801.1	21917	1872	1378	1525	2235
ENSMUST00000217449.1	21917	880	584	753	955
ENSMUST00000072239.13	21917	1609	1096	1431	1937
ENSMUST00000215495.1	237459	249	140	78	141
ENSMUST00000216729.1	237459	504	355	241	300
ENSMUST00000216729.1	237459	548	274	247	352
ENSMUST00000216729.1	237459	472	332	259	407
ENSMUST00000216729.1	237459	673	424	395	500
ENSMUST00000216729.1	237459	291	229	144	247
ENSMUST00000223340.1	13713	1626	1122	912	1196
ENSMUST00000008542.11	13713	549	355	244	383
ENSMUST00000181835.1	74454	581	388	612	840
ENSMUST00000020203.6	69878	642	436	735	895
ENSMUST00000020204.4	57764	552	364	101	144
ENSMUST00000020204.4	57764	1773	1267	339	398
ENSMUST00000147379.2	100504069	229	207	33	62
ENSMUST00000147379.2	100504069	540	367	119	118
ENSMUST00000147379.2	100504069	570	396	98	143
ENSMUST00000216232.1	56307	1283	837	712	970
ENSMUST00000216232.1	56307	2464	1684	1465	1893
ENSMUST00000216232.1	56307	3378	2306	1873	2537
ENSMUST00000047910.14	56307	2859	1793	1410	1924
ENSMUST00000148450.7	215008	857	531	965	1075
ENSMUST00000141241.1	215008	186	112	185	222
ENSMUST00000020208.4	13998	125	54	82	84
ENSMUST00000020209.15	66414	2217	1470	1898	2548
ENSMUST00000125379.1	66414	3218	2147	2972	3961
ENSMUST00000125379.1	66414	1418	1013	1503	1988
ENSMUST00000117929.1	319880	371	284	185	222
ENSMUST00000117929.1	319880	228	122	97	100
ENSMUST00000184071.1	102466817	714	495	306	395
ENSMUST00000099337.4	54712	82	48	11	8
ENSMUST00000220248.1	628062	200	138	305	363
ENSMUST00000219492.1	69629	150	118	69	83
ENSMUST00000219492.1	69629	549	381	374	494
ENSMUST00000134918.1	216233	2855	2005	2422	3218
ENSMUST00000134918.1	216233	3077	2137	2999	3826
ENSMUST00000119917.1	216233	407	321	507	667
ENSMUST00000219019.1	67270	1277	816	1166	1406
ENSMUST00000219019.1	67270	484	327	355	522
ENSMUST00000099329.4	93765	1238	607	700	1154
ENSMUST00000219741.1	93765	1031	534	562	947
ENSMUST00000020217.6	71207	462	285	259	292
ENSMUST00000020217.6	71207	84	50	82	71
ENSMUST00000218517.1	216238	76	76	36	28
ENSMUST00000218517.1	216238	150	121	105	90
ENSMUST00000038377.8	12226	508	360	334	478
ENSMUST00000218953.1	12226	2122	1498	1237	1500
ENSMUST00000219090.1	67972	488	306	149	161
ENSMUST00000219090.1	67972	486	276	140	170
ENSMUST00000218419.1	67972	1358	947	345	487
ENSMUST00000161240.3	14426	282	185	153	186
ENSMUST00000161240.3	14426	321	206	146	195
ENSMUST00000161240.3	14426	160	90	61	112
ENSMUST00000162847.1	382406	162	87	149	238
ENSMUST00000219988.1	67603	306	231	50	37
ENSMUST00000220218.1	67603	244	159	37	26
ENSMUST00000217945.1	102638712	42	32	39	51
ENSMUST00000128009.1	237500	965	687	361	451
ENSMUST00000130665.1	278279	106	80	4	6
ENSMUST00000161364.7	327812	80	78	7	2
ENSMUST00000020049.8	52713	132	80	85	71
ENSMUST00000046638.9	216292	301	194	169	208
ENSMUST00000155406.1	52713	412	244	199	280
ENSMUST00000155406.1	52713	1492	1137	1103	1311
ENSMUST00000000445.1	17877	3136	2135	1061	1379
ENSMUST00000219759.1	17931	217	176	121	105
ENSMUST00000219653.1	17931	732	563	307	394
ENSMUST00000219653.1	17931	219	175	69	78
ENSMUST00000219559.1	17931	1417	987	615	728
ENSMUST00000238286.1	260315	422	267	106	172
ENSMUST00000174593.1	52679	130	90	178	250
ENSMUST00000220301.1	13008	460	318	679	909
ENSMUST00000217982.1	320150	334	220	165	231
ENSMUST00000105275.8	237542	329	191	232	339
ENSMUST00000040454.4	71769	203	126	80	56
ENSMUST00000218828.1	53605	685	450	328	441
ENSMUST00000219718.1	53605	2057	1404	1400	1657
ENSMUST00000219718.1	53605	1791	1189	1104	1240
ENSMUST00000164773.1	21664	255	131	82	108
ENSMUST00000186359.1	21664	2550	1696	682	913
ENSMUST00000186359.1	21664	2014	1553	614	816
ENSMUST00000099276.3	382423	6458	4442	4146	5592
ENSMUST00000020339.9	66687	208	142	180	208
ENSMUST00000020343.8	216344	1300	825	607	827
ENSMUST00000020343.8	216344	1169	799	582	784
ENSMUST00000219821.1	67226	363	261	136	249
ENSMUST00000217884.1	67226	621	422	327	357
ENSMUST00000218842.1	66816	98	61	39	56
ENSMUST00000036044.8	216345	646	430	248	346
ENSMUST00000036044.8	216345	391	221	163	225
ENSMUST00000141246.1	216345	255	180	97	113
ENSMUST00000020350.14	14160	483	266	317	430
ENSMUST00000123348.1	100504412	313	209	233	271
ENSMUST00000048229.8	237558	597	364	449	618
ENSMUST00000033651.3	103175	293	215	318	367
ENSMUST00000073834.4	237560	162	108	38	32
ENSMUST00000073834.4	237560	106	73	14	38
ENSMUST00000073834.4	237560	166	128	25	31
ENSMUST00000047672.8	12461	1802	1226	620	838
ENSMUST00000219609.1	64050	1927	1396	1174	1624
ENSMUST00000175888.1	432508	317	279	271	301
ENSMUST00000176480.7	432508	1059	751	666	983
ENSMUST00000131627.1	17246	158	106	18	50
ENSMUST00000131627.1	17246	6291	4129	2084	2636
ENSMUST00000219482.1	215436	476	373	229	328
ENSMUST00000219482.1	215436	442	277	219	241
ENSMUST00000218777.1	103468	161	112	158	240
ENSMUST00000220214.1	215449	534	372	300	330
ENSMUST00000064667.8	215449	1207	671	584	731
ENSMUST00000217767.1	17245	163	116	125	184
ENSMUST00000218692.1	69181	4689	3092	1675	2189
ENSMUST00000218692.1	69181	237	175	89	119
ENSMUST00000004281.9	69181	1317	761	475	581
ENSMUST00000219032.1	216377	79	69	10	24
ENSMUST00000187551.1	73400	64	54	32	42
ENSMUST00000148802.1	71902	1071	828	1043	1275
ENSMUST00000149155.1	71902	6863	4852	5665	7124
ENSMUST00000149155.1	71902	766	451	540	668
ENSMUST00000020315.12	71902	325	255	259	324
ENSMUST00000154501.1	117599	173	93	158	196
ENSMUST00000130198.2	66225	858	615	364	500
ENSMUST00000161291.1	320626	570	344	98	104
ENSMUST00000159310.1	15364	885	539	127	137
ENSMUST00000159310.1	15364	1096	753	159	182
ENSMUST00000072777.13	15364	1332	1020	242	294
ENSMUST00000092143.11	320183	232	180	136	196
ENSMUST00000119944.7	380664	1072	651	590	869
ENSMUST00000218111.1	74694	77	37	43	26
ENSMUST00000219216.1	75612	3462	2284	1704	2217
ENSMUST00000219216.1	75612	733	418	395	536
ENSMUST00000219216.1	75612	3705	2281	1780	2311
ENSMUST00000026902.8	192678	100	62	44	59
ENSMUST00000136432.1	270802	474	333	237	352
ENSMUST00000161996.1	117600	1021	784	146	244
ENSMUST00000038772.12	216395	129	80	35	56
ENSMUST00000083472.3	387251	104	52	112	135
ENSMUST00000219290.1	67074	345	258	229	303
ENSMUST00000218735.1	67074	727	514	572	721
ENSMUST00000218042.1	14479	848	570	458	530
ENSMUST00000074807.7	320398	28	24	84	68
ENSMUST00000219974.1	320398	347	271	548	607
ENSMUST00000105256.9	52468	797	571	668	1185
ENSMUST00000105255.2	52468	1103	785	1048	1445
ENSMUST00000138556.1	66399	811	523	817	1050
ENSMUST00000165764.7	13115	780	595	791	1086
ENSMUST00000040307.5	216438	178	129	311	401
ENSMUST00000040307.5	216438	266	157	449	604
ENSMUST00000145670.1	12567	3692	2615	2887	3901
ENSMUST00000217941.1	216439	705	574	584	732
ENSMUST00000217941.1	216439	378	255	303	373
ENSMUST00000217941.1	216439	1545	1008	940	1235
ENSMUST00000217941.1	216439	836	575	527	720
ENSMUST00000238577.1	216441	379	286	75	63
ENSMUST00000095270.2	216441	386	252	481	573
ENSMUST00000218654.1	52666	235	158	212	277
ENSMUST00000219245.1	52666	871	630	722	969
ENSMUST00000137151.7	80904	384	211	316	438
ENSMUST00000144322.7	80904	1349	848	675	997
ENSMUST00000217692.1	69654	1122	852	825	1198
ENSMUST00000026479.10	69654	1076	824	730	1151
ENSMUST00000220418.1	69654	1130	784	885	1148
ENSMUST00000136169.7	110962	215	125	181	274
ENSMUST00000126243.8	110962	224	162	214	273
ENSMUST00000139683.1	216443	712	422	530	705
ENSMUST00000139683.1	216443	998	664	871	1146
ENSMUST00000164469.1	71750	375	277	181	272
ENSMUST00000168268.1	71750	485	336	244	360
ENSMUST00000168268.1	71750	357	258	206	219
ENSMUST00000160019.7	237611	3720	2483	1985	2587
ENSMUST00000035839.2	237611	1999	1380	1464	1940
ENSMUST00000162302.1	237611	1592	1042	1174	1606
ENSMUST00000162302.1	237611	515	396	417	505
ENSMUST00000162302.1	237611	1833	1302	1443	1703
ENSMUST00000220356.1	108037	3758	2520	5767	7558
ENSMUST00000049149.14	16971	2985	1834	913	1310
ENSMUST00000145470.1	20852	761	410	554	714
ENSMUST00000145470.1	20852	1163	674	506	584
ENSMUST00000128780.1	17937	1121	664	459	574
ENSMUST00000026469.8	17937	611	393	234	294
ENSMUST00000054287.8	320080	262	148	135	184
ENSMUST00000054287.8	320080	541	259	368	462
ENSMUST00000054287.8	320080	230	147	166	168
ENSMUST00000092048.12	17938	2953	1983	2315	2967
ENSMUST00000092048.12	17938	3152	2208	2182	2969
ENSMUST00000092048.12	17938	2623	1876	1968	2703
ENSMUST00000052798.13	56351	1215	703	615	753
ENSMUST00000084771.2	56351	398	91	75	49
ENSMUST00000139295.2	11947	10433	7223	9119	12268
ENSMUST00000219980.1	116848	863	582	499	845
ENSMUST00000219980.1	116848	238	196	116	208
ENSMUST00000217722.1	56516	458	330	269	380
ENSMUST00000217722.1	56516	437	276	221	398
ENSMUST00000217722.1	56516	606	454	423	531
[truncated: 16,886 more rows]
